# Supplementary material for: An Approach for Engineering Peptides for Competitive Inhibition of the SARS-COV-2 Spike Protein
Source: Molecules. 2024 Apr 1;29(7):1577. doi: 10.3390/molecules29071577 (PMC11013848; doi:10.3390/molecules29071577)
Supplement: Supplementary file 1 [file molecules-29-01577-s001.zip]

Archive with 1 entries (1 files):
- Supplementary material - Supplementary Table S1.xlsx
