# Supplementary material for: An Approach for Engineering Peptides for Competitive Inhibition of the SARS-COV-2 Spike Protein
Source: Molecules. 2024 Apr 1;29(7):1577. doi: 10.3390/molecules29071577 (PMC11013848; doi:10.3390/molecules29071577)
Supplement: Supplementary file 1 [file molecules-29-01577-s001.zip › Supplementary material - Supplementary Table S1.xlsx]

## Sheet: Description
Case study	CS1	CS2	CS3
PDB	6M0J	6M0J	6M0J
Receptor	Spike (6M0J:E)	Spike (6M0J:E)	Spike (6M0J:E)
Initial peptide sequence	STIEEQAKTFLDKFNHEAEDLFYQSSL	STIEEQAKTFLDKFNHEAEDLFYQSSL	STIEEQAKTFLDKFNHEAEDLFYQSSL
Sequence lenght	27	27	27
Occupancy	0.55	0.47	0.42
Docking score	54	170	78
Parameters
Replicates (per docking)	50	3	3
Mutants (per generation)	50	100	1000
Generations (max)	17	100	14
Manual curation (MC)
Best peptide (MC)	AIIEEQWGRAAEVFWASSLASYQ	ATVEENSRTYIDHFNRATDDYWATVETFD	TEEQAKTFLDFDLFWQSSLN
Generation (MC)	6	14	2
Docking score (MC)	-194.71	-177.7	-224.52
Occupancy (MC)	0.41	0.37	0.33
Identity (vs. initial peptide)	0.29	0.29	0.57
Higher occupancy (HO)
Best peptide (HO)	ESIDAGFPRAAELFYESALSSMN_39	TTIEAQAHSMIERWPRDTAEWWTAIATMD_2	TEENAKSFVDFDLFYQATLQ_1
Generation (HO)	16	87	10
Docking score (HO)	1432	302	123
Occupancy (HO)	0.71	0.68	0.67
Identity (vs. initial peptide)	0.23	0.17	0.43
Lowest Docking Score (LDS)
Best peptide (LDS)	AIIEEQWGRAAEVFWASSLASYQ_34	SAIDAATKTYVAKMEHDDEDWFSSLAAWE_2	TEEQAKTFLDFDLFWQSSLN_1
Generation (LDS)	6	53	2
Docking score (LDS)	-238.982	-233	-242
Occupancy (LDS)	0.36	0.4	0.3
Identity (vs. initial peptide)	0.29	0.39	0.57

## Sheet: CS1
Generation	Peptide	Hydrophobic	Aromatic Stacking	Attractive	Hydrogen Bond	Repulsive	Salt Bridge	Contacts	Occupancy	Docking score
1	STIEEQAKTFLDKFNHEAEDLFYQSSLASWN_5	46	38	4	8	6	2	104	0.214286	53.7682
1	STIEEQAKTFLDKFNHEAEDLFYQSSLASWN_3	120	38	0	26	0	0	184	0.457143	63.4502
1	STIEEQAKTFLDKFNHEAEDLFYQSSLASWN_49	10	0	4	20	0	2	36	0.228571	84.3236
1	STIEEQAKTFLDKFNHEAEDLFYQSSLASWN_45	82	26	0	10	0	0	118	0.414286	85.2555
1	STIEEQAKTFLDKFNHEAEDLFYQSSLASWN_22	28	0	0	20	0	0	48	0.371429	89.9263
1	STIEEQAKTFLDKFNHEAEDLFYQSSLASWN_23	66	8	18	28	0	2	122	0.457143	91.4069
1	STIEEQAKTFLDKFNHEAEDLFYQSSLASWN_19	44	4	0	16	0	0	64	0.414286	91.5156
1	STIEEQAKTFLDKFNHEAEDLFYQSSLASWN_46	40	14	0	18	4	0	76	0.357143	91.7118
1	STIEEQAKTFLDKFNHEAEDLFYQSSLASWN_43	88	10	12	32	4	8	154	0.471429	92.5076
1	STIEEQAKTFLDKFNHEAEDLFYQSSLASWN_31	30	8	0	14	0	0	52	0.357143	93.1888
1	STIEEQAKTFLDKFNHEAEDLFYQSSLASWN_12	58	24	0	28	0	0	110	0.4	96.2456
1	STIEEQAKTFLDKFNHEAEDLFYQSSLASWN_17	60	2	0	28	0	0	90	0.442857	102.265
1	STIEEQAKTFLDKFNHEAEDLFYQSSLASWN_6	74	10	0	10	0	0	94	0.328571	102.857
1	STIEEQAKTFLDKFNHEAEDLFYQSSLASWN_0	34	0	4	12	2	0	52	0.314286	115.311
1	STIEEQAKTFLDKFNHEAEDLFYQSSLASWN_27	82	6	2	14	8	0	112	0.328571	118.345
1	STIEEQAKTFLDKFNHEAEDLFYQSSLASWN_48	104	36	0	20	2	0	162	0.314286	118.712
1	STIEEQAKTFLDKFNHEAEDLFYQSSLASWN_26	36	0	0	22	2	0	60	0.328571	121.724
1	STIEEQAKTFLDKFNHEAEDLFYQSSLASWN_42	90	2	2	10	0	0	104	0.557143	123.448
1	STIEEQAKTFLDKFNHEAEDLFYQSSLASWN_2	88	14	0	30	10	0	142	0.442857	131.041
1	STIEEQAKTFLDKFNHEAEDLFYQSSLASWN_40	78	32	0	30	0	0	140	0.485714	131.497
1	STIEEQAKTFLDKFNHEAEDLFYQSSLASWN_30	52	6	0	16	14	0	88	0.428571	138.03
1	STIEEQAKTFLDKFNHEAEDLFYQSSLASWN_41	54	24	0	26	0	0	104	0.385714	138.818
1	STIEEQAKTFLDKFNHEAEDLFYQSSLASWN_1	14	0	4	8	0	0	26	0.185714	140.617
1	STIEEQAKTFLDKFNHEAEDLFYQSSLASWN_16	58	12	2	34	2	0	108	0.371429	142.217
1	STIEEQAKTFLDKFNHEAEDLFYQSSLASWN_18	70	6	2	10	0	0	88	0.414286	147.402
1	STIEEQAKTFLDKFNHEAEDLFYQSSLASWN_37	52	4	0	14	0	0	70	0.414286	153.038
1	STIEEQAKTFLDKFNHEAEDLFYQSSLASWN_44	20	0	14	36	14	0	84	0.414286	159.245
1	STIEEQAKTFLDKFNHEAEDLFYQSSLASWN_47	72	28	4	16	0	0	120	0.314286	159.885
1	STIEEQAKTFLDKFNHEAEDLFYQSSLASWN_34	84	12	2	8	0	0	106	0.414286	166.336
1	STIEEQAKTFLDKFNHEAEDLFYQSSLASWN_32	90	10	2	30	8	0	140	0.5	166.902
1	STIEEQAKTFLDKFNHEAEDLFYQSSLASWN_39	28	4	0	16	0	0	48	0.314286	169.798
1	STIEEQAKTFLDKFNHEAEDLFYQSSLASWN_8	70	6	6	32	0	2	116	0.528571	173.579
1	STIEEQAKTFLDKFNHEAEDLFYQSSLASWN_15	120	8	10	16	0	2	156	0.414286	175.627
1	STIEEQAKTFLDKFNHEAEDLFYQSSLASWN_35	62	4	16	10	12	0	104	0.428571	207.559
1	STIEEQAKTFLDKFNHEAEDLFYQSSLASWN_9	114	0	2	24	8	0	148	0.414286	220.031
1	STIEEQAKTFLDKFNHEAEDLFYQSSLASWN_14	38	10	0	14	2	0	64	0.457143	230.482
1	STIEEQAKTFLDKFNHEAEDLFYQSSLASWN_29	56	18	18	30	4	6	132	0.357143	234.441
1	STIEEQAKTFLDKFNHEAEDLFYQSSLASWN_33	44	8	0	16	0	0	68	0.4	234.651
1	STIEEQAKTFLDKFNHEAEDLFYQSSLASWN_28	70	8	16	14	6	4	118	0.385714	236.067
1	STIEEQAKTFLDKFNHEAEDLFYQSSLASWN_13	16	0	0	14	0	0	30	0.357143	249.842
1	STIEEQAKTFLDKFNHEAEDLFYQSSLASWN_25	58	10	0	2	0	0	70	0.371429	264.4
1	STIEEQAKTFLDKFNHEAEDLFYQSSLASWN_20	82	8	12	40	8	0	150	0.414286	269.181
1	STIEEQAKTFLDKFNHEAEDLFYQSSLASWN_21	78	12	8	10	0	0	108	0.457143	378.093
1	STIEEQAKTFLDKFNHEAEDLFYQSSLASWN_10	72	10	2	18	2	0	104	0.442857	472.847
1	STIEEQAKTFLDKFNHEAEDLFYQSSLASWN_24	74	2	16	22	0	4	118	0.428571	510.698
1	STIEEQAKTFLDKFNHEAEDLFYQSSLASWN_38	66	20	0	20	0	0	106	0.4	558.942
1	STIEEQAKTFLDKFNHEAEDLFYQSSLASWN_7	70	6	0	30	0	0	106	0.428571	626.364
1	STIEEQAKTFLDKFNHEAEDLFYQSSLASWN_4	66	0	4	22	0	2	94	0.5	672.425
1	STIEEQAKTFLDKFNHEAEDLFYQSSLASWN_11	136	28	8	20	6	2	200	0.485714	1104.57
1	STIEEQAKTFLDKFNHEAEDLFYQSSLASWN_36	92	30	0	10	0	0	132	0.4	1287.47
2	STIDEQFNRADDIFYQSTLATWN_5	58	10	6	12	0	0	86	0.342857	29.3666
2	ATIEENFNHSEDLFYQASLASWN_4	16	2	4	22	0	0	44	0.0857143	34.9564
2	SIIEEQWNHAEDLFWESSLASWN_37	8	0	6	22	4	0	40	0.3	35.5553
2	STIDEEWNHAEELFYQSSLASMN_48	50	0	4	32	8	4	98	0.457143	36.333
2	SALDEEFNRAADVFYESTLASWN_14	70	22	0	36	0	0	128	0.342857	36.6723
2	STIEAQFNKAEDLFYNSSVESFN_42	36	12	12	28	14	0	102	0.4	36.9585
2	AILEENFNKAEEVFYEASIATFN_28	62	0	0	18	0	0	80	0.285714	38.0834
2	STIEANYDHEADVWWQTSVAAMQ_16	66	10	0	20	0	0	96	0.328571	38.9852
2	ATIEENFNHSEDLFYQASLASWN_18	60	0	20	36	20	6	142	0.357143	39.2557
2	STIEEQFGHAEDLFYQSSLASWN_27	28	0	0	28	0	0	56	0.257143	41.9911
2	TTIDDQFQHSEDLFYNATLASWG_43	36	6	0	6	0	0	48	0.3	42.098
2	AIIEEEFGHSDELFYQASLTTWD_4	64	10	0	22	4	0	100	0.4	42.5749
2	STIEAQFNKAEDLFYNSSVESFN_49	10	0	0	16	0	0	26	0.128571	42.8006
2	ATIEEQFDHAEDVFYQSSLASYN_0	44	12	4	36	0	2	98	0.328571	42.8296
2	ATIEEQFDHAEDVFYQSSLASYN_47	70	6	4	22	6	2	110	0.357143	43.5419
2	STIEEQFNHAEDLFYQSSLASMN_40	16	2	16	28	0	4	66	0.357143	43.6274
2	TTVEENFQHTDELYYNASVSAYG_1	124	40	14	20	2	2	202	0.4	43.6742
2	ATIEEEYNHTAEIFFEAALASWN_17	88	28	12	22	14	2	166	0.385714	44.0403
2	STIEANMQKSAEVWYQSSVAAWN_36	44	16	12	22	4	0	98	0.371429	44.964
2	STIEEQFNHAEDLFYQSSLASMN_29	26	0	0	26	0	0	52	0.357143	45.0603
2	ATIEENFNHSEDLFYQASLASWN_19	76	8	0	24	0	0	108	0.342857	45.1567
2	STLEEQMQHEEDLFYQASLASWN_18	50	0	32	32	2	4	120	0.4	45.6508
2	AIIEEQFNKADDLMYQASLTSFN_43	34	2	0	16	0	0	52	0.457143	45.6971
2	AILEENFNKAEEVFYEASIATFN_23	82	24	10	12	0	0	128	0.428571	45.7014
2	TTIDDEFGHSAEIFMQATLTAMD_48	32	2	2	10	2	0	48	0.185714	46.0961
2	STIEEQFGHAEDLFYQSSLASWN_3	40	20	0	18	0	0	78	0.342857	46.2489
2	STIEEEMGHEEDLFYQSSLSSWG_1	30	12	4	12	4	0	62	0.142857	46.5514
2	STIDEQFNRADDIFYQSTLATWN_11	92	38	4	12	0	2	148	0.428571	46.9114
2	STLEEQFNRAEDIFYETTLTAWN_39	34	0	2	24	8	0	68	0.457143	46.9348
2	TTIEAQMQHAEEIFMEAALSAFQ_13	58	16	2	24	2	0	102	0.442857	47.0537
2	ATIEDQFNHAEELFMQAALASWN_26	22	6	6	40	0	2	76	0.385714	47.2533
2	TIIEEQYNKAAELFYNSSLESYN_23	16	4	2	14	2	0	38	0.342857	47.6268
2	STIDEQFNRADDIFYQSTLATWN_6	38	0	0	14	4	0	56	0.4	47.6811
2	ATIEEEYNHTAEIFFEAALASWN_8	64	14	0	18	4	0	100	0.357143	47.7108
2	AIIDDQFNKAADLFYNTSLASWN_8	28	0	0	14	0	0	42	0.357143	47.7899
2	SIIEEQWNHAEDLFWESSLASWN_18	84	42	2	16	0	0	144	0.242857	48.1806
2	STIEEQFNHAEDIFYNTSLESWN_25	30	0	16	48	0	8	102	0.385714	48.2975
2	AIIEEQFNKADDLMYQASLTSFN_13	34	0	0	22	0	0	56	0.242857	48.7925
2	ATIEEQFDHAEDVFYQSSLASYN_15	42	12	6	12	22	4	98	0.3	48.8992
2	STIEDEFNHADELFYQSSLAAYN_16	50	0	34	36	10	8	138	0.357143	49.1647
2	SAIEENFNRADDLMYQTSLTAWN_0	26	12	0	18	0	0	56	0.357143	49.3573
2	TALEANYGKADDVMWQASLASWG_2	94	34	0	22	0	0	150	0.357143	49.3764
2	STIEAQFDHAEDLFYQSSLETFN_8	44	0	34	16	14	10	118	0.271429	49.4354
2	STIEEQFNHAEDLFYQSSLASMN_7	34	0	0	16	0	0	50	0.285714	49.4466
2	STLEEQFNRAEDIFYETTLTAWN_10	42	6	18	32	14	4	116	0.442857	49.7545
2	STIEEQFNHAEDLFYQSSLASMN_36	22	0	0	22	0	0	44	0.342857	50.2109
2	STVDEQFGKAEELMFQAAIAAYQ_25	60	0	4	14	0	2	80	0.357143	50.3237
2	STIEAQFNKAEDLFYNSSVESFN_30	52	12	4	8	0	2	78	0.242857	50.4167
2	STIEANMQKSAEVWYQSSVAAWN_20	42	38	2	10	4	0	96	0.271429	50.5858
2	TTIEAQMQHAEEIFMEAALSAFQ_37	118	16	0	10	0	0	144	0.357143	50.8543
2	STLEEQFNRAEDIFYETTLTAWN_2	78	42	16	24	0	2	162	0.357143	50.9312
2	STIEANFNRAADLMYNSALESFN_8	102	24	0	28	0	0	154	0.4	50.9689
2	AILEENFNKAEEVFYEASIATFN_24	80	16	0	14	0	0	110	0.3	50.9853
2	STLEEQFNRAEDIFYETTLTAWN_34	24	0	0	20	0	0	44	0.357143	51.0104
2	STIDEQFNHAEDLFYQSSLASWN_28	76	18	4	38	6	0	142	0.457143	51.0704
2	ATIDEEFNHAEDLFMQSSLATWN_16	54	0	0	6	0	0	60	0.3	51.1404
2	AIIEEEFGHSDELFYQASLTTWD_46	64	18	0	10	0	0	92	0.314286	51.2653
2	AILEENFNKAEEVFYEASIATFN_12	64	8	18	36	6	4	136	0.5	51.3086
2	STLEDQFNHAEDLFYNATIASWN_7	80	58	8	34	0	2	182	0.328571	51.4547
2	ATIEEEYNHTAEIFFEAALASWN_44	94	26	0	10	4	0	134	0.414286	51.5393
2	STLEEQMQHEEDLFYQASLASWN_45	14	6	6	8	0	0	34	0.271429	51.7158
2	STIEANFNRAADLMYNSALESFN_22	26	2	0	16	0	0	44	0.4	51.7546
2	STLEEQFNRAEDIFYETTLTAWN_31	46	0	20	38	2	6	112	0.242857	51.8553
2	TTIEAQMQHAEEIFMEAALSAFQ_49	72	4	6	16	0	2	100	0.371429	51.9256
2	STIEANFNRAADLMYNSALESFN_33	74	0	0	32	0	0	106	0.471429	51.9411
2	STIEDEFNHADELFYQSSLAAYN_25	74	16	20	18	0	0	128	0.357143	51.9761
2	ASIEDEFNHEEDVYMQSSLASFN_9	44	8	4	18	6	4	84	0.3	52.25
2	ATIEDQFNHAEELFMQAALASWN_9	62	28	24	38	4	8	164	0.414286	52.3959
2	AIIDENFNRAEELWFQAALASFN_14	68	2	0	20	0	0	90	0.4	52.8603
2	TTIAEEFNHEADLWMQTSLSSWN_28	82	24	12	26	0	2	146	0.3	52.8885
2	AILEENFNKAEEVFYEASIATFN_13	118	26	12	32	0	0	188	0.442857	52.9173
2	TALEANYGKADDVMWQASLASWG_16	96	28	4	14	0	2	144	0.457143	53.0145
2	TAIEEQMNHAEDLFYQSSLASMN_44	16	0	0	16	2	0	34	0.342857	53.0901
2	TTIEAQMQHAEEIFMEAALSAFQ_0	58	8	0	24	0	0	90	0.385714	53.5104
2	TTIAEEFNHEADLWMQTSLSSWN_2	70	12	0	14	0	0	96	0.414286	53.6509
2	AIIEEQFNKADDLMYQASLTSFN_9	46	0	4	28	8	0	86	0.428571	53.8573
2	TTIDDQFQHSEDLFYNATLASWG_9	74	42	12	16	2	2	148	0.314286	53.9118
2	STIEEQFNHAEDLFYQSSLASMN_35	84	2	4	26	0	0	116	0.4	54.1778
2	SAIEENFNRADDLMYQTSLTAWN_22	30	0	0	18	0	0	48	0.457143	54.244
2	STIEDEFNHADELFYQSSLAAYN_49	78	0	6	34	0	0	118	0.514286	54.3623
2	STLEDQFNHAEDLFYNATIASWN_39	88	26	0	20	0	0	134	0.4	54.4122
2	STIEAQFNKAEDLFYNSSVESFN_45	72	2	4	32	0	2	112	0.242857	54.703
2	STIEEQFNKAEDLFYQSSLASWN_43	30	14	4	6	0	0	54	0.357143	54.8288
2	SALDEEFNRAADVFYESTLASWN_16	112	10	0	18	0	0	140	0.428571	54.8724
2	AIIEEQFNKADDLMYQASLTSFN_7	32	4	0	14	0	0	50	0.357143	54.898
2	SSIEEQFNHAEEIYFQSSLSAFD_49	122	36	0	16	0	0	174	0.257143	54.9243
2	STIDEQFNHAEDLFYQSSLASWN_0	62	6	0	28	14	0	110	0.4	54.9983
2	AIIDDQFNKAADLFYNTSLASWN_5	66	20	14	28	4	4	136	0.228571	55.0556
2	STIEEQFNHAEDLFYQSSLASMN_9	18	4	0	22	8	0	52	0.314286	55.0568
2	STLEDQFNHAEDLFYNATIASWN_6	12	16	0	26	14	0	68	0.3	55.1871
2	ASIEDEFNHEEDVYMQSSLASFN_14	18	2	8	14	8	4	54	0.257143	55.2136
2	STLEEQMQHEEDLFYQASLASWN_19	56	18	4	26	2	0	106	0.342857	55.4056
2	STIEEQFGHAEDLFYQSSLASWN_32	78	18	0	22	0	0	118	0.357143	55.5158
2	STIEEQFNHAEDLFYQSSLASMN_22	16	0	0	8	6	0	30	0.314286	55.5299
2	AIIDENFNRAEELWFQAALASFN_49	48	8	14	28	0	2	100	0.342857	55.5646
2	ATIDEEFNHAEDLFMQSSLATWN_5	96	44	0	8	6	0	154	0.4	55.6786
2	STIEEQFNHAEDLFYQSSLASMN_19	52	8	12	38	0	4	114	0.471429	55.7512
2	ATIDEEFNHAEDLFMQSSLATWN_45	40	2	2	10	0	0	54	0.342857	55.882
2	STIEEQFNKAEDLFYQSSLASWN_37	96	42	0	8	0	0	146	0.342857	55.9298
2	STIDEQFNRADDIFYQSTLATWN_25	42	2	0	12	12	0	68	0.371429	56.0552
2	ATIEENFNHSEDLFYQASLASWN_17	38	2	10	26	0	0	76	0.371429	56.1204
2	STIEEEMGHEEDLFYQSSLSSWG_35	54	4	22	14	6	2	102	0.3	56.1873
2	STIEEQFGHAEDLFYQSSLASWN_30	64	28	0	18	0	0	110	0.2	56.3228
2	STLEDQFQHAEELFYETSLESWD_37	42	0	6	18	2	0	68	0.3	56.4177
2	STIEEQFGHAEDLFYQSSLASWN_49	78	46	0	14	0	0	138	0.214286	56.4328
2	STIEEQWNKADDLYYQSSLATYN_48	94	34	0	12	2	0	142	0.285714	56.4812
2	TIIEEQYNKAAELFYNSSLESYN_27	60	0	8	36	2	2	108	0.442857	56.7883
2	STIEAQFNHAEDLFYQASLSAWN_15	92	20	28	14	4	4	162	0.357143	56.8844
2	STIEANFNRAADLMYNSALESFN_29	54	6	14	28	2	4	108	0.428571	56.9364
2	STIEEQFNHAEDLFYQSSLASMN_6	46	8	6	30	0	4	94	0.385714	57.0607
2	STIDEQFNHAEDLFYQSSLASWN_8	108	38	0	10	0	0	156	0.328571	57.0958
2	STIDEQFNRAEDLFYQSTLASWN_29	40	4	0	30	0	0	74	0.285714	57.2357
2	AIIEEQFNKADDLMYQASLTSFN_47	56	6	0	24	0	0	86	0.314286	57.3848
2	STLEEQMQHEEDLFYQASLASWN_6	64	22	8	26	14	0	134	0.385714	57.5018
2	STIEDEFNHADELFYQSSLAAYN_30	32	2	8	30	12	0	84	0.285714	57.5322
2	AILEENFNKAEEVFYEASIATFN_1	14	0	4	20	4	0	42	0.171429	57.6244
2	TTIDDEFGHSAEIFMQATLTAMD_43	106	22	0	18	6	0	152	0.357143	57.6714
2	ASIEDEFNHEEDVYMQSSLASFN_49	46	4	0	24	0	0	74	0.442857	57.7613
2	ATIEDQFNHAEELFMQAALASWN_13	62	18	0	22	0	0	102	0.357143	57.8836
2	AIIDDQFNKAADLFYNTSLASWN_38	28	0	0	20	0	0	48	0.4	57.9003
2	STIEAQFDHAEDLFYQSSLETFN_9	34	0	0	8	0	0	42	0.2	58.0495
2	STIDEQFNRAEDLFYQSTLASWN_32	16	0	2	24	4	0	46	0.3	58.123
2	SAIEENFNRADDLMYQTSLTAWN_12	44	0	4	22	4	0	74	0.442857	58.312
2	STLEEQMQHEEDLFYQASLASWN_12	28	14	32	12	2	2	90	0.214286	58.4226
2	STIEANMQKSAEVWYQSSVAAWN_49	44	14	0	22	4	0	84	0.457143	58.6099
2	ASIEDEFNHEEDVYMQSSLASFN_5	56	30	0	14	0	0	100	0.442857	58.6935
2	STIEAQFNKAEDLFYNSSVESFN_2	104	42	4	8	2	2	162	0.257143	58.736
2	STLEDQFQHAEELFYETSLESWD_16	76	24	8	20	2	0	130	0.328571	58.8197
2	TALEANYGKADDVMWQASLASWG_19	98	38	0	28	2	0	166	0.342857	58.8223
2	AIIDDQFNKAADLFYNTSLASWN_30	36	10	4	18	0	2	70	0.371429	58.8292
2	ASIEDEFNHEEDVYMQSSLASFN_27	30	0	24	44	20	0	118	0.342857	59.0868
2	SAIEENFNRADDLMYQTSLTAWN_43	108	18	0	8	0	0	134	0.371429	59.216
2	AIIEEQFNKADDLMYQASLTSFN_2	42	0	14	14	0	0	70	0.4	59.3405
2	TTIDDEFGHSAEIFMQATLTAMD_5	26	0	0	8	6	0	40	0.285714	59.4331
2	STIEEQWNKADDLYYQSSLATYN_23	94	40	0	38	14	0	186	0.357143	59.4475
2	ATIDEEFNHAEDLFMQSSLATWN_2	38	0	10	26	2	0	76	0.257143	59.4544
2	ATIEDQFNHAEELFMQAALASWN_19	56	10	0	22	14	0	102	0.4	59.5167
2	TAIEEQMNHAEDLFYQSSLASMN_3	100	26	0	8	0	0	134	0.357143	59.5833
2	STIEEQFNHAEDLFYQSSLASMN_10	100	50	0	24	8	0	182	0.371429	59.9452
2	ATVDAEFQKSADLFWQSALASYD_32	78	30	0	14	0	0	122	0.371429	60.0312
2	STIEANMQKSAEVWYQSSVAAWN_2	84	14	18	22	6	6	150	0.371429	60.0558
2	ATVDAEFQKSADLFWQSALASYD_4	90	32	0	20	0	0	142	0.442857	60.3842
2	AALDANYQRTEDLMYESSLASWG_12	64	0	0	26	0	0	90	0.371429	60.4214
2	STIEAQFDHAEDLFYQSSLETFN_36	52	4	0	16	4	0	76	0.3	60.5723
2	TTIDDQFQHSEDLFYNATLASWG_1	50	20	4	10	0	2	86	0.328571	60.6645
2	STIEANFNRAADLMYNSALESFN_45	20	0	0	20	0	0	40	0.357143	60.7113
2	AIIEEEFGHSDELFYQASLTTWD_7	80	32	14	22	2	4	154	0.4	60.7393
2	AIIEEEFGHSDELFYQASLTTWD_15	56	40	2	12	6	0	116	0.328571	60.7439
2	ATIEEEYNHTAEIFFEAALASWN_40	70	8	0	20	0	0	98	0.414286	60.808
2	TIIEEQYNKAAELFYNSSLESYN_34	58	32	0	32	0	0	122	0.271429	60.8091
2	ASIEDEFNHEEDVYMQSSLASFN_39	48	2	0	20	10	0	80	0.385714	61.0823
2	SSIEEQFNHAEEIYFQSSLSAFD_41	132	54	0	28	0	0	214	0.471429	61.1279
2	STIEEEMGHEEDLFYQSSLSSWG_40	72	22	12	26	0	2	134	0.428571	61.2671
2	STIEEQWNKADDLYYQSSLATYN_37	64	22	16	26	0	6	134	0.414286	61.3522
2	ATIEENFNHSEDLFYQASLASWN_30	24	22	4	32	0	0	82	0.357143	61.4341
2	TTVEENFQHTDELYYNASVSAYG_3	44	22	0	18	10	0	94	0.4	61.7516
2	ATIEEQFDHAEDVFYQSSLASYN_18	54	0	14	18	2	2	90	0.457143	61.823
2	ATIADEFQRAEELFYQATLASMN_35	10	0	4	28	8	4	54	0.428571	61.8253
2	STIDEEWNHAEELFYQSSLASMN_17	62	26	0	24	0	0	112	0.342857	61.8739
2	STLEEQMQHEEDLFYQASLASWN_38	46	12	26	20	0	4	108	0.371429	61.9827
2	STIEANYDHEADVWWQTSVAAMQ_23	98	28	0	22	2	0	150	0.371429	62.0717
2	AIIEEQFNKADDLMYQASLTSFN_49	82	16	0	12	0	0	110	0.4	62.1677
2	AILEENFNKAEEVFYEASIATFN_42	48	0	10	24	0	0	82	0.4	62.1784
2	STVEDQWNRTEELFWESSLASWN_15	16	4	0	8	4	0	32	0.342857	62.2637
2	STIDEQFNRADDIFYQSTLATWN_32	58	22	4	16	0	0	100	0.271429	62.2779
2	STIDEQFNRADDIFYQSTLATWN_9	94	16	14	30	6	2	162	0.485714	62.3789
2	AALDANYQRTEDLMYESSLASWG_46	34	10	12	14	2	0	72	0.385714	62.4093
2	STVDEQFGKAEELMFQAAIAAYQ_40	54	16	14	18	0	2	104	0.4	62.6775
2	ASIEDEFNHEEDVYMQSSLASFN_7	44	0	0	32	0	0	76	0.442857	62.7805
2	STIDEQFNHAEDLFYQSSLASWN_32	54	8	0	12	0	0	74	0.285714	62.942
2	STIEANFNRAADLMYNSALESFN_40	44	12	0	20	0	0	76	0.3	62.95
2	TALEANYGKADDVMWQASLASWG_41	40	2	4	24	0	4	74	0.371429	62.9525
2	TTIEAQMQHAEEIFMEAALSAFQ_7	96	18	8	6	0	0	128	0.328571	63.0102
2	STIEANFNRAADLMYNSALESFN_15	76	26	0	32	0	0	134	0.585714	63.0415
2	STIEANFNRAADLMYNSALESFN_4	42	0	0	10	0	0	52	0.171429	63.0422
2	STIEAQFDHAEDLFYQSSLETFN_11	72	34	0	12	6	0	124	0.328571	63.2118
2	ATIEEQFDHAEDVFYQSSLASYN_33	46	10	2	14	4	0	76	0.357143	63.2974
2	STIEEQWNKADDLYYQSSLATYN_43	28	12	0	24	4	0	68	0.357143	63.311
2	ATIADEFQRAEELFYQATLASMN_24	56	0	0	10	0	0	66	0.4	63.4192
2	SAIEENFNRADDLMYQTSLTAWN_44	34	0	4	10	0	4	52	0.314286	63.4374
2	AIIEEQFNKADDLMYQASLTSFN_42	68	8	16	10	0	4	106	0.385714	63.455
2	AIIDENFNRAEELWFQAALASFN_27	72	28	18	10	8	2	138	0.371429	63.4573
2	TTVEENFQHTDELYYNASVSAYG_40	28	0	0	14	0	0	42	0.314286	63.4844
2	AIIEEQFNKADDLMYQASLTSFN_46	28	0	8	14	0	2	52	0.242857	63.6038
2	ATVDAEFQKSADLFWQSALASYD_41	92	26	2	22	0	0	142	0.385714	63.703
2	AIIEEQFNKADDLMYQASLTSFN_17	34	0	0	10	2	0	46	0.4	63.7403
2	AIIDENFNRAEELWFQAALASFN_22	112	46	2	26	4	0	190	0.442857	63.8053
2	STIDEQFNRADDIFYQSTLATWN_7	8	0	0	20	4	0	32	0.442857	63.8223
2	STIEANFNRAADLMYNSALESFN_6	50	0	0	16	0	0	66	0.285714	63.8288
2	STIEEQFGHAEDLFYQSSLASWN_20	76	18	0	24	0	0	118	0.357143	63.9141
2	STIDEQFNHAEDLFYQSSLASWN_42	90	16	0	26	0	0	132	0.428571	63.9297
2	STLEDQFNHAEDLFYNATIASWN_45	102	12	16	32	0	4	166	0.414286	63.9512
2	STLEDQFQHAEELFYETSLESWD_22	30	0	4	20	0	4	58	0.314286	64.0112
2	ATIEDQFNHAEELFMQAALASWN_0	74	0	0	18	0	0	92	0.342857	64.0406
2	ATIEENFNHSEDLFYQASLASWN_9	46	0	0	6	0	0	52	0.214286	64.0766
2	ATIDEEFNHAEDLFMQSSLATWN_15	26	4	2	20	0	0	52	0.285714	64.1405
2	ASIEDEFNHEEDVYMQSSLASFN_43	68	30	24	22	0	4	148	0.371429	64.2221
2	SALDEEFNRAADVFYESTLASWN_4	68	0	0	20	6	0	94	0.428571	64.2262
2	STIEANYDHEADVWWQTSVAAMQ_17	28	2	2	30	0	0	62	0.457143	64.5895
2	AIIEEEFGHSDELFYQASLTTWD_9	48	6	0	12	0	0	66	0.3	64.599
2	ASIEDEFNHEEDVYMQSSLASFN_44	28	4	18	28	0	4	82	0.4	64.6753
2	SAIEENFNRADDLMYQTSLTAWN_2	74	0	4	20	0	2	100	0.3	64.7655
2	ATIEEQFDHAEDVFYQSSLASYN_8	30	16	18	16	6	4	90	0.128571	64.8511
2	SALDEEFNRAADVFYESTLASWN_13	72	18	0	12	0	0	102	0.314286	64.9092
2	TTVEENFQHTDELYYNASVSAYG_38	78	24	30	26	4	6	168	0.3	64.9706
2	STIEEQFGHAEDLFYQSSLASWN_40	126	44	0	32	0	0	202	0.428571	65.0142
2	STLEDQFNHAEDLFYNATIASWN_30	40	8	14	26	0	2	90	0.371429	65.0223
2	STIDEQFNHAEDLFYQSSLASWN_47	98	12	2	12	4	0	128	0.4	65.0668
2	AIIDENFNRAEELWFQAALASFN_47	118	24	10	22	8	2	184	0.514286	65.0767
2	TTVEENFQHTDELYYNASVSAYG_8	72	42	0	8	0	0	122	0.385714	65.1077
2	STLEDQFQHAEELFYETSLESWD_25	106	64	12	28	6	2	218	0.357143	65.1317
2	ATIEDQFNHAEELFMQAALASWN_8	32	18	14	28	4	2	98	0.471429	65.2471
2	STIEEQFNHAEDIFYNTSLESWN_43	28	2	0	10	0	0	40	0.357143	65.2581
2	STIEAQFDHAEDLFYQSSLETFN_2	66	18	14	12	0	2	112	0.257143	65.3429
2	AIIEEEFGHSDELFYQASLTTWD_38	30	0	10	26	2	6	74	0.242857	65.4143
2	TTIAEEFNHEADLWMQTSLSSWN_32	32	20	0	24	0	0	76	0.385714	65.4425
2	ATIDEEFNHAEDLFMQSSLATWN_47	50	0	24	26	0	2	102	0.257143	65.4601
2	STIEEQFNHAEDLFYQSSLASMN_11	46	2	0	10	0	0	58	0.2	65.4707
2	AIIDDQFNKAADLFYNTSLASWN_3	50	10	14	38	0	2	114	0.385714	65.5056
2	ATIEEQFDHAEDVFYQSSLASYN_12	34	8	4	24	6	4	80	0.271429	65.5103
2	SSIEEQFNHAEEIYFQSSLSAFD_44	52	36	0	18	6	0	112	0.414286	65.6715
2	STVDEQFGKAEELMFQAAIAAYQ_35	96	24	0	26	2	0	148	0.3	65.6905
2	STLEEQFNRAEDIFYETTLTAWN_27	34	0	6	30	4	4	78	0.314286	65.8071
2	AIIDENFNRAEELWFQAALASFN_10	98	32	4	18	14	4	170	0.328571	65.8463
2	AIIEEQFNKADDLMYQASLTSFN_24	16	0	6	14	2	4	42	0.428571	65.8704
2	TTVEENFQHTDELYYNASVSAYG_7	52	14	12	26	2	0	106	0.3	65.8985
2	STIDEQFNRADDIFYQSTLATWN_31	100	2	2	30	0	0	134	0.371429	66.0045
2	STLEEQMQHEEDLFYQASLASWN_16	36	2	0	2	0	0	40	0.214286	66.0238
2	STLEEQMQHEEDLFYQASLASWN_23	30	0	10	16	6	2	64	0.328571	66.0323
2	SAIEENFNRADDLMYQTSLTAWN_9	26	10	32	28	0	14	110	0.314286	66.0643
2	STIEEQWNKADDLYYQSSLATYN_24	32	0	0	14	0	0	46	0.371429	66.0838
2	TTVEENFQHTDELYYNASVSAYG_14	28	8	4	18	0	2	60	0.285714	66.1357
2	AIIEEQFNKADDLMYQASLTSFN_25	44	0	0	8	0	0	52	0.371429	66.2004
2	STIEANFNRAADLMYNSALESFN_0	24	0	2	12	4	0	42	0.3	66.2788
2	STIEDEFNHADELFYQSSLAAYN_41	30	6	0	40	2	0	78	0.442857	66.2895
2	STIEEQFNKAEDLFYQSSLASWN_14	38	0	12	8	0	0	58	0.214286	66.3304
2	ATIADEFQRAEELFYQATLASMN_20	50	0	12	6	0	4	72	0.314286	66.3609
2	STIEAQFNKAEDLFYNSSVESFN_7	36	0	14	16	0	2	68	0.442857	66.4008
2	ATVDAEFQKSADLFWQSALASYD_14	58	16	2	26	0	0	102	0.328571	66.4108
2	TTIEEQFNHAEDLFYQSSLASYN_3	100	12	0	18	0	0	130	0.385714	66.4152
2	STVDEQFGKAEELMFQAAIAAYQ_34	32	0	0	18	0	0	50	0.371429	66.4414
2	STVDEQFGKAEELMFQAAIAAYQ_42	88	0	0	12	0	0	100	0.428571	66.4634
2	AIIDENFNRAEELWFQAALASFN_30	58	8	0	26	2	0	94	0.414286	66.5926
2	TTIDDQFQHSEDLFYNATLASWG_25	36	0	0	14	0	0	50	0.285714	66.5963
2	TALEANYGKADDVMWQASLASWG_8	22	4	0	12	0	0	38	0.385714	66.7341
2	STIEAQFNHAEDLFYQASLSAWN_38	40	10	8	10	0	0	68	0.328571	66.7554
2	TTIDDEFGHSAEIFMQATLTAMD_42	36	4	2	14	0	0	56	0.428571	66.9094
2	STVEDQWNRTEELFWESSLASWN_44	84	38	12	26	0	2	162	0.314286	66.9204
2	SSIEEQFNHAEEIYFQSSLSAFD_48	88	12	8	38	14	2	162	0.342857	66.9771
2	AALDANYQRTEDLMYESSLASWG_24	50	2	14	18	0	2	86	0.257143	67
2	STIEEQWNKADDLYYQSSLATYN_45	62	26	16	24	2	8	138	0.414286	67.2123
2	STIEAQFNHAEDLFYQASLSAWN_5	60	18	0	20	0	0	98	0.328571	67.2871
2	STLEEQFNRAEDIFYETTLTAWN_19	26	0	0	12	0	0	38	0.342857	67.297
2	STLEDQFNHAEDLFYNATIASWN_1	102	6	4	12	0	0	124	0.342857	67.3035
2	STLEEQMQHEEDLFYQASLASWN_15	56	0	0	18	0	0	74	0.485714	67.384
2	STLEEQMQHEEDLFYQASLASWN_25	18	4	0	22	0	0	44	0.342857	67.4412
2	SALDEEFNRAADVFYESTLASWN_1	86	40	0	10	0	0	136	0.314286	67.4632
2	TAIEEQMNHAEDLFYQSSLASMN_47	54	0	2	18	0	0	74	0.414286	67.558
2	STIEDEFNHADELFYQSSLAAYN_3	28	6	0	14	4	0	52	0.485714	67.5802
2	STIDEEWNHAEELFYQSSLASMN_33	54	8	8	30	2	0	102	0.342857	67.5849
2	STIEANFNRAADLMYNSALESFN_43	56	16	8	8	0	0	88	0.342857	67.6069
2	ATIADEFQRAEELFYQATLASMN_39	74	0	0	22	0	0	96	0.371429	67.6121
2	SSIEEQFNHAEEIYFQSSLSAFD_4	34	0	8	20	0	2	64	0.471429	67.6131
2	TALEANYGKADDVMWQASLASWG_17	60	28	16	46	4	6	160	0.371429	67.6182
2	TALEANYGKADDVMWQASLASWG_10	78	20	0	22	2	0	122	0.457143	67.6264
2	TTIDDQFQHSEDLFYNATLASWG_8	24	16	6	24	8	4	82	0.328571	67.7615
2	ATIDEEFNHAEDLFMQSSLATWN_48	16	4	10	22	2	2	56	0.314286	67.8289
2	TALEANYGKADDVMWQASLASWG_3	68	64	14	18	0	2	166	0.342857	67.9832
2	SAIEENFNRADDLMYQTSLTAWN_4	34	4	0	18	0	0	56	0.271429	68.0347
2	TAIEEQMNHAEDLFYQSSLASMN_22	32	2	0	22	2	0	58	0.385714	68.0365
2	AIIEEQFNKADDLMYQASLTSFN_18	14	0	0	22	0	0	36	0.357143	68.159
2	STIEEQFNHAEDLFYQSSLASMN_31	10	2	10	30	12	2	66	0.3	68.1911
2	TTIDDQFQHSEDLFYNATLASWG_5	14	16	2	14	0	0	46	0.371429	68.1975
2	ATIEENFNHSEDLFYQASLASWN_37	36	4	2	18	2	0	62	0.357143	68.234
2	STIEEQFNHAEDIFYNTSLESWN_1	28	0	2	26	2	0	58	0.4	68.2649
2	ATIDEEFNHAEDLFMQSSLATWN_3	44	8	6	24	4	0	86	0.385714	68.2808
2	SIIEEQWNHAEDLFWESSLASWN_36	64	12	2	22	12	0	112	0.371429	68.3563
2	STIEEQFNHAEDIFYNTSLESWN_44	26	6	24	42	0	10	108	0.342857	68.4119
2	ATIADEFQRAEELFYQATLASMN_11	92	0	0	18	0	0	110	0.428571	68.4759
2	STVDEQFGKAEELMFQAAIAAYQ_14	74	4	0	38	0	0	116	0.514286	68.4809
2	STIEANMQKSAEVWYQSSVAAWN_6	64	14	0	16	0	0	94	0.4	68.562
2	STLEEQFNRAEDIFYETTLTAWN_5	82	16	6	22	0	0	126	0.385714	68.6073
2	STIEANMQKSAEVWYQSSVAAWN_47	56	22	0	12	0	0	90	0.328571	68.611
2	ATIEEQFDHAEDVFYQSSLASYN_5	60	8	0	24	6	0	98	0.428571	68.664
2	STIEAQFNKAEDLFYNSSVESFN_26	18	6	0	14	8	0	46	0.285714	68.6774
2	AIIEEQFNKADDLMYQASLTSFN_11	30	0	10	28	14	0	82	0.328571	68.6886
2	STIEEQFNHAEDIFYNTSLESWN_17	62	6	0	16	2	0	86	0.4	68.6888
2	ATIEENFNHSEDLFYQASLASWN_34	30	0	0	16	0	0	46	0.271429	68.8014
2	TTVEENFQHTDELYYNASVSAYG_2	20	0	0	8	0	0	28	0.314286	68.8196
2	TALEANYGKADDVMWQASLASWG_38	12	0	0	6	0	0	18	0.157143	68.8208
2	TALEANYGKADDVMWQASLASWG_26	78	0	0	22	0	0	100	0.428571	68.8667
2	AIIDENFNRAEELWFQAALASFN_23	100	22	0	14	6	0	142	0.428571	69.0047
2	STIDEQFNRADDIFYQSTLATWN_38	82	16	0	24	0	0	122	0.414286	69.0858
2	STIDEQFNRADDIFYQSTLATWN_49	52	22	34	42	12	8	170	0.357143	69.0897
2	TTIEAQMQHAEEIFMEAALSAFQ_45	80	8	0	10	0	0	98	0.314286	69.2125
2	AILEENFNKAEEVFYEASIATFN_46	62	2	4	20	0	4	92	0.371429	69.2166
2	SSIEEQFNHAEEIYFQSSLSAFD_36	60	6	4	14	0	2	86	0.314286	69.2184
2	STIEANFNRAADLMYNSALESFN_48	18	4	0	16	0	0	38	0.271429	69.3072
2	ATIEEQFDHAEDVFYQSSLASYN_13	46	6	4	16	0	4	76	0.257143	69.5067
2	SAIEENFNRADDLMYQTSLTAWN_6	6	0	4	10	0	2	22	0.285714	69.5576
2	STIEDEFNHADELFYQSSLAAYN_48	42	0	40	30	6	14	132	0.285714	69.5883
2	STIEAQFDHAEDLFYQSSLETFN_22	88	24	8	40	12	0	172	0.342857	69.6279
2	AILEENFNKAEEVFYEASIATFN_0	28	2	0	18	0	0	48	0.3	69.6945
2	STLEDQFQHAEELFYETSLESWD_23	40	4	6	14	10	0	74	0.371429	69.7126
2	STIEEQFNHAEDIFYNTSLESWN_18	78	32	4	24	0	2	140	0.4	69.7202
2	STLEEQFNRAEDIFYETTLTAWN_17	56	18	18	16	6	4	118	0.285714	69.7602
2	STIEEQFGHAEDLFYQSSLASWN_18	84	22	0	18	0	0	124	0.471429	69.7887
2	AIIEEQFNKADDLMYQASLTSFN_27	42	0	4	14	0	0	60	0.385714	69.8462
2	STLEEQFNRAEDIFYETTLTAWN_32	26	0	0	14	2	0	42	0.357143	69.8943
2	STIEEQFGHAEDLFYQSSLASWN_35	50	4	4	18	0	2	78	0.357143	69.9465
2	STIDEQFNHAEDLFYQSSLASWN_22	36	16	22	22	0	2	98	0.328571	70.0268
2	STIDEQFNHAEDLFYQSSLASWN_17	50	8	6	28	0	4	96	0.271429	70.1834
2	TALEANYGKADDVMWQASLASWG_45	78	2	8	14	6	4	112	0.4	70.2279
2	TTVEENFQHTDELYYNASVSAYG_11	32	0	0	10	0	0	42	0.342857	70.2735
2	STLEEQFNRAEDIFYETTLTAWN_11	24	0	12	18	0	0	54	0.328571	70.2788
2	STIEANFNRAADLMYNSALESFN_18	32	0	0	22	0	0	54	0.371429	70.3411
2	TALEANYGKADDVMWQASLASWG_18	40	18	4	10	0	0	72	0.271429	70.4063
2	TTIEEQFNHAEDLFYQSSLASYN_23	48	10	2	16	0	0	76	0.285714	70.5909
2	STIEEEMGHEEDLFYQSSLSSWG_21	40	10	0	16	2	0	68	0.385714	70.5982
2	STVDEQFGKAEELMFQAAIAAYQ_18	50	0	0	20	0	0	70	0.442857	70.6896
2	STIEANMQKSAEVWYQSSVAAWN_22	44	0	0	12	0	0	56	0.371429	70.7023
2	ATIEDQFNHAEELFMQAALASWN_40	42	24	6	28	6	2	108	0.514286	70.7064
2	STIEAQFDHAEDLFYQSSLETFN_19	30	0	0	10	0	0	40	0.271429	70.7663
2	SSIEEQFNHAEEIYFQSSLSAFD_2	68	10	4	12	0	4	98	0.3	70.771
2	ATIADEFQRAEELFYQATLASMN_29	34	0	4	18	0	0	56	0.371429	70.777
2	STIEDEFNHADELFYQSSLAAYN_1	56	8	26	30	2	8	130	0.4	70.8485
2	STVEDQWNRTEELFWESSLASWN_41	60	14	0	22	0	0	96	0.242857	70.8617
2	STIEEQFNHAEDLFYQSSLASMN_17	80	18	4	28	0	2	132	0.4	70.8831
2	STLEEQMQHEEDLFYQASLASWN_46	24	14	18	16	0	2	74	0.228571	70.9175
2	STLEDQFNHAEDLFYNATIASWN_33	38	4	16	24	0	4	86	0.428571	70.9237
2	STIEAQFNHAEDLFYQASLSAWN_39	28	10	0	12	0	0	50	0.414286	71.0089
2	STVEDQWNRTEELFWESSLASWN_29	46	2	4	14	2	2	70	0.4	71.0813
2	SSIEEQFNHAEEIYFQSSLSAFD_45	64	12	0	26	0	0	102	0.342857	71.0898
2	TTIDDQFQHSEDLFYNATLASWG_30	30	12	4	12	2	2	62	0.314286	71.2039
2	TTIDDQFQHSEDLFYNATLASWG_24	44	40	14	20	10	2	130	0.3	71.2146
2	AILEENFNKAEEVFYEASIATFN_2	4	4	0	4	0	0	12	0.1	71.2224
2	TALEANYGKADDVMWQASLASWG_44	62	8	0	10	0	0	80	0.314286	71.2573
2	AIIDDQFNKAADLFYNTSLASWN_11	82	12	4	22	6	2	128	0.4	71.2758
2	SALDEEFNRAADVFYESTLASWN_31	34	12	0	12	0	0	58	0.371429	71.2855
2	STIEEQFNHAEDIFYNTSLESWN_35	50	20	18	40	4	4	136	0.357143	71.3339
2	AIIEEQFNKADDLMYQASLTSFN_33	38	8	18	22	2	6	94	0.414286	71.373
2	ATVDAEFQKSADLFWQSALASYD_22	36	2	16	42	4	6	106	0.414286	71.4951
2	STIEEQFNHAEDLFYQSSLASMN_48	60	2	0	28	0	0	90	0.442857	71.522
2	AALDANYQRTEDLMYESSLASWG_16	70	0	0	16	0	0	86	0.371429	71.5343
2	TTVEENFQHTDELYYNASVSAYG_42	26	16	12	16	10	0	80	0.3	71.5694
2	STIEDEFNHADELFYQSSLAAYN_9	66	12	0	24	0	0	102	0.428571	71.5696
2	STLEEQMQHEEDLFYQASLASWN_34	26	4	0	16	14	0	60	0.314286	71.6037
2	STVEDQWNRTEELFWESSLASWN_9	130	64	2	14	0	0	210	0.414286	71.6204
2	STIEAQFNKAEDLFYNSSVESFN_22	74	22	0	12	0	0	108	0.4	71.6297
2	AIIDENFNRAEELWFQAALASFN_48	88	20	16	10	0	4	138	0.457143	71.6333
2	AIIDENFNRAEELWFQAALASFN_6	68	8	0	10	4	0	90	0.228571	71.7501
2	STIEEQFNKAEDLFYQSSLASWN_6	66	10	0	20	0	0	96	0.328571	71.7541
2	SALDEEFNRAADVFYESTLASWN_12	38	12	0	20	8	0	78	0.328571	71.7998
2	ASIEDEFNHEEDVYMQSSLASFN_31	70	18	16	14	0	2	120	0.442857	71.8066
2	STIEANFNRAADLMYNSALESFN_41	32	0	0	10	0	0	42	0.371429	71.8319
2	TTIAEEFNHEADLWMQTSLSSWN_5	12	0	0	14	2	0	28	0.328571	71.8829
2	AALDANYQRTEDLMYESSLASWG_17	32	8	16	24	2	6	88	0.342857	71.9821
2	ATIEENFNHSEDLFYQASLASWN_16	60	16	0	14	0	0	90	0.414286	72.0035
2	STIEANFNRAADLMYNSALESFN_47	20	0	2	14	6	0	42	0.385714	72.0183
2	STLEEQFNRAEDIFYETTLTAWN_9	58	6	0	26	0	0	90	0.328571	72.0327
2	STIEEEMGHEEDLFYQSSLSSWG_18	70	6	14	18	0	2	110	0.414286	72.1432
2	STIEEQFGHAEDLFYQSSLASWN_7	106	6	0	16	0	0	128	0.328571	72.1512
2	STVDEQFGKAEELMFQAAIAAYQ_47	64	6	8	24	0	2	104	0.3	72.1928
2	TALEANYGKADDVMWQASLASWG_35	42	2	0	14	0	0	58	0.357143	72.267
2	STIEAQFNHAEDLFYQASLSAWN_20	40	6	0	24	0	0	70	0.371429	72.3458
2	STIEEEMGHEEDLFYQSSLSSWG_34	66	12	14	34	0	4	130	0.557143	72.3869
2	TALEANYGKADDVMWQASLASWG_37	70	18	0	26	0	0	114	0.385714	72.4282
2	TALEANYGKADDVMWQASLASWG_28	74	6	6	22	2	2	112	0.428571	72.5047
2	STIEEQWNKADDLYYQSSLATYN_6	50	26	0	14	0	0	90	0.357143	72.5246
2	STIEDEFNHADELFYQSSLAAYN_38	72	4	12	26	8	2	124	0.428571	72.5299
2	ATIEENFNHSEDLFYQASLASWN_7	110	24	8	32	0	0	174	0.328571	72.5819
2	STIEEQWNKADDLYYQSSLATYN_30	46	8	0	22	0	0	76	0.328571	72.6585
2	AIIEEEFGHSDELFYQASLTTWD_37	46	6	0	20	0	0	72	0.228571	72.721
2	SSIEEQFNHAEEIYFQSSLSAFD_17	48	14	0	14	6	0	82	0.328571	72.7572
2	TTIDDEFGHSAEIFMQATLTAMD_22	70	0	28	12	0	2	112	0.385714	72.7683
2	STIEANMQKSAEVWYQSSVAAWN_19	60	0	4	20	0	2	86	0.271429	72.8149
2	AIIEEEFGHSDELFYQASLTTWD_21	12	0	28	22	2	2	66	0.3	72.845
2	ASIEDEFNHEEDVYMQSSLASFN_34	88	18	20	30	12	8	176	0.428571	72.852
2	ATIADEFQRAEELFYQATLASMN_0	64	4	0	10	0	0	78	0.371429	72.8549
2	TTIDDQFQHSEDLFYNATLASWG_47	50	2	18	22	12	8	112	0.3	72.8565
2	TAIEEQMNHAEDLFYQSSLASMN_27	16	0	0	18	4	0	38	0.328571	72.8574
2	TTIDDEFGHSAEIFMQATLTAMD_29	22	0	4	24	0	2	52	0.4	72.9399
2	AIIDENFNRAEELWFQAALASFN_33	78	10	2	12	0	0	102	0.414286	72.962
2	TTIAEEFNHEADLWMQTSLSSWN_8	58	14	4	40	2	4	122	0.357143	73.1844
2	TALEANYGKADDVMWQASLASWG_47	34	6	2	24	0	0	66	0.514286	73.1943
2	STLEDQFNHAEDLFYNATIASWN_42	24	2	14	18	2	0	60	0.357143	73.2294
2	STIDEQFNHAEDLFYQSSLASWN_26	46	10	16	16	12	4	104	0.128571	73.2352
2	AILEENFNKAEEVFYEASIATFN_32	86	32	0	6	0	0	124	0.4	73.4058
2	TTIAEEFNHEADLWMQTSLSSWN_1	52	6	0	14	0	0	72	0.314286	73.4683
2	STVDEQFGKAEELMFQAAIAAYQ_21	16	0	0	14	0	0	30	0.271429	73.5305
2	TTIEEQFNHAEDLFYQSSLASYN_8	76	18	0	22	4	0	120	0.414286	73.6039
2	STIDEQFNRADDIFYQSTLATWN_47	54	0	0	10	0	0	64	0.328571	73.6047
2	STIEDEFNHADELFYQSSLAAYN_43	34	2	26	26	14	2	104	0.314286	73.6061
2	STVDEQFGKAEELMFQAAIAAYQ_3	54	0	10	16	0	2	82	0.457143	73.6507
2	ATVDAEFQKSADLFWQSALASYD_30	18	0	6	24	0	4	52	0.342857	73.6814
2	TTVEENFQHTDELYYNASVSAYG_48	62	8	4	36	6	2	118	0.314286	73.7245
2	STVDEQFGKAEELMFQAAIAAYQ_37	56	0	6	16	0	2	80	0.3	73.7439
2	ATIADEFQRAEELFYQATLASMN_46	52	0	0	6	0	0	58	0.285714	73.7639
2	STIEEQFNHAEDLFYQSSLASMN_15	48	2	2	26	4	0	82	0.342857	73.7807
2	TALEANYGKADDVMWQASLASWG_36	58	6	4	32	0	2	102	0.414286	73.7949
2	STLEDQFNHAEDLFYNATIASWN_34	72	6	4	8	0	2	92	0.357143	73.8072
2	SAIEENFNRADDLMYQTSLTAWN_39	84	14	0	24	0	0	122	0.428571	73.8985
2	TTIEAQMQHAEEIFMEAALSAFQ_42	42	0	0	12	0	0	54	0.342857	73.9075
2	STIDEQFNRAEDLFYQSTLASWN_23	74	4	12	14	2	0	106	0.471429	73.9498
2	AALDANYQRTEDLMYESSLASWG_18	60	0	0	38	0	0	98	0.385714	73.9649
2	STIEDEFNHADELFYQSSLAAYN_5	46	6	6	38	4	0	100	0.457143	73.9673
2	STLEEQFNRAEDIFYETTLTAWN_4	90	12	16	32	10	4	164	0.428571	73.9874
2	STIEANMQKSAEVWYQSSVAAWN_46	20	2	0	24	0	0	46	0.428571	74.0339
2	AALDANYQRTEDLMYESSLASWG_19	48	6	2	22	0	0	78	0.428571	74.0398
2	ATIADEFQRAEELFYQATLASMN_31	66	6	2	10	0	0	84	0.371429	74.0558
2	STIDEEWNHAEELFYQSSLASMN_32	64	4	0	10	12	0	90	0.285714	74.0577
2	STIEEQFNHAEDLFYQSSLASMN_38	42	20	0	36	4	0	102	0.3	74.1017
2	AIIDENFNRAEELWFQAALASFN_13	58	16	0	10	4	0	88	0.314286	74.138
2	STVDEQFGKAEELMFQAAIAAYQ_39	40	4	10	18	0	2	74	0.314286	74.1457
2	STIDEEWNHAEELFYQSSLASMN_47	40	6	2	6	0	0	54	0.328571	74.1783
2	STIEANYDHEADVWWQTSVAAMQ_2	32	22	2	10	0	0	66	0.214286	74.1822
2	STIEEQFNHAEDLFYQSSLASMN_12	34	22	4	10	10	0	80	0.314286	74.2029
2	SSIEEQFNHAEEIYFQSSLSAFD_16	90	38	32	36	14	8	218	0.442857	74.2348
2	STIEAQFDHAEDLFYQSSLETFN_33	58	0	8	22	0	0	88	0.328571	74.2718
2	SALDEEFNRAADVFYESTLASWN_43	76	8	28	38	10	6	166	0.271429	74.3436
2	TTIEEQFNHAEDLFYQSSLASYN_44	46	10	0	14	0	0	70	0.3	74.3974
2	STIEEQWNKADDLYYQSSLATYN_32	96	22	18	32	2	4	174	0.414286	74.4038
2	ATIEENFNHSEDLFYQASLASWN_12	50	20	4	20	0	2	96	0.428571	74.4404
2	STIEEQFNHAEDIFYNTSLESWN_21	28	0	12	34	0	0	74	0.342857	74.4961
2	ATIADEFQRAEELFYQATLASMN_45	82	16	0	24	0	0	122	0.371429	74.5554
2	STIEDEFNHADELFYQSSLAAYN_39	40	4	0	22	8	0	74	0.3	74.5618
2	AIIEEQFNKADDLMYQASLTSFN_45	38	0	0	6	4	0	48	0.2	74.575
2	TTIDDQFQHSEDLFYNATLASWG_19	60	8	0	8	0	0	76	0.371429	74.6288
2	STIDEQFNRADDIFYQSTLATWN_15	70	28	0	8	0	0	106	0.442857	74.6443
2	AIIEEQFNKADDLMYQASLTSFN_48	32	0	6	16	0	4	58	0.342857	74.8045
2	ATVDAEFQKSADLFWQSALASYD_18	20	0	0	20	0	0	40	0.3	74.8407
2	TAIEEQMNHAEDLFYQSSLASMN_31	24	2	12	24	0	4	66	0.242857	74.8431
2	STIEAQFDHAEDLFYQSSLETFN_27	34	4	16	18	8	4	84	0.242857	74.9051
2	STIEAQFNKAEDLFYNSSVESFN_10	8	0	0	18	0	0	26	0.214286	74.9678
2	AIIEEEFGHSDELFYQASLTTWD_31	110	28	8	24	0	2	172	0.385714	74.9731
2	STIDEEWNHAEELFYQSSLASMN_2	30	6	0	12	0	0	48	0.271429	75.0032
2	SALDEEFNRAADVFYESTLASWN_6	78	0	0	22	4	0	104	0.414286	75.0219
2	STIEDEFNHADELFYQSSLAAYN_40	20	2	0	10	0	0	32	0.385714	75.0441
2	STIEEQFNKAEDLFYQSSLASWN_29	110	32	16	22	2	4	186	0.4	75.1133
2	STIEANMQKSAEVWYQSSVAAWN_28	46	20	0	22	0	0	88	0.357143	75.1632
2	TAIEEQMNHAEDLFYQSSLASMN_49	52	0	0	26	0	0	78	0.428571	75.1723
2	STIEANYDHEADVWWQTSVAAMQ_36	56	26	16	22	0	4	124	0.314286	75.2206
2	TTIDDEFGHSAEIFMQATLTAMD_32	56	32	18	30	4	6	146	0.428571	75.2277
2	STIEANYDHEADVWWQTSVAAMQ_45	36	0	0	14	0	0	50	0.328571	75.2805
2	AALDANYQRTEDLMYESSLASWG_35	68	0	2	18	6	0	94	0.442857	75.2936
2	ATIEDQFNHAEELFMQAALASWN_5	48	6	22	14	2	4	96	0.242857	75.3751
2	TTIEAQMQHAEEIFMEAALSAFQ_11	90	24	8	22	0	2	146	0.5	75.4044
2	STIEANMQKSAEVWYQSSVAAWN_4	32	2	2	16	0	0	52	0.457143	75.4513
2	STLEDQFNHAEDLFYNATIASWN_5	26	16	2	18	14	0	76	0.285714	75.4753
2	STVEDQWNRTEELFWESSLASWN_30	108	4	4	32	2	0	150	0.4	75.5092
2	AILEENFNKAEEVFYEASIATFN_49	72	10	0	14	0	0	96	0.4	75.5325
2	STIEANFNRAADLMYNSALESFN_11	50	8	6	22	6	0	92	0.385714	75.6088
2	TTIAEEFNHEADLWMQTSLSSWN_22	66	10	0	32	0	0	108	0.285714	75.6204
2	STLEDQFQHAEELFYETSLESWD_42	30	4	4	46	6	2	92	0.285714	75.6913
2	ATIEDQFNHAEELFMQAALASWN_16	42	0	14	14	12	2	84	0.3	75.7902
2	TTIDDQFQHSEDLFYNATLASWG_27	44	2	0	22	4	0	72	0.357143	75.8309
2	SIIEEQWNHAEDLFWESSLASWN_42	88	22	8	46	0	2	166	0.471429	75.9036
2	STIEAQFDHAEDLFYQSSLETFN_39	60	32	0	12	2	0	106	0.428571	75.9501
2	SAIEENFNRADDLMYQTSLTAWN_38	44	4	8	32	0	6	94	0.371429	75.9946
2	ATIDEEFNHAEDLFMQSSLATWN_43	116	28	0	8	0	0	152	0.457143	76.0645
2	AIIDENFNRAEELWFQAALASFN_18	40	2	26	24	2	8	102	0.271429	76.0698
2	STIEEQFNKAEDLFYQSSLASWN_35	46	0	14	30	0	2	92	0.442857	76.0733
2	STIEEQFNHAEDLFYQSSLASMN_24	82	24	0	22	0	0	128	0.342857	76.2183
2	TALEANYGKADDVMWQASLASWG_1	56	12	2	16	0	0	86	0.442857	76.2904
2	TAIEEQMNHAEDLFYQSSLASMN_18	74	20	4	18	2	0	118	0.242857	76.3835
2	AIIDENFNRAEELWFQAALASFN_4	28	4	0	30	0	0	62	0.442857	76.4031
2	ASIEDEFNHEEDVYMQSSLASFN_2	46	0	0	26	0	0	72	0.357143	76.4172
2	STIEANFNRAADLMYNSALESFN_25	96	6	16	34	4	8	164	0.4	76.4229
2	ATIEDQFNHAEELFMQAALASWN_30	58	20	0	6	0	0	84	0.242857	76.4252
2	STIEEEMGHEEDLFYQSSLSSWG_6	62	18	32	20	8	10	150	0.371429	76.4923
2	STIDEQFNRADDIFYQSTLATWN_18	22	2	0	16	0	0	40	0.3	76.5773
2	STLEEQMQHEEDLFYQASLASWN_35	18	0	10	16	0	2	46	0.314286	76.701
2	AIIDDQFNKAADLFYNTSLASWN_7	42	0	4	20	0	0	66	0.4	76.7014
2	TTIAEEFNHEADLWMQTSLSSWN_26	78	24	0	20	0	0	122	0.385714	76.7083
2	TAIEEQMNHAEDLFYQSSLASMN_28	38	4	2	18	0	0	62	0.342857	76.7424
2	ASIEDEFNHEEDVYMQSSLASFN_16	62	0	6	20	0	0	88	0.442857	76.7494
2	AIIDDQFNKAADLFYNTSLASWN_12	52	4	0	12	0	0	68	0.271429	76.7928
2	ATIDEEFNHAEDLFMQSSLATWN_4	42	0	0	24	0	0	66	0.342857	76.818
2	AIIEEEFGHSDELFYQASLTTWD_42	110	34	0	22	0	0	166	0.342857	76.8286
2	ATIADEFQRAEELFYQATLASMN_23	48	12	0	18	0	0	78	0.314286	76.8808
2	AALDANYQRTEDLMYESSLASWG_43	36	2	14	10	0	2	64	0.385714	76.9112
2	STVDEQFGKAEELMFQAAIAAYQ_38	84	16	4	12	0	4	120	0.257143	76.9398
2	AILEENFNKAEEVFYEASIATFN_10	54	4	0	20	2	0	80	0.4	76.9608
2	STIDEQFNRADDIFYQSTLATWN_22	86	10	0	16	0	0	112	0.385714	76.9878
2	ATIDEEFNHAEDLFMQSSLATWN_21	18	4	0	30	0	0	52	0.442857	76.9947
2	STIEEEMGHEEDLFYQSSLSSWG_41	102	28	24	40	0	6	200	0.5	77.0169
2	ATIDEEFNHAEDLFMQSSLATWN_9	16	0	6	14	8	2	46	0.1	77.0977
2	AILEENFNKAEEVFYEASIATFN_45	28	0	4	18	0	2	52	0.342857	77.1154
2	STLEDQFNHAEDLFYNATIASWN_13	104	22	0	16	0	0	142	0.328571	77.1441
2	ATIEEEYNHTAEIFFEAALASWN_14	64	12	2	18	0	0	96	0.4	77.1591
2	TTVEENFQHTDELYYNASVSAYG_12	48	4	0	20	2	0	74	0.385714	77.195
2	AIIDENFNRAEELWFQAALASFN_26	46	0	4	16	0	0	66	0.328571	77.2082
2	STIEEQFNHAEDIFYNTSLESWN_10	52	0	0	8	8	0	68	0.128571	77.3061
2	STIEEQFGHAEDLFYQSSLASWN_17	66	22	0	40	2	0	130	0.414286	77.3301
2	ATIEDQFNHAEELFMQAALASWN_10	68	6	0	10	0	0	84	0.385714	77.3768
2	AALDANYQRTEDLMYESSLASWG_41	38	10	0	26	2	0	76	0.442857	77.3981
2	TTVEENFQHTDELYYNASVSAYG_23	62	6	0	16	0	0	84	0.385714	77.3998
2	STIDEQFNHAEDLFYQSSLASWN_12	74	40	2	32	4	0	152	0.328571	77.4055
2	SALDEEFNRAADVFYESTLASWN_18	34	0	0	10	0	0	44	0.471429	77.4107
2	STIEEQFNKAEDLFYQSSLASWN_16	68	18	6	26	10	0	128	0.4	77.4251
2	STIEEEMGHEEDLFYQSSLSSWG_15	84	40	0	20	2	0	146	0.457143	77.4525
2	ATVDAEFQKSADLFWQSALASYD_12	36	0	0	12	0	0	48	0.371429	77.4538
2	STIDEQFNHAEDLFYQSSLASWN_10	40	22	4	22	10	0	98	0.3	77.4805
2	AILEENFNKAEEVFYEASIATFN_26	58	0	0	14	0	0	72	0.371429	77.5426
2	ATIEENFNHSEDLFYQASLASWN_6	28	4	0	18	0	0	50	0.257143	77.6263
2	STIDEEWNHAEELFYQSSLASMN_5	30	0	10	32	2	2	76	0.357143	77.6299
2	TALEANYGKADDVMWQASLASWG_46	80	0	0	20	0	0	100	0.471429	77.6362
2	SAIEENFNRADDLMYQTSLTAWN_36	32	8	0	14	2	0	56	0.314286	77.6758
2	TAIEEQMNHAEDLFYQSSLASMN_1	44	4	4	18	0	0	70	0.4	77.6991
2	TTIDDEFGHSAEIFMQATLTAMD_35	58	8	0	10	2	0	78	0.185714	77.7636
2	STVDEQFGKAEELMFQAAIAAYQ_24	52	6	0	16	0	0	74	0.428571	77.845
2	AIIEEQFNKADDLMYQASLTSFN_6	92	6	4	30	0	4	136	0.357143	77.974
2	AIIEEQFNKADDLMYQASLTSFN_32	84	8	0	28	2	0	122	0.485714	77.9908
2	SALDEEFNRAADVFYESTLASWN_8	38	0	6	14	2	0	60	0.3	77.9926
2	AALDANYQRTEDLMYESSLASWG_8	38	0	16	16	14	0	84	0.357143	78.0478
2	SSIEEQFNHAEEIYFQSSLSAFD_46	38	0	0	26	0	0	64	0.271429	78.0774
2	STIDEQFNRADDIFYQSTLATWN_8	60	0	2	16	0	0	78	0.457143	78.1026
2	ATIEEQFDHAEDVFYQSSLASYN_42	56	4	0	34	0	0	94	0.428571	78.1568
2	ATIEDQFNHAEELFMQAALASWN_25	40	0	0	14	0	0	54	0.342857	78.1922
2	STIDEEWNHAEELFYQSSLASMN_30	16	0	16	24	0	4	60	0.414286	78.2108
2	TTVEENFQHTDELYYNASVSAYG_24	56	16	0	36	0	0	108	0.414286	78.2845
2	STLEEQFNRAEDIFYETTLTAWN_6	28	10	18	20	8	4	88	0.371429	78.3421
2	STIEANMQKSAEVWYQSSVAAWN_0	18	0	0	22	0	0	40	0.385714	78.3525
2	STIEEQFGHAEDLFYQSSLASWN_33	68	18	4	20	0	2	112	0.328571	78.3657
2	ATIADEFQRAEELFYQATLASMN_3	48	12	0	12	0	0	72	0.285714	78.4681
2	STIEEQFNKAEDLFYQSSLASWN_0	38	16	18	20	0	4	96	0.4	78.469
2	SALDEEFNRAADVFYESTLASWN_15	58	6	0	42	6	0	112	0.414286	78.4775
2	SAIEENFNRADDLMYQTSLTAWN_26	40	4	14	24	6	2	90	0.371429	78.48
2	SSIEEQFNHAEEIYFQSSLSAFD_29	20	2	4	26	2	4	58	0.2	78.49
2	SIIEEQWNHAEDLFWESSLASWN_24	38	20	0	14	0	0	72	0.371429	78.6689
2	STIEANYDHEADVWWQTSVAAMQ_15	40	18	16	24	4	6	108	0.357143	78.7009
2	ATIEENFNHSEDLFYQASLASWN_27	82	4	4	12	0	2	104	0.428571	78.7079
2	ATVDAEFQKSADLFWQSALASYD_37	78	30	0	4	2	0	114	0.328571	78.7271
2	STIEANFNRAADLMYNSALESFN_3	36	0	2	24	0	0	62	0.414286	78.74
2	ATIEDQFNHAEELFMQAALASWN_45	86	18	14	36	0	2	156	0.414286	78.8163
2	STIEANYDHEADVWWQTSVAAMQ_35	82	12	4	22	2	2	124	0.314286	78.8358
2	STVEDQWNRTEELFWESSLASWN_7	116	54	0	22	2	0	194	0.342857	78.8441
2	TTIEAQMQHAEEIFMEAALSAFQ_32	84	4	0	14	0	0	102	0.371429	78.8518
2	TAIEEQMNHAEDLFYQSSLASMN_12	18	4	0	22	0	0	44	0.314286	78.9078
2	STIEEEMGHEEDLFYQSSLSSWG_20	56	8	6	12	18	0	100	0.228571	78.9172
2	STIDEQFNRAEDLFYQSTLASWN_15	72	16	0	12	2	0	102	0.357143	78.939
2	TALEANYGKADDVMWQASLASWG_12	34	6	0	28	0	0	68	0.357143	78.9651
2	AIIEEEFGHSDELFYQASLTTWD_47	68	24	6	28	6	4	136	0.428571	79.1139
2	ASIEDEFNHEEDVYMQSSLASFN_41	34	6	2	12	2	0	56	0.428571	79.143
2	STLEDQFQHAEELFYETSLESWD_43	82	22	0	20	0	0	124	0.385714	79.1702
2	AALDANYQRTEDLMYESSLASWG_32	30	0	14	16	0	0	60	0.442857	79.1809
2	STLEDQFQHAEELFYETSLESWD_32	46	0	30	18	14	4	112	0.3	79.2763
2	STLEDQFNHAEDLFYNATIASWN_18	90	32	0	10	0	0	132	0.257143	79.3268
2	SALDEEFNRAADVFYESTLASWN_47	62	0	16	34	0	0	112	0.371429	79.3802
2	AALDANYQRTEDLMYESSLASWG_31	46	18	0	20	4	0	88	0.414286	79.3837
2	TTIEAQMQHAEEIFMEAALSAFQ_24	60	0	0	12	0	0	72	0.357143	79.4413
2	SAIEENFNRADDLMYQTSLTAWN_11	14	0	0	20	6	0	40	0.371429	79.4752
2	AALDANYQRTEDLMYESSLASWG_36	56	24	12	16	6	2	116	0.428571	79.4901
2	STIDEEWNHAEELFYQSSLASMN_40	36	18	0	16	0	0	70	0.428571	79.5059
2	AIIDDQFNKAADLFYNTSLASWN_43	44	14	0	8	0	0	66	0.271429	79.6127
2	STIDEQFNHAEDLFYQSSLASWN_31	28	0	0	14	2	0	44	0.4	79.6327
2	STIEAQFDHAEDLFYQSSLETFN_45	90	20	0	10	0	0	120	0.442857	79.6455
2	ATVDAEFQKSADLFWQSALASYD_34	64	10	14	22	0	4	114	0.385714	79.6919
2	TIIEEQYNKAAELFYNSSLESYN_5	84	20	0	6	4	0	114	0.342857	79.7092
2	AALDANYQRTEDLMYESSLASWG_20	46	0	0	24	0	0	70	0.4	79.7243
2	TTIDDEFGHSAEIFMQATLTAMD_34	32	0	6	14	4	0	56	0.371429	79.7595
2	ATIADEFQRAEELFYQATLASMN_34	50	0	0	10	0	0	60	0.285714	79.771
2	TTIEAQMQHAEEIFMEAALSAFQ_25	42	12	22	24	4	6	110	0.342857	79.8027
2	STVDEQFGKAEELMFQAAIAAYQ_12	58	14	0	6	0	0	78	0.242857	79.8064
2	STVDEQFGKAEELMFQAAIAAYQ_36	36	4	0	12	0	0	52	0.4	79.8217
2	ASIEDEFNHEEDVYMQSSLASFN_21	42	8	22	28	24	6	130	0.328571	79.9432
2	SAIEENFNRADDLMYQTSLTAWN_14	34	10	0	12	8	0	64	0.314286	79.954
2	STIEAQFNHAEDLFYQASLSAWN_49	56	18	14	22	0	4	114	0.414286	79.9633
2	STIEANYDHEADVWWQTSVAAMQ_41	22	0	0	6	0	0	28	0.3	79.9795
2	ATIDEEFNHAEDLFMQSSLATWN_24	30	0	0	24	2	0	56	0.371429	80.0421
2	STVEDQWNRTEELFWESSLASWN_34	26	0	16	38	10	4	94	0.371429	80.0846
2	ATIADEFQRAEELFYQATLASMN_6	48	4	0	10	0	0	62	0.257143	80.0953
2	ATIDEEFNHAEDLFMQSSLATWN_29	38	0	4	14	0	0	56	0.385714	80.1096
2	STIEEEMGHEEDLFYQSSLSSWG_37	92	22	4	20	0	4	142	0.314286	80.1481
2	STVDEQFGKAEELMFQAAIAAYQ_5	38	4	4	12	0	2	60	0.285714	80.1918
2	STVDEQFGKAEELMFQAAIAAYQ_17	52	4	16	18	0	2	92	0.485714	80.2043
2	STVDEQFGKAEELMFQAAIAAYQ_45	98	16	0	6	0	0	120	0.371429	80.3447
2	ATIEDQFNHAEELFMQAALASWN_12	76	24	0	10	0	0	110	0.314286	80.3588
2	STIEEQFNKAEDLFYQSSLASWN_47	68	14	0	18	0	0	100	0.371429	80.3866
2	AIIEEQFNKADDLMYQASLTSFN_40	42	8	0	6	6	0	62	0.314286	80.3924
2	ASIEDEFNHEEDVYMQSSLASFN_6	46	4	2	36	16	0	104	0.371429	80.4063
2	STIEANMQKSAEVWYQSSVAAWN_24	96	6	0	10	0	0	112	0.414286	80.5493
2	ASIEDEFNHEEDVYMQSSLASFN_19	106	36	16	20	2	4	184	0.428571	80.6224
2	STIEEQFNHAEDLFYQSSLASMN_44	42	6	12	44	8	2	114	0.428571	80.6498
2	STIEDEFNHADELFYQSSLAAYN_42	24	0	14	16	0	4	58	0.3	80.7237
2	SSIEEQFNHAEEIYFQSSLSAFD_1	18	0	0	30	0	0	48	0.385714	80.7279
2	ATIEEEYNHTAEIFFEAALASWN_30	38	10	0	16	0	0	64	0.314286	80.7315
2	ATVDAEFQKSADLFWQSALASYD_27	46	4	4	20	4	0	78	0.457143	80.8119
2	TTIDDQFQHSEDLFYNATLASWG_23	98	34	8	14	4	4	162	0.414286	80.8763
2	AALDANYQRTEDLMYESSLASWG_7	38	22	0	16	0	0	76	0.342857	80.8931
2	STIEEQFNKAEDLFYQSSLASWN_17	60	0	0	10	0	0	70	0.285714	80.9168
2	ATIEEQFDHAEDVFYQSSLASYN_22	44	4	0	10	0	0	58	0.428571	80.9185
2	STIEDEFNHADELFYQSSLAAYN_13	70	20	18	24	0	8	140	0.4	80.9286
2	STIEAQFNKAEDLFYNSSVESFN_13	50	10	4	22	0	2	88	0.4	80.9627
2	ATIEDQFNHAEELFMQAALASWN_2	40	8	0	18	0	0	66	0.471429	80.9736
2	ATIEENFNHSEDLFYQASLASWN_28	16	0	4	38	4	0	62	0.371429	80.9851
2	TTIAEEFNHEADLWMQTSLSSWN_44	14	2	6	16	0	0	38	0.342857	81.0139
2	STVDEQFGKAEELMFQAAIAAYQ_48	68	2	14	32	0	2	118	0.542857	81.0172
2	SALDEEFNRAADVFYESTLASWN_5	32	12	0	4	0	0	48	0.214286	81.0189
2	TTIEAQMQHAEEIFMEAALSAFQ_2	100	24	0	14	0	0	138	0.328571	81.0892
2	STIEDEFNHADELFYQSSLAAYN_10	80	8	0	22	6	0	116	0.457143	81.1122
2	ATIEENFNHSEDLFYQASLASWN_41	44	0	8	24	10	0	86	0.385714	81.1535
2	ATIEEQFDHAEDVFYQSSLASYN_39	32	0	0	8	10	0	50	0.328571	81.1592
2	STIEEQFNHAEDLFYQSSLASMN_43	30	0	4	38	2	4	78	0.357143	81.1865
2	STIEDEFNHADELFYQSSLAAYN_47	50	8	26	40	10	6	140	0.257143	81.2255
2	STLEEQMQHEEDLFYQASLASWN_48	82	38	12	24	10	0	166	0.414286	81.2397
2	STIDEQFNHAEDLFYQSSLASWN_21	44	8	8	26	0	0	86	0.428571	81.2758
2	ATIADEFQRAEELFYQATLASMN_12	68	4	14	20	0	2	108	0.428571	81.2912
2	STIEEQFNHAEDLFYQSSLASMN_21	30	0	0	40	0	0	70	0.385714	81.301
2	TAIEEQMNHAEDLFYQSSLASMN_30	46	4	10	10	0	2	72	0.4	81.319
2	STIEEEMGHEEDLFYQSSLSSWG_46	48	12	14	36	2	4	116	0.357143	81.4036
2	TTIDDEFGHSAEIFMQATLTAMD_12	82	30	0	18	4	0	134	0.271429	81.4225
2	TAIEEQMNHAEDLFYQSSLASMN_11	16	2	0	22	12	0	52	0.242857	81.426
2	TTIDDQFQHSEDLFYNATLASWG_13	38	0	0	22	0	0	60	0.3	81.4632
2	STIDEQFNHAEDLFYQSSLASWN_2	72	28	14	12	2	4	132	0.242857	81.4797
2	STVEDQWNRTEELFWESSLASWN_2	12	2	2	16	0	0	32	0.285714	81.4825
2	STIEANFNRAADLMYNSALESFN_9	8	0	0	14	0	0	22	0.357143	81.5025
2	STIEEQFNKAEDLFYQSSLASWN_2	46	18	14	28	0	4	110	0.357143	81.5069
2	ATIEEEYNHTAEIFFEAALASWN_20	34	2	4	20	0	0	60	0.442857	81.5952
2	ATIEENFNHSEDLFYQASLASWN_2	68	6	16	18	4	2	114	0.4	81.6205
2	ATVDAEFQKSADLFWQSALASYD_45	40	0	10	14	0	2	66	0.328571	81.7061
2	STIDEQFNHAEDLFYQSSLASWN_6	46	4	4	24	10	2	90	0.442857	81.7694
2	STLEEQMQHEEDLFYQASLASWN_36	24	4	2	16	0	0	46	0.414286	81.7944
2	TTVEENFQHTDELYYNASVSAYG_6	66	4	0	20	0	0	90	0.3	81.9437
2	TTIDDQFQHSEDLFYNATLASWG_37	90	40	0	22	2	0	154	0.442857	82.0205
2	STIEDEFNHADELFYQSSLAAYN_36	60	14	24	14	8	2	122	0.228571	82.0486
2	AIIEEEFGHSDELFYQASLTTWD_18	30	0	6	26	0	0	62	0.385714	82.07
2	STIDEEWNHAEELFYQSSLASMN_20	80	6	18	52	4	8	168	0.4	82.1013
2	STLEEQMQHEEDLFYQASLASWN_49	30	0	14	20	0	0	64	0.385714	82.1465
2	AIIDENFNRAEELWFQAALASFN_36	142	20	16	12	0	6	196	0.442857	82.2099
2	STIEEQFNHAEDLFYQSSLASMN_20	94	46	4	14	0	0	158	0.371429	82.2498
2	STVEDQWNRTEELFWESSLASWN_46	58	2	16	22	0	6	104	0.442857	82.2941
2	STIEAQFDHAEDLFYQSSLETFN_44	90	12	0	6	0	0	108	0.342857	82.3033
2	STIEANFNRAADLMYNSALESFN_16	22	0	0	12	0	0	34	0.271429	82.3277
2	ATIEEEYNHTAEIFFEAALASWN_18	36	0	22	20	8	4	90	0.285714	82.3415
2	STIEDEFNHADELFYQSSLAAYN_8	54	6	14	26	0	2	102	0.414286	82.3664
2	ATIDEEFNHAEDLFMQSSLATWN_6	66	26	0	18	8	0	118	0.4	82.4102
2	STIDEQFNRAEDLFYQSTLASWN_17	46	0	0	28	22	0	96	0.428571	82.4107
2	STIEAQFNHAEDLFYQASLSAWN_41	86	20	2	16	2	0	126	0.385714	82.4165
2	STIEDEFNHADELFYQSSLAAYN_26	26	0	46	38	26	12	148	0.257143	82.449
2	SAIEENFNRADDLMYQTSLTAWN_5	14	0	0	10	0	0	24	0.271429	82.4777
2	STLEDQFQHAEELFYETSLESWD_49	14	0	0	14	2	0	30	0.285714	82.6747
2	STLEEQMQHEEDLFYQASLASWN_33	20	2	0	22	0	0	44	0.4	82.6774
2	SSIEEQFNHAEEIYFQSSLSAFD_8	44	0	12	24	2	2	84	0.328571	82.6933
2	STIEEQFNHAEDLFYQSSLASMN_41	18	4	16	18	14	4	74	0.0857143	82.7621
2	ATIEEEYNHTAEIFFEAALASWN_4	52	2	0	28	4	0	86	0.428571	82.811
2	TTIEAQMQHAEEIFMEAALSAFQ_38	62	0	0	6	0	0	68	0.3	82.9781
2	AIIDDQFNKAADLFYNTSLASWN_15	44	0	2	18	2	0	66	0.357143	83.0023
2	TAIEEQMNHAEDLFYQSSLASMN_16	66	0	4	10	0	2	82	0.4	83.0116
2	ATIADEFQRAEELFYQATLASMN_28	30	0	14	12	0	2	58	0.385714	83.0123
2	STIEAQFNKAEDLFYNSSVESFN_4	18	4	0	6	0	0	28	0.257143	83.0626
2	STLEDQFQHAEELFYETSLESWD_24	76	20	6	16	0	0	118	0.328571	83.0764
2	TIIEEQYNKAAELFYNSSLESYN_44	36	12	0	28	0	0	76	0.357143	83.0838
2	STLEDQFQHAEELFYETSLESWD_48	24	0	46	34	4	12	120	0.385714	83.1285
2	STVEDQWNRTEELFWESSLASWN_14	40	28	16	20	0	4	108	0.357143	83.2229
2	TTIDDQFQHSEDLFYNATLASWG_18	78	18	4	24	0	2	126	0.4	83.2643
2	AIIDENFNRAEELWFQAALASFN_21	62	4	8	10	0	0	84	0.385714	83.2653
2	SALDEEFNRAADVFYESTLASWN_29	50	10	0	6	0	0	66	0.285714	83.2812
2	STIDEQFNHAEDLFYQSSLASWN_38	70	38	0	10	0	0	118	0.214286	83.289
2	STIDEQFNRAEDLFYQSTLASWN_33	22	4	0	14	0	0	40	0.328571	83.3535
2	AALDANYQRTEDLMYESSLASWG_26	38	4	16	20	0	8	86	0.314286	83.3596
2	TTIEAQMQHAEEIFMEAALSAFQ_41	92	20	2	24	0	0	138	0.414286	83.3694
2	TTVEENFQHTDELYYNASVSAYG_32	80	24	0	16	0	0	120	0.371429	83.3916
2	STIEEQFNKAEDLFYQSSLASWN_44	78	10	8	24	0	8	128	0.428571	83.4938
2	STLEEQMQHEEDLFYQASLASWN_29	22	10	10	12	0	2	56	0.228571	83.5352
2	STIEANYDHEADVWWQTSVAAMQ_12	40	4	0	22	0	0	66	0.428571	83.5704
2	ATIDEEFNHAEDLFMQSSLATWN_41	80	4	2	20	4	0	110	0.357143	83.7106
2	STIEEQFNHAEDIFYNTSLESWN_7	88	30	6	22	0	0	146	0.414286	83.8124
2	ASIEDEFNHEEDVYMQSSLASFN_18	16	0	8	10	4	2	40	0.285714	83.8471
2	STLEEQMQHEEDLFYQASLASWN_7	18	6	0	8	16	0	48	0.414286	83.8672
2	STIEEQFNHAEDLFYQSSLASMN_30	44	12	8	22	14	4	104	0.328571	83.8967
2	ATIEEQFDHAEDVFYQSSLASYN_10	74	38	6	56	0	0	174	0.557143	83.9386
2	TTIEEQFNHAEDLFYQSSLASYN_42	74	34	0	8	16	0	132	0.428571	83.9974
2	ATIADEFQRAEELFYQATLASMN_43	44	0	12	32	0	2	90	0.5	84.0063
2	STLEDQFQHAEELFYETSLESWD_39	34	8	14	26	4	2	88	0.371429	84.1348
2	STIEANYDHEADVWWQTSVAAMQ_3	48	4	0	26	8	0	86	0.485714	84.1647
2	STLEDQFQHAEELFYETSLESWD_38	112	12	26	20	2	4	176	0.357143	84.1758
2	STIEEQFNHAEDLFYQSSLASMN_34	42	14	10	22	0	2	90	0.342857	84.2721
2	STIEANMQKSAEVWYQSSVAAWN_41	104	48	0	8	0	0	160	0.357143	84.3188
2	STIEEQWNKADDLYYQSSLATYN_33	38	6	0	14	0	0	58	0.257143	84.3355
2	STIEEQFNHAEDIFYNTSLESWN_32	44	0	0	6	2	0	52	0.371429	84.3698
2	STVEDQWNRTEELFWESSLASWN_6	50	6	18	16	2	2	94	0.371429	84.3787
2	STIDEEWNHAEELFYQSSLASMN_15	48	10	22	42	4	4	130	0.442857	84.4146
2	STLEDQFQHAEELFYETSLESWD_11	34	2	0	16	0	0	52	0.314286	84.4718
2	TIIEEQYNKAAELFYNSSLESYN_15	66	4	4	18	6	0	98	0.385714	84.5241
2	SSIEEQFNHAEEIYFQSSLSAFD_30	86	24	4	34	0	2	150	0.385714	84.5354
2	STIEEQFNHAEDIFYNTSLESWN_38	30	14	4	28	0	0	76	0.371429	84.5742
2	ATIEEEYNHTAEIFFEAALASWN_29	78	4	10	26	0	0	118	0.428571	84.6284
2	TTVEENFQHTDELYYNASVSAYG_9	76	4	0	12	0	0	92	0.357143	84.6432
2	ATIEDQFNHAEELFMQAALASWN_49	58	0	6	12	0	2	78	0.471429	84.6515
2	STIEEQFGHAEDLFYQSSLASWN_37	8	0	0	18	0	0	26	0.185714	84.6717
2	STIEAQFNHAEDLFYQASLSAWN_34	92	36	14	16	2	4	164	0.4	84.6809
2	SALDEEFNRAADVFYESTLASWN_19	30	2	2	18	0	0	52	0.371429	84.6885
2	ATIEDQFNHAEELFMQAALASWN_46	46	2	6	12	0	0	66	0.385714	84.7069
2	STIEEEMGHEEDLFYQSSLSSWG_14	38	6	10	4	0	0	58	0.385714	84.7668
2	ATIEEQFDHAEDVFYQSSLASYN_28	30	4	6	20	0	0	60	0.357143	84.8528
2	TTVEENFQHTDELYYNASVSAYG_35	12	0	0	6	0	0	18	0.314286	84.8829
2	STIEEQFGHAEDLFYQSSLASWN_13	52	20	4	2	0	0	78	0.385714	84.8952
2	STIEAQFDHAEDLFYQSSLETFN_48	36	0	0	16	0	0	52	0.428571	84.9273
2	STIEANFNRAADLMYNSALESFN_23	46	0	20	28	0	6	100	0.414286	84.9629
2	SSIEEQFNHAEEIYFQSSLSAFD_42	94	20	0	6	0	0	120	0.357143	85.0339
2	STIDEQFNRAEDLFYQSTLASWN_20	96	18	0	18	0	0	132	0.371429	85.0898
2	TTIDDEFGHSAEIFMQATLTAMD_47	12	6	8	10	0	2	38	0.285714	85.2031
2	TIIEEQYNKAAELFYNSSLESYN_6	32	14	0	14	0	0	60	0.4	85.2035
2	STIEDEFNHADELFYQSSLAAYN_7	78	6	0	24	0	0	108	0.5	85.2193
2	STLEEQFNRAEDIFYETTLTAWN_15	42	0	16	30	0	8	96	0.271429	85.2282
2	STIDEQFNRAEDLFYQSTLASWN_27	112	26	0	20	0	0	158	0.414286	85.2555
2	ATIEDQFNHAEELFMQAALASWN_29	88	8	4	10	0	4	114	0.3	85.2826
2	TTVEENFQHTDELYYNASVSAYG_33	78	0	16	40	0	4	138	0.471429	85.2849
2	TTIDDEFGHSAEIFMQATLTAMD_26	118	18	0	22	0	0	158	0.514286	85.2858
2	AILEENFNKAEEVFYEASIATFN_4	52	14	4	24	0	0	94	0.4	85.2945
2	TTIAEEFNHEADLWMQTSLSSWN_4	106	34	0	10	6	0	156	0.371429	85.3049
2	STIEEQFGHAEDLFYQSSLASWN_41	64	24	0	24	0	0	112	0.342857	85.3377
2	STLEDQFNHAEDLFYNATIASWN_8	54	2	4	32	0	2	94	0.385714	85.3517
2	STIEEEMGHEEDLFYQSSLSSWG_24	50	0	4	30	10	0	94	0.314286	85.3731
2	SIIEEQWNHAEDLFWESSLASWN_14	88	24	16	16	2	2	148	0.271429	85.3979
2	STVDEQFGKAEELMFQAAIAAYQ_1	54	2	0	8	0	0	64	0.242857	85.5076
2	STIDEEWNHAEELFYQSSLASMN_28	86	26	4	10	0	2	128	0.328571	85.5218
2	STLEDQFQHAEELFYETSLESWD_45	16	0	6	14	0	0	36	0.357143	85.5228
2	STIEAQFNHAEDLFYQASLSAWN_43	44	24	0	32	0	0	100	0.514286	85.5536
2	ASIEDEFNHEEDVYMQSSLASFN_23	62	8	16	34	0	4	124	0.442857	85.6871
2	STVDEQFGKAEELMFQAAIAAYQ_41	42	0	4	4	0	2	52	0.228571	85.7099
2	STLEEQMQHEEDLFYQASLASWN_11	60	10	6	18	2	2	98	0.385714	85.7222
2	AIIEEQFNKADDLMYQASLTSFN_30	42	0	4	12	0	2	60	0.414286	85.7361
2	SALDEEFNRAADVFYESTLASWN_11	58	0	4	14	0	2	78	0.371429	85.7385
2	STIEEQFNHAEDLFYQSSLASMN_1	54	6	0	14	0	0	74	0.471429	85.7544
2	STVDEQFGKAEELMFQAAIAAYQ_0	62	10	0	14	6	0	92	0.428571	85.7981
2	AALDANYQRTEDLMYESSLASWG_40	48	0	0	16	0	0	64	0.485714	85.8967
2	STIDEEWNHAEELFYQSSLASMN_29	42	4	4	16	0	2	68	0.342857	85.9229
2	AIIDDQFNKAADLFYNTSLASWN_48	80	12	0	6	0	0	98	0.285714	85.9371
2	TALEANYGKADDVMWQASLASWG_33	98	48	0	18	0	0	164	0.385714	85.9498
2	AIIEEEFGHSDELFYQASLTTWD_28	100	38	0	24	0	0	162	0.428571	85.9738
2	AALDANYQRTEDLMYESSLASWG_30	54	0	0	30	0	0	84	0.428571	85.982
2	AIIEEEFGHSDELFYQASLTTWD_27	36	6	0	20	0	0	62	0.314286	86.0124
2	ASIEDEFNHEEDVYMQSSLASFN_25	88	12	0	24	0	0	124	0.371429	86.0883
2	STLEDQFQHAEELFYETSLESWD_13	134	30	12	26	0	2	204	0.371429	86.1892
2	AIIDENFNRAEELWFQAALASFN_29	84	8	0	4	0	0	96	0.271429	86.195
2	ATIEENFNHSEDLFYQASLASWN_36	24	0	0	16	0	0	40	0.385714	86.2141
2	ATVDAEFQKSADLFWQSALASYD_40	30	0	0	28	0	0	58	0.328571	86.3045
2	SSIEEQFNHAEEIYFQSSLSAFD_31	26	4	18	18	0	0	66	0.428571	86.4247
2	TTIEAQMQHAEEIFMEAALSAFQ_29	28	16	0	12	0	0	56	0.414286	86.4281
2	TIIEEQYNKAAELFYNSSLESYN_36	48	8	4	28	0	2	90	0.414286	86.4323
2	TTVEENFQHTDELYYNASVSAYG_27	96	28	0	22	0	0	146	0.414286	86.5218
2	TTIDDEFGHSAEIFMQATLTAMD_8	10	0	4	16	6	0	36	0.171429	86.5436
2	STIEEQFGHAEDLFYQSSLASWN_11	68	24	2	24	0	0	118	0.371429	86.5517
2	ATIDEEFNHAEDLFMQSSLATWN_18	44	34	0	10	2	0	90	0.471429	86.5761
2	STIEEQFNHAEDLFYQSSLASMN_8	54	4	4	38	0	2	102	0.428571	86.606
2	ATIEDQFNHAEELFMQAALASWN_23	68	4	0	18	0	0	90	0.328571	86.6175
2	STLEEQFNRAEDIFYETTLTAWN_0	48	0	0	24	0	0	72	0.4	86.6235
2	STVDEQFGKAEELMFQAAIAAYQ_43	14	0	0	10	0	0	24	0.185714	86.6897
2	STIEEQWNKADDLYYQSSLATYN_18	112	8	18	34	2	2	176	0.585714	86.7365
2	TTIEEQFNHAEDLFYQSSLASYN_13	112	46	0	6	0	0	164	0.285714	86.7739
2	TTIDDQFQHSEDLFYNATLASWG_12	54	6	0	28	16	0	104	0.385714	86.8695
2	STIDEEWNHAEELFYQSSLASMN_9	62	0	8	18	6	0	94	0.471429	86.9153
2	ATIEEQFDHAEDVFYQSSLASYN_3	24	4	0	2	6	0	36	0.385714	86.9711
2	AIIEEEFGHSDELFYQASLTTWD_29	30	4	6	18	8	4	70	0.371429	86.974
2	STIEEEMGHEEDLFYQSSLSSWG_10	44	18	0	12	0	0	74	0.342857	87.0152
2	STIDEEWNHAEELFYQSSLASMN_23	42	34	6	18	2	2	104	0.4	87.0565
2	TAIEEQMNHAEDLFYQSSLASMN_5	18	0	0	22	14	0	54	0.3	87.0865
2	ATVDAEFQKSADLFWQSALASYD_25	58	4	28	8	2	4	104	0.314286	87.1691
2	STIEEQFNKAEDLFYQSSLASWN_19	54	6	12	10	10	2	94	0.228571	87.1704
2	STIEEQFGHAEDLFYQSSLASWN_22	128	56	0	14	0	0	198	0.385714	87.1829
2	SAIEENFNRADDLMYQTSLTAWN_13	8	0	4	30	4	2	48	0.428571	87.2443
2	STIDEQFNRADDIFYQSTLATWN_37	20	0	2	24	0	0	46	0.385714	87.2677
2	TAIEEQMNHAEDLFYQSSLASMN_42	20	0	6	6	0	0	32	0.4	87.3484
2	STIEEQFNHAEDLFYQSSLASMN_13	66	0	8	8	0	2	84	0.342857	87.3911
2	TTIDDQFQHSEDLFYNATLASWG_38	26	2	16	18	2	2	66	0.357143	87.3981
2	STIEEQFGHAEDLFYQSSLASWN_26	64	6	4	38	6	0	118	0.414286	87.4747
2	STIEANYDHEADVWWQTSVAAMQ_44	76	22	0	18	0	0	116	0.414286	87.4766
2	STVEDQWNRTEELFWESSLASWN_33	50	8	0	18	10	0	86	0.371429	87.4885
2	STIDEEWNHAEELFYQSSLASMN_14	54	8	6	22	2	2	94	0.4	87.6103
2	AALDANYQRTEDLMYESSLASWG_49	64	0	22	38	6	2	132	0.514286	87.6988
2	ATVDAEFQKSADLFWQSALASYD_24	84	32	2	18	0	0	136	0.314286	87.7021
2	TTIDDQFQHSEDLFYNATLASWG_31	46	6	0	24	0	0	76	0.442857	87.8796
2	STLEDQFNHAEDLFYNATIASWN_32	42	0	4	12	6	0	64	0.371429	87.9657
2	STVDEQFGKAEELMFQAAIAAYQ_31	64	2	0	6	0	0	72	0.314286	87.9996
2	AIIDDQFNKAADLFYNTSLASWN_34	64	0	8	12	0	0	84	0.428571	88.0278
2	STLEEQMQHEEDLFYQASLASWN_3	6	0	8	26	4	0	44	0.342857	88.0761
2	TAIEEQMNHAEDLFYQSSLASMN_45	52	0	10	24	0	0	86	0.471429	88.0894
2	STIDEEWNHAEELFYQSSLASMN_0	26	0	14	48	0	0	88	0.357143	88.1228
2	STIEDEFNHADELFYQSSLAAYN_12	38	0	0	18	0	0	56	0.3	88.1659
2	STIEAQFNKAEDLFYNSSVESFN_5	32	2	0	12	0	0	46	0.442857	88.1958
2	STIDEEWNHAEELFYQSSLASMN_36	80	0	2	32	0	0	114	0.485714	88.2248
2	STIEEEMGHEEDLFYQSSLSSWG_4	70	24	8	16	0	2	120	0.414286	88.2536
2	TIIEEQYNKAAELFYNSSLESYN_41	92	10	0	26	0	0	128	0.485714	88.332
2	STLEDQFQHAEELFYETSLESWD_15	34	0	16	24	10	0	84	0.257143	88.4184
2	STIDEQFNRAEDLFYQSTLASWN_49	68	6	0	12	0	0	86	0.357143	88.4464
2	ATIEEEYNHTAEIFFEAALASWN_39	60	8	4	8	32	0	112	0.285714	88.4538
2	ATIADEFQRAEELFYQATLASMN_41	32	0	0	18	4	0	54	0.385714	88.4778
2	STLEEQMQHEEDLFYQASLASWN_1	36	2	0	30	14	0	82	0.371429	88.5302
2	STVEDQWNRTEELFWESSLASWN_32	40	22	0	16	0	0	78	0.357143	88.5321
2	TTIAEEFNHEADLWMQTSLSSWN_19	60	8	4	14	0	0	86	0.442857	88.5394
2	STIEDEFNHADELFYQSSLAAYN_2	50	24	8	18	0	0	100	0.342857	88.5908
2	SALDEEFNRAADVFYESTLASWN_38	84	28	8	22	2	0	144	0.471429	88.699
2	AALDANYQRTEDLMYESSLASWG_28	34	8	0	12	0	0	54	0.371429	88.7237
2	STIEAQFNKAEDLFYNSSVESFN_29	10	0	0	12	0	0	22	0.285714	88.7387
2	AIIEEEFGHSDELFYQASLTTWD_22	72	0	14	28	2	0	116	0.4	88.7392
2	ATIEENFNHSEDLFYQASLASWN_40	72	8	10	50	0	2	142	0.457143	88.754
2	STIEDEFNHADELFYQSSLAAYN_22	50	28	0	16	14	0	108	0.442857	88.8167
2	TTVEENFQHTDELYYNASVSAYG_29	58	4	0	34	4	0	100	0.371429	88.8245
2	STIDEQFNRADDIFYQSTLATWN_17	110	42	30	34	2	6	224	0.385714	88.8573
2	STLEDQFNHAEDLFYNATIASWN_22	60	12	16	16	0	2	106	0.442857	88.887
2	TTIDDQFQHSEDLFYNATLASWG_26	24	2	8	30	2	0	66	0.314286	88.903
2	STIEANYDHEADVWWQTSVAAMQ_43	64	2	10	16	0	0	92	0.485714	89.0017
2	TTIDDEFGHSAEIFMQATLTAMD_2	42	12	4	10	2	2	72	0.328571	89.0347
2	ATIEEEYNHTAEIFFEAALASWN_21	58	22	4	20	6	4	114	0.428571	89.0887
2	ATVDAEFQKSADLFWQSALASYD_31	110	28	0	10	0	0	148	0.357143	89.1233
2	STIDEQFNHAEDLFYQSSLASWN_24	82	26	22	24	0	4	158	0.357143	89.1388
2	ATIADEFQRAEELFYQATLASMN_47	66	0	14	28	4	4	116	0.414286	89.1583
2	TTVEENFQHTDELYYNASVSAYG_43	28	0	0	8	8	0	44	0.4	89.2494
2	ATIADEFQRAEELFYQATLASMN_33	24	0	2	6	0	0	32	0.2	89.2511
2	STLEEQFNRAEDIFYETTLTAWN_45	76	8	14	28	2	2	130	0.442857	89.2746
2	ATIEENFNHSEDLFYQASLASWN_48	36	10	4	18	0	2	70	0.4	89.2758
2	STIEEQFNHAEDIFYNTSLESWN_27	56	16	4	18	0	0	94	0.471429	89.3242
2	STIEEQFGHAEDLFYQSSLASWN_16	112	38	14	18	0	2	184	0.357143	89.369
2	SAIEENFNRADDLMYQTSLTAWN_21	72	2	0	24	2	0	100	0.414286	89.3723
2	ATIEENFNHSEDLFYQASLASWN_44	22	2	10	18	0	0	52	0.257143	89.4237
2	STIEANMQKSAEVWYQSSVAAWN_35	104	44	0	28	0	0	176	0.442857	89.4293
2	AALDANYQRTEDLMYESSLASWG_10	24	0	0	26	0	0	50	0.442857	89.4918
2	TTIDDEFGHSAEIFMQATLTAMD_23	6	2	18	16	6	4	52	0.4	89.5278
2	TTIEAQMQHAEEIFMEAALSAFQ_27	42	0	0	12	0	0	54	0.442857	89.6837
2	TTVEENFQHTDELYYNASVSAYG_22	12	20	18	24	0	4	78	0.3	89.6859
2	AILEENFNKAEEVFYEASIATFN_37	46	10	14	18	0	2	90	0.214286	89.6905
2	STIEAQFDHAEDLFYQSSLETFN_47	46	8	0	10	0	0	64	0.414286	89.7068
2	TTIDDEFGHSAEIFMQATLTAMD_10	28	0	0	6	0	0	34	0.385714	89.7525
2	STIEEQWNKADDLYYQSSLATYN_17	86	12	0	26	0	0	124	0.4	89.7601
2	STLEEQMQHEEDLFYQASLASWN_27	26	0	14	18	6	2	66	0.371429	89.9777
2	ATIEEQFDHAEDVFYQSSLASYN_37	78	22	0	20	0	0	120	0.485714	89.9789
2	SALDEEFNRAADVFYESTLASWN_40	52	28	0	12	0	0	92	0.314286	89.9809
2	STLEDQFNHAEDLFYNATIASWN_41	42	16	0	16	12	0	86	0.342857	89.9819
2	STIDEQFNHAEDLFYQSSLASWN_7	32	4	0	6	0	0	42	0.328571	89.9861
2	STIEEEMGHEEDLFYQSSLSSWG_23	110	32	0	6	0	0	148	0.271429	89.9936
2	ATVDAEFQKSADLFWQSALASYD_9	8	0	14	8	0	0	30	0.428571	90.0661
2	TTIEAQMQHAEEIFMEAALSAFQ_30	82	0	0	14	0	0	96	0.371429	90.0781
2	AALDANYQRTEDLMYESSLASWG_9	92	20	30	32	0	2	176	0.5	90.1587
2	TAIEEQMNHAEDLFYQSSLASMN_39	52	8	10	38	0	2	110	0.428571	90.1744
2	AIIEEEFGHSDELFYQASLTTWD_10	90	4	14	28	4	4	144	0.485714	90.3274
2	STIEEQWNKADDLYYQSSLATYN_40	102	58	0	12	8	0	180	0.485714	90.3305
2	ATIDEEFNHAEDLFMQSSLATWN_17	32	12	0	16	0	0	60	0.371429	90.3353
2	STIDEEWNHAEELFYQSSLASMN_19	40	0	4	24	0	0	68	0.385714	90.3622
2	SSIEEQFNHAEEIYFQSSLSAFD_28	22	4	14	30	8	4	82	0.357143	90.3701
2	TALEANYGKADDVMWQASLASWG_24	32	8	0	18	0	0	58	0.342857	90.5628
2	STVEDQWNRTEELFWESSLASWN_23	42	0	4	22	0	0	68	0.257143	90.5739
2	SALDEEFNRAADVFYESTLASWN_3	78	24	8	20	4	0	134	0.0714286	90.6335
2	STVDEQFGKAEELMFQAAIAAYQ_9	62	0	4	16	0	0	82	0.442857	90.6506
2	ATIEENFNHSEDLFYQASLASWN_33	94	16	14	22	2	2	150	0.371429	90.7505
2	STIDEQFNRADDIFYQSTLATWN_26	54	0	16	18	2	6	96	0.428571	90.7813
2	ATIEEQFDHAEDVFYQSSLASYN_45	52	2	4	24	0	0	82	0.428571	90.8059
2	TTIAEEFNHEADLWMQTSLSSWN_7	48	0	4	6	0	2	60	0.242857	90.8587
2	AIIEEEFGHSDELFYQASLTTWD_1	78	14	14	22	6	2	136	0.442857	90.8658
2	STIEEQFGHAEDLFYQSSLASWN_47	36	6	2	18	0	0	62	0.328571	90.885
2	STIEANFNRAADLMYNSALESFN_39	28	0	0	12	2	0	42	0.328571	90.9291
2	STIEAQFDHAEDLFYQSSLETFN_32	88	14	0	18	0	0	120	0.257143	91.015
2	STIEEQFNHAEDIFYNTSLESWN_31	56	6	0	26	0	0	88	0.314286	91.0638
2	ATIDEEFNHAEDLFMQSSLATWN_28	74	14	0	12	0	0	100	0.357143	91.1127
2	ATIEENFNHSEDLFYQASLASWN_15	68	4	8	20	0	0	100	0.471429	91.176
2	AALDANYQRTEDLMYESSLASWG_2	40	0	2	26	22	0	90	0.414286	91.216
2	STLEDQFQHAEELFYETSLESWD_35	40	4	6	22	4	2	78	0.242857	91.2233
2	STLEEQMQHEEDLFYQASLASWN_32	32	16	8	16	20	0	92	0.3	91.2714
2	STIEAQFNHAEDLFYQASLSAWN_9	26	4	16	26	4	2	78	0.371429	91.2844
2	TTIDDEFGHSAEIFMQATLTAMD_1	48	0	16	28	0	4	96	0.457143	91.3801
2	STLEEQFNRAEDIFYETTLTAWN_41	38	16	0	6	0	0	60	0.4	91.4105
2	STLEDQFQHAEELFYETSLESWD_28	34	14	0	12	2	0	62	0.328571	91.4259
2	SAIEENFNRADDLMYQTSLTAWN_34	46	2	0	20	0	0	68	0.342857	91.483
2	STIDEQFNRAEDLFYQSTLASWN_9	100	48	0	14	0	0	162	0.371429	91.5442
2	TAIEEQMNHAEDLFYQSSLASMN_4	56	14	12	24	2	0	108	0.428571	91.6845
2	STIDEEWNHAEELFYQSSLASMN_37	46	6	2	42	4	0	100	0.314286	91.7639
2	ATIEDQFNHAEELFMQAALASWN_20	4	0	0	24	0	0	28	0.3	91.7654
2	STLEEQMQHEEDLFYQASLASWN_31	48	18	2	8	0	0	76	0.228571	91.7919
2	ATVDAEFQKSADLFWQSALASYD_15	34	2	0	22	0	0	58	0.328571	91.8176
2	STVEDQWNRTEELFWESSLASWN_36	60	10	0	14	0	0	84	0.385714	91.9262
2	STIEEQFNHAEDIFYNTSLESWN_29	2	0	18	24	0	4	48	0.357143	92.0233
2	ATIADEFQRAEELFYQATLASMN_37	94	28	0	20	0	0	142	0.385714	92.0367
2	TIIEEQYNKAAELFYNSSLESYN_12	80	6	0	12	0	0	98	0.314286	92.0794
2	STIEAQFNKAEDLFYNSSVESFN_36	42	0	0	18	0	0	60	0.371429	92.1706
2	AILEENFNKAEEVFYEASIATFN_8	40	8	0	4	4	0	56	0.214286	92.1711
2	STVEDQWNRTEELFWESSLASWN_39	104	46	16	24	0	8	198	0.342857	92.1882
2	ATVDAEFQKSADLFWQSALASYD_49	24	6	4	14	4	0	52	0.285714	92.2287
2	AILEENFNKAEEVFYEASIATFN_33	82	12	22	18	6	0	140	0.4	92.3377
2	SSIEEQFNHAEEIYFQSSLSAFD_33	10	18	6	12	0	2	48	0.371429	92.418
2	TTIEEQFNHAEDLFYQSSLASYN_14	62	2	0	28	0	0	92	0.428571	92.4238
2	ATIEDQFNHAEELFMQAALASWN_1	60	32	0	16	0	0	108	0.3	92.4273
2	TTIAEEFNHEADLWMQTSLSSWN_33	24	0	0	20	2	0	46	0.357143	92.4554
2	TTIEEQFNHAEDLFYQSSLASYN_1	66	8	2	32	10	0	118	0.4	92.518
2	ASIEDEFNHEEDVYMQSSLASFN_40	32	22	0	28	2	0	84	0.4	92.5447
2	TTVEENFQHTDELYYNASVSAYG_16	50	22	0	16	0	0	88	0.457143	92.6128
2	AIIEEEFGHSDELFYQASLTTWD_2	70	4	14	26	2	4	120	0.328571	92.6186
2	ATIEDQFNHAEELFMQAALASWN_31	6	0	16	24	0	6	52	0.228571	92.6882
2	STIEAQFDHAEDLFYQSSLETFN_5	58	14	4	26	0	4	106	0.371429	92.7579
2	ATIADEFQRAEELFYQATLASMN_4	56	8	0	14	0	0	78	0.428571	92.8209
2	AILEENFNKAEEVFYEASIATFN_6	16	0	2	14	0	0	32	0.357143	92.85
2	STIEEQFNHAEDLFYQSSLASMN_4	36	0	40	40	10	6	132	0.271429	92.8556
2	TALEANYGKADDVMWQASLASWG_6	68	2	4	32	0	0	106	0.514286	92.8592
2	TTVEENFQHTDELYYNASVSAYG_5	62	16	16	26	0	4	124	0.4	92.8708
2	STIEAQFNHAEDLFYQASLSAWN_26	76	4	2	26	4	0	112	0.442857	92.9009
2	STIEDEFNHADELFYQSSLAAYN_27	52	10	4	24	0	2	92	0.471429	92.9196
2	AIIEEQFNKADDLMYQASLTSFN_10	18	0	0	24	2	0	44	0.457143	92.92
2	STIEDEFNHADELFYQSSLAAYN_20	42	8	10	34	0	2	96	0.457143	92.9686
2	AIIDDQFNKAADLFYNTSLASWN_16	78	18	0	12	0	0	108	0.371429	92.9941
2	STIEEQFNHAEDLFYQSSLASMN_45	40	8	0	28	8	0	84	0.271429	93.0462
2	ATVDAEFQKSADLFWQSALASYD_36	54	0	4	38	0	2	98	0.414286	93.0621
2	TALEANYGKADDVMWQASLASWG_42	106	26	0	28	0	0	160	0.385714	93.0638
2	TAIEEQMNHAEDLFYQSSLASMN_13	38	4	0	10	0	0	52	0.4	93.0781
2	ATIEENFNHSEDLFYQASLASWN_35	92	40	8	34	0	2	176	0.457143	93.0873
2	STIEANYDHEADVWWQTSVAAMQ_14	24	0	0	6	0	0	30	0.3	93.1087
2	ASIEDEFNHEEDVYMQSSLASFN_26	16	0	16	16	0	4	52	0.4	93.1469
2	STLEDQFQHAEELFYETSLESWD_5	20	2	0	10	0	0	32	0.3	93.1753
2	STIEEQFGHAEDLFYQSSLASWN_6	16	0	0	22	0	0	38	0.442857	93.1914
2	STIEEEMGHEEDLFYQSSLSSWG_26	78	28	20	40	6	8	180	0.342857	93.2569
2	STIDEQFNRADDIFYQSTLATWN_2	40	12	0	38	8	0	98	0.371429	93.3065
2	STIEEQFNHAEDIFYNTSLESWN_6	52	20	6	28	0	0	106	0.414286	93.3147
2	ATIADEFQRAEELFYQATLASMN_10	64	0	4	26	0	0	94	0.428571	93.3262
2	TTIAEEFNHEADLWMQTSLSSWN_20	6	0	14	18	4	4	46	0.242857	93.3274
2	TTIEEQFNHAEDLFYQSSLASYN_6	74	2	0	22	2	0	100	0.471429	93.3621
2	STIEEQFNHAEDLFYQSSLASMN_47	24	0	0	12	4	0	40	0.314286	93.4913
2	STIDEQFNHAEDLFYQSSLASWN_5	66	52	6	10	0	0	134	0.442857	93.5057
2	ATIDEEFNHAEDLFMQSSLATWN_25	76	24	0	8	8	0	116	0.371429	93.527
2	SIIEEQWNHAEDLFWESSLASWN_29	110	28	4	14	0	2	158	0.4	93.5692
2	AIIEEQFNKADDLMYQASLTSFN_15	86	28	24	24	4	12	178	0.3	93.5764
2	STIDEQFNHAEDLFYQSSLASWN_9	14	0	0	22	0	0	36	0.342857	93.602
2	STIEANFNRAADLMYNSALESFN_20	50	2	14	20	0	2	88	0.428571	93.636
2	TAIEEQMNHAEDLFYQSSLASMN_26	62	0	10	8	0	4	84	0.357143	93.6992
2	STIEEQFGHAEDLFYQSSLASWN_31	58	8	0	24	0	0	90	0.528571	93.71
2	STIEEEMGHEEDLFYQSSLSSWG_45	26	6	8	20	2	4	66	0.257143	93.7541
2	STVEDQWNRTEELFWESSLASWN_25	66	8	0	10	0	0	84	0.385714	93.7667
2	STIDEQFNRAEDLFYQSTLASWN_46	94	0	0	26	0	0	120	0.457143	93.8045
2	STIEEQFNKAEDLFYQSSLASWN_41	14	0	0	20	0	0	34	0.4	93.8207
2	TTIDDQFQHSEDLFYNATLASWG_11	56	0	8	26	0	4	94	0.5	93.8516
2	TIIEEQYNKAAELFYNSSLESYN_38	6	0	0	26	0	0	32	0.3	93.8559
2	STIDEQFNRADDIFYQSTLATWN_39	56	0	0	22	0	0	78	0.342857	93.9079
2	TTVEENFQHTDELYYNASVSAYG_10	20	18	0	20	0	0	58	0.328571	93.9399
2	STIEANFNRAADLMYNSALESFN_38	22	4	0	18	0	0	44	0.342857	93.9466
2	TAIEEQMNHAEDLFYQSSLASMN_38	32	6	0	10	0	0	48	0.4	94.0326
2	TTIAEEFNHEADLWMQTSLSSWN_15	50	28	0	20	0	0	98	0.371429	94.0486
2	TTIAEEFNHEADLWMQTSLSSWN_48	48	12	0	16	0	0	76	0.414286	94.078
2	TALEANYGKADDVMWQASLASWG_9	54	8	0	18	0	0	80	0.314286	94.107
2	STIEAQFDHAEDLFYQSSLETFN_4	34	6	2	30	4	0	76	0.3	94.1329
2	STIEEQWNKADDLYYQSSLATYN_22	36	0	4	10	0	2	52	0.271429	94.141
2	AIIDDQFNKAADLFYNTSLASWN_47	88	28	0	12	0	0	128	0.257143	94.1923
2	ATIADEFQRAEELFYQATLASMN_7	16	0	0	16	0	0	32	0.328571	94.2058
2	STIEEQFNHAEDLFYQSSLASMN_3	62	16	16	34	0	6	134	0.442857	94.2067
2	TIIEEQYNKAAELFYNSSLESYN_11	56	6	0	22	0	0	84	0.428571	94.221
2	TTIAEEFNHEADLWMQTSLSSWN_16	26	0	0	14	0	0	40	0.457143	94.2504
2	AIIDDQFNKAADLFYNTSLASWN_4	102	26	0	20	0	0	148	0.328571	94.2648
2	ASIEDEFNHEEDVYMQSSLASFN_37	42	0	2	40	4	0	88	0.442857	94.3014
2	STIEANFNRAADLMYNSALESFN_49	52	20	30	24	0	6	132	0.371429	94.3796
2	AIIDDQFNKAADLFYNTSLASWN_45	50	0	0	12	0	0	62	0.314286	94.4222
2	STVDEQFGKAEELMFQAAIAAYQ_26	60	12	6	18	0	2	98	0.271429	94.4262
2	STIEEQFNHAEDLFYQSSLASMN_16	64	14	0	14	0	0	92	0.414286	94.5336
2	STIEANFNRAADLMYNSALESFN_36	26	0	14	44	0	4	88	0.414286	94.5625
2	SAIEENFNRADDLMYQTSLTAWN_20	34	0	0	14	2	0	50	0.4	94.5695
2	SSIEEQFNHAEEIYFQSSLSAFD_3	48	2	0	24	0	0	74	0.371429	94.5759
2	AIIDENFNRAEELWFQAALASFN_1	100	36	0	26	0	0	162	0.442857	94.5927
2	STLEDQFNHAEDLFYNATIASWN_3	64	0	0	28	0	0	92	0.471429	94.6013
2	STIDEQFNRADDIFYQSTLATWN_21	96	16	6	22	0	0	140	0.442857	94.6134
2	STVDEQFGKAEELMFQAAIAAYQ_49	70	0	0	12	0	0	82	0.4	94.6284
2	STIEEEMGHEEDLFYQSSLSSWG_43	74	26	0	32	4	0	136	0.357143	94.6692
2	SALDEEFNRAADVFYESTLASWN_22	92	4	0	22	2	0	120	0.371429	94.6707
2	STIEAQFNKAEDLFYNSSVESFN_27	68	14	0	30	0	0	112	0.5	94.7132
2	STIEEQFGHAEDLFYQSSLASWN_9	30	0	8	16	0	0	54	0.257143	94.7269
2	STIEANMQKSAEVWYQSSVAAWN_12	44	22	14	14	0	4	98	0.171429	94.7861
2	STLEEQFNRAEDIFYETTLTAWN_40	22	0	22	16	26	2	88	0.257143	94.8111
2	STIEEQFNKAEDLFYQSSLASWN_18	70	26	4	22	0	2	124	0.3	94.8157
2	STLEDQFNHAEDLFYNATIASWN_27	24	0	4	12	0	2	42	0.385714	94.8395
2	STIEEQWNKADDLYYQSSLATYN_10	60	24	18	12	0	2	116	0.314286	94.8419
2	TIIEEQYNKAAELFYNSSLESYN_46	82	20	0	14	0	0	116	0.428571	94.8832
2	STIEAQFDHAEDLFYQSSLETFN_1	46	20	0	16	0	0	82	0.342857	94.9103
2	AIIDENFNRAEELWFQAALASFN_35	94	10	22	18	12	10	166	0.3	94.9278
2	STIEAQFNHAEDLFYQASLSAWN_10	22	4	20	24	0	2	72	0.3	94.9686
2	ATIDEEFNHAEDLFMQSSLATWN_30	44	10	14	26	0	4	98	0.257143	95.0109
2	STIDEQFNRADDIFYQSTLATWN_35	82	20	28	28	0	4	162	0.428571	95.0134
2	ATIDEEFNHAEDLFMQSSLATWN_49	54	10	0	18	0	0	82	0.4	95.0694
2	STIEEQFGHAEDLFYQSSLASWN_28	54	10	0	26	2	0	92	0.4	95.07
2	AIIEEEFGHSDELFYQASLTTWD_14	18	4	0	8	4	0	34	0.314286	95.0759
2	TALEANYGKADDVMWQASLASWG_29	32	0	0	14	8	0	54	0.385714	95.0781
2	TAIEEQMNHAEDLFYQSSLASMN_29	16	4	6	28	4	0	58	0.371429	95.1037
2	TAIEEQMNHAEDLFYQSSLASMN_34	22	2	6	12	0	0	42	0.242857	95.1301
2	ATIADEFQRAEELFYQATLASMN_30	40	0	0	32	0	0	72	0.414286	95.151
2	ATVDAEFQKSADLFWQSALASYD_33	78	2	0	10	2	0	92	0.471429	95.2063
2	TTIDDEFGHSAEIFMQATLTAMD_38	58	8	8	20	0	0	94	0.457143	95.2128
2	TIIEEQYNKAAELFYNSSLESYN_29	48	0	4	10	0	0	62	0.271429	95.2895
2	STIDEQFNRADDIFYQSTLATWN_29	92	38	24	22	14	2	192	0.357143	95.3128
2	AIIEEQFNKADDLMYQASLTSFN_1	18	0	14	18	0	2	52	0.328571	95.3551
2	AIIDENFNRAEELWFQAALASFN_0	62	10	4	46	0	2	124	0.442857	95.3883
2	STIDEQFNRAEDLFYQSTLASWN_40	22	0	8	28	12	6	76	0.285714	95.4503
2	TIIEEQYNKAAELFYNSSLESYN_40	56	10	0	14	0	0	80	0.4	95.5724
2	STIEAQFDHAEDLFYQSSLETFN_29	48	14	0	26	0	0	88	0.242857	95.5873
2	TTVEENFQHTDELYYNASVSAYG_4	74	20	12	30	0	2	138	0.442857	95.6647
2	TTVEENFQHTDELYYNASVSAYG_20	36	8	0	12	4	0	60	0.371429	95.666
2	TTIDDEFGHSAEIFMQATLTAMD_28	70	24	0	20	0	0	114	0.385714	95.741
2	STIEAQFDHAEDLFYQSSLETFN_49	80	34	0	14	0	0	128	0.357143	95.7976
2	TTIEEQFNHAEDLFYQSSLASYN_2	74	8	0	14	0	0	96	0.271429	95.8226
2	STIDEQFNHAEDLFYQSSLASWN_15	56	12	0	22	2	0	92	0.371429	95.8628
2	AIIDDQFNKAADLFYNTSLASWN_17	116	26	4	24	0	0	170	0.371429	95.8796
2	AILEENFNKAEEVFYEASIATFN_40	48	0	4	10	0	4	66	0.271429	95.9198
2	AIIEEEFGHSDELFYQASLTTWD_6	88	16	0	16	0	0	120	0.4	95.9705
2	ATIEEEYNHTAEIFFEAALASWN_26	38	6	0	8	0	0	52	0.4	95.9897
2	TALEANYGKADDVMWQASLASWG_39	84	4	4	16	0	0	108	0.471429	96.0231
2	TTIDDEFGHSAEIFMQATLTAMD_30	42	16	14	22	18	0	112	0.414286	96.0243
2	TTIDDEFGHSAEIFMQATLTAMD_9	48	4	0	22	4	0	78	0.442857	96.0462
2	STIDEQFNRADDIFYQSTLATWN_13	48	0	8	18	0	0	74	0.271429	96.05
2	STIEANMQKSAEVWYQSSVAAWN_48	58	4	4	20	0	2	88	0.5	96.1407
2	STIDEQFNRAEDLFYQSTLASWN_25	78	12	12	38	0	0	140	0.471429	96.1447
2	ASIEDEFNHEEDVYMQSSLASFN_1	50	20	28	28	0	2	128	0.428571	96.2317
2	SIIEEQWNHAEDLFWESSLASWN_13	34	26	2	16	0	0	78	0.285714	96.2737
2	STLEDQFNHAEDLFYNATIASWN_4	44	2	4	10	0	2	62	0.314286	96.3
2	ATVDAEFQKSADLFWQSALASYD_19	30	0	4	18	0	0	52	0.385714	96.3105
2	ATIEEEYNHTAEIFFEAALASWN_42	96	22	18	24	0	2	162	0.414286	96.3301
2	STIEAQFNKAEDLFYNSSVESFN_47	78	22	0	16	0	0	116	0.4	96.3847
2	SIIEEQWNHAEDLFWESSLASWN_23	60	24	2	16	6	0	108	0.3	96.3868
2	AIIDDQFNKAADLFYNTSLASWN_36	58	10	0	24	0	0	92	0.385714	96.4056
2	ATIEENFNHSEDLFYQASLASWN_10	60	14	4	26	0	4	108	0.371429	96.4762
2	STIEAQFNHAEDLFYQASLSAWN_19	8	8	24	18	0	6	64	0.285714	96.5098
2	TTIEEQFNHAEDLFYQSSLASYN_16	38	2	0	10	0	0	50	0.314286	96.5267
2	STIDEQFNRAEDLFYQSTLASWN_30	74	12	8	18	2	2	116	0.328571	96.5451
2	SIIEEQWNHAEDLFWESSLASWN_41	58	0	14	14	8	4	98	0.328571	96.6655
2	TTIDDQFQHSEDLFYNATLASWG_6	28	8	14	24	0	2	76	0.385714	96.6922
2	STIEANMQKSAEVWYQSSVAAWN_18	70	26	0	4	0	0	100	0.228571	96.7156
2	STIEANFNRAADLMYNSALESFN_32	42	0	20	44	2	10	118	0.385714	96.7436
2	STIEANFNRAADLMYNSALESFN_28	84	20	0	28	0	0	132	0.428571	96.7551
2	STLEEQFNRAEDIFYETTLTAWN_7	18	0	0	32	0	0	50	0.385714	96.7814
2	STIEAQFNHAEDLFYQASLSAWN_21	116	34	14	24	0	2	190	0.5	96.9446
2	STVEDQWNRTEELFWESSLASWN_28	60	32	0	26	0	0	118	0.371429	96.9571
2	SALDEEFNRAADVFYESTLASWN_48	30	2	0	14	0	0	46	0.457143	96.9581
2	STIDEQFNHAEDLFYQSSLASWN_40	30	0	0	20	8	0	58	0.442857	97.042
2	SSIEEQFNHAEEIYFQSSLSAFD_32	48	10	18	18	18	2	114	0.3	97.0814
2	STIEEQFNKAEDLFYQSSLASWN_5	74	6	2	14	4	0	100	0.428571	97.3131
2	STIEEQWNKADDLYYQSSLATYN_20	40	10	0	16	4	0	70	0.414286	97.3626
2	STIEAQFDHAEDLFYQSSLETFN_3	90	10	0	26	4	0	130	0.471429	97.4864
2	TTIEEQFNHAEDLFYQSSLASYN_37	78	16	4	24	0	0	122	0.414286	97.4873
2	STIEANYDHEADVWWQTSVAAMQ_39	24	2	0	22	0	0	48	0.328571	97.5061
2	ATIDEEFNHAEDLFMQSSLATWN_27	36	6	4	18	0	2	66	0.357143	97.5208
2	SIIEEQWNHAEDLFWESSLASWN_2	26	0	0	8	0	0	34	0.214286	97.5454
2	STIDEQFNRADDIFYQSTLATWN_23	54	0	0	16	2	0	72	0.314286	97.6598
2	TTIAEEFNHEADLWMQTSLSSWN_25	20	0	2	24	0	0	46	0.385714	97.6986
2	STIEAQFNKAEDLFYNSSVESFN_6	72	20	0	6	0	0	98	0.228571	97.7107
2	AIIDENFNRAEELWFQAALASFN_28	46	0	26	14	2	8	96	0.314286	97.8279
2	SIIEEQWNHAEDLFWESSLASWN_38	70	0	8	28	2	0	108	0.357143	97.8351
2	STIDEQFNHAEDLFYQSSLASWN_3	78	6	2	2	4	0	92	0.228571	97.843
2	STIEEEMGHEEDLFYQSSLSSWG_12	26	4	0	24	0	0	54	0.371429	97.8532
2	ATIADEFQRAEELFYQATLASMN_38	22	4	4	22	0	2	54	0.285714	97.8825
2	ATIEEQFDHAEDVFYQSSLASYN_4	58	14	0	40	0	0	112	0.442857	97.8929
2	TTIAEEFNHEADLWMQTSLSSWN_27	62	12	16	22	2	4	118	0.371429	97.9036
2	ASIEDEFNHEEDVYMQSSLASFN_30	26	8	12	24	0	2	72	0.442857	97.9328
2	ASIEDEFNHEEDVYMQSSLASFN_22	80	30	28	30	6	12	186	0.442857	97.9543
2	STIEDEFNHADELFYQSSLAAYN_15	20	2	4	20	0	0	46	0.257143	98.0746
2	AIIDDQFNKAADLFYNTSLASWN_19	112	52	0	20	0	0	184	0.457143	98.1576
2	TTIDDEFGHSAEIFMQATLTAMD_33	24	8	24	14	6	4	80	0.157143	98.2011
2	ATIEDQFNHAEELFMQAALASWN_24	12	2	2	8	0	0	24	0.114286	98.2552
2	STIEANYDHEADVWWQTSVAAMQ_5	54	4	28	42	8	8	144	0.428571	98.2743
2	TIIEEQYNKAAELFYNSSLESYN_37	60	28	6	14	0	4	112	0.2	98.3297
2	ATIADEFQRAEELFYQATLASMN_19	40	0	10	16	0	2	68	0.314286	98.3308
2	STIEANMQKSAEVWYQSSVAAWN_1	58	0	10	22	2	0	92	0.4	98.3802
2	ATIEENFNHSEDLFYQASLASWN_14	72	14	4	34	0	2	126	0.371429	98.515
2	STLEDQFNHAEDLFYNATIASWN_16	84	18	6	42	0	0	150	0.471429	98.5336
2	TTIDDEFGHSAEIFMQATLTAMD_45	58	2	6	10	0	2	78	0.314286	98.5712
2	STIEEEMGHEEDLFYQSSLSSWG_16	106	60	14	14	2	4	200	0.314286	98.5805
2	STIDEQFNHAEDLFYQSSLASWN_14	62	14	4	26	0	2	108	0.442857	98.5954
2	AIIEEEFGHSDELFYQASLTTWD_5	58	16	4	30	0	0	108	0.342857	98.637
2	TTIDDEFGHSAEIFMQATLTAMD_6	10	6	14	36	18	2	86	0.328571	98.6386
2	AALDANYQRTEDLMYESSLASWG_47	56	4	0	30	0	0	90	0.3	98.653
2	STIEAQFNHAEDLFYQASLSAWN_28	16	0	32	26	4	14	92	0.314286	98.7096
2	TAIEEQMNHAEDLFYQSSLASMN_23	40	0	0	22	0	0	62	0.414286	98.7579
2	STIEEEMGHEEDLFYQSSLSSWG_19	112	62	0	14	0	0	188	0.357143	98.831
2	SALDEEFNRAADVFYESTLASWN_20	70	4	14	28	0	2	118	0.485714	98.8313
2	STIEAQFNHAEDLFYQASLSAWN_37	38	12	16	18	0	0	84	0.357143	98.8344
2	TTIEAQMQHAEEIFMEAALSAFQ_22	60	0	0	6	0	0	66	0.257143	98.8722
2	TTIDDQFQHSEDLFYNATLASWG_33	16	6	2	10	0	0	34	0.314286	98.8748
2	STIDEQFNHAEDLFYQSSLASWN_29	30	6	2	8	0	0	46	0.214286	98.9368
2	AIIEEQFNKADDLMYQASLTSFN_16	84	8	6	8	0	0	106	0.471429	98.9826
2	TTIAEEFNHEADLWMQTSLSSWN_40	20	6	0	22	0	0	48	0.242857	98.9849
2	STIEEEMGHEEDLFYQSSLSSWG_9	70	22	0	14	8	0	114	0.528571	99.0138
2	ATIADEFQRAEELFYQATLASMN_27	104	14	0	6	0	0	124	0.357143	99.0268
2	AALDANYQRTEDLMYESSLASWG_25	30	0	14	20	0	2	66	0.442857	99.0651
2	SALDEEFNRAADVFYESTLASWN_45	34	10	16	18	0	8	86	0.271429	99.2073
2	TAIEEQMNHAEDLFYQSSLASMN_46	38	0	18	24	0	8	88	0.414286	99.2176
2	STIEDEFNHADELFYQSSLAAYN_4	30	6	4	26	4	0	70	0.357143	99.2556
2	AIIEEEFGHSDELFYQASLTTWD_45	68	2	20	22	0	2	114	0.514286	99.2691
2	STIEEQWNKADDLYYQSSLATYN_8	98	8	4	18	0	4	132	0.342857	99.3068
2	TTVEENFQHTDELYYNASVSAYG_18	76	32	0	20	10	0	138	0.371429	99.314
2	STVEDQWNRTEELFWESSLASWN_49	32	2	0	18	10	0	62	0.385714	99.3181
2	STIEAQFNHAEDLFYQASLSAWN_48	84	6	4	30	0	2	126	0.385714	99.401
2	TTIAEEFNHEADLWMQTSLSSWN_21	70	22	10	32	22	2	158	0.385714	99.4175
2	STLEDQFQHAEELFYETSLESWD_19	98	26	0	22	0	0	146	0.285714	99.465
2	STLEDQFQHAEELFYETSLESWD_21	44	24	16	16	0	2	102	0.371429	99.4949
2	STLEEQMQHEEDLFYQASLASWN_4	44	2	0	24	24	0	94	0.371429	99.5155
2	STIEAQFNKAEDLFYNSSVESFN_34	92	0	4	22	0	0	118	0.5	99.57
2	AIIEEEFGHSDELFYQASLTTWD_24	76	32	14	22	2	0	146	0.428571	99.5921
2	TTIDDQFQHSEDLFYNATLASWG_41	30	0	0	22	0	0	52	0.271429	99.6837
2	STIEAQFNKAEDLFYNSSVESFN_28	56	16	4	16	0	4	96	0.328571	99.6935
2	SAIEENFNRADDLMYQTSLTAWN_32	58	0	4	28	16	0	106	0.4	99.8772
2	STIDEQFNRAEDLFYQSTLASWN_47	18	0	0	26	0	0	44	0.271429	99.897
2	TAIEEQMNHAEDLFYQSSLASMN_9	46	0	0	8	0	0	54	0.314286	99.8998
2	STIEDEFNHADELFYQSSLAAYN_28	10	12	0	20	4	0	46	0.442857	99.9273
2	STIEEQFNKAEDLFYQSSLASWN_11	52	4	14	16	2	4	92	0.457143	99.9399
2	STIEEQFNHAEDLFYQSSLASMN_42	56	18	0	30	0	0	104	0.342857	99.9517
2	ATIEDQFNHAEELFMQAALASWN_32	42	12	0	24	0	0	78	0.485714	99.9531
2	STIDEEWNHAEELFYQSSLASMN_13	72	14	8	32	4	6	136	0.471429	100.012
2	STIEEQFNHAEDIFYNTSLESWN_30	90	46	2	38	0	0	176	0.428571	100.023
2	TTIAEEFNHEADLWMQTSLSSWN_30	42	6	0	18	0	0	66	0.342857	100.032
2	STIEANYDHEADVWWQTSVAAMQ_48	78	30	0	16	10	0	134	0.357143	100.042
2	SSIEEQFNHAEEIYFQSSLSAFD_23	34	8	12	22	0	4	80	0.414286	100.058
2	ATIEENFNHSEDLFYQASLASWN_43	92	24	0	24	0	0	140	0.442857	100.082
2	STIDEQFNHAEDLFYQSSLASWN_43	70	26	0	6	0	0	102	0.257143	100.145
2	ATIEEEYNHTAEIFFEAALASWN_38	36	6	0	16	0	0	58	0.342857	100.226
2	ATIEEQFDHAEDVFYQSSLASYN_46	42	6	2	6	0	0	56	0.357143	100.243
2	STIEAQFDHAEDLFYQSSLETFN_23	46	16	0	26	0	0	88	0.4	100.253
2	STIEEQWNKADDLYYQSSLATYN_1	74	44	2	16	0	0	136	0.442857	100.287
2	STIEEQFGHAEDLFYQSSLASWN_24	38	16	0	10	0	0	64	0.328571	100.315
2	ATVDAEFQKSADLFWQSALASYD_28	44	16	18	24	2	6	110	0.328571	100.343
2	AIIDDQFNKAADLFYNTSLASWN_13	44	0	4	20	0	2	70	0.471429	100.363
2	STLEDQFNHAEDLFYNATIASWN_9	30	0	2	18	0	0	50	0.371429	100.516
2	TTIDDQFQHSEDLFYNATLASWG_20	38	0	6	18	0	0	62	0.3	100.606
2	ATIDEEFNHAEDLFMQSSLATWN_7	56	8	6	22	0	2	94	0.314286	100.616
2	TTIDDEFGHSAEIFMQATLTAMD_36	4	16	16	20	2	6	64	0.242857	100.713
2	STIEDEFNHADELFYQSSLAAYN_21	28	0	2	34	10	0	74	0.285714	100.82
2	STIEEQFNHAEDLFYQSSLASMN_49	44	18	4	2	2	2	72	0.3	100.828
2	ATIDEEFNHAEDLFMQSSLATWN_46	62	24	16	22	0	4	128	0.385714	100.876
2	STIDEQFNRADDIFYQSTLATWN_27	42	6	0	18	12	0	78	0.371429	100.95
2	ATIEDQFNHAEELFMQAALASWN_14	52	4	4	18	0	2	80	0.4	100.955
2	ATIEEQFDHAEDVFYQSSLASYN_25	62	2	14	14	0	2	94	0.414286	100.979
2	TIIEEQYNKAAELFYNSSLESYN_19	50	12	0	26	0	0	88	0.242857	101.042
2	SSIEEQFNHAEEIYFQSSLSAFD_24	62	18	0	24	2	0	106	0.414286	101.125
2	SALDEEFNRAADVFYESTLASWN_30	34	2	0	28	8	0	72	0.4	101.159
2	STIEANMQKSAEVWYQSSVAAWN_27	46	26	2	22	0	0	96	0.442857	101.206
2	STVEDQWNRTEELFWESSLASWN_31	40	4	0	14	0	0	58	0.385714	101.277
2	STIEDEFNHADELFYQSSLAAYN_6	102	36	4	28	0	2	172	0.5	101.292
2	STIEANYDHEADVWWQTSVAAMQ_20	68	24	8	26	2	2	130	0.357143	101.316
2	AIIDENFNRAEELWFQAALASFN_15	70	0	0	20	30	0	120	0.457143	101.389
2	STIEEEMGHEEDLFYQSSLSSWG_13	34	4	20	12	12	2	84	0.228571	101.406
2	STLEDQFQHAEELFYETSLESWD_14	66	30	12	10	0	0	118	0.271429	101.42
2	STLEDQFNHAEDLFYNATIASWN_10	46	2	0	38	0	0	86	0.4	101.431
2	ATVDAEFQKSADLFWQSALASYD_16	66	30	0	18	0	0	114	0.414286	101.465
2	STIEEEMGHEEDLFYQSSLSSWG_32	80	18	0	12	0	0	110	0.342857	101.481
2	STIEEQFNHAEDLFYQSSLASMN_37	52	8	0	22	0	0	82	0.414286	101.497
2	STIEAQFDHAEDLFYQSSLETFN_7	40	2	14	14	4	2	76	0.4	101.59
2	STIDEQFNRAEDLFYQSTLASWN_28	60	6	0	10	0	0	76	0.4	101.647
2	SIIEEQWNHAEDLFWESSLASWN_48	44	4	0	18	6	0	72	0.314286	101.671
2	AILEENFNKAEEVFYEASIATFN_14	26	0	4	12	0	2	44	0.2	101.75
2	TTIDDQFQHSEDLFYNATLASWG_32	56	46	8	20	0	2	132	0.257143	101.782
2	STIEEQFNKAEDLFYQSSLASWN_10	92	44	0	18	0	0	154	0.428571	101.878
2	ATIEEEYNHTAEIFFEAALASWN_15	44	2	6	8	2	0	62	0.342857	101.913
2	STIEANYDHEADVWWQTSVAAMQ_18	12	14	14	24	18	0	82	0.214286	101.94
2	ASIEDEFNHEEDVYMQSSLASFN_13	70	10	10	28	2	0	120	0.357143	101.976
2	STLEEQFNRAEDIFYETTLTAWN_18	48	0	0	20	0	0	68	0.357143	102.063
2	ATIEDQFNHAEELFMQAALASWN_35	68	16	2	10	0	0	96	0.385714	102.14
2	STIEDEFNHADELFYQSSLAAYN_31	30	0	0	16	0	0	46	0.442857	102.165
2	STLEDQFNHAEDLFYNATIASWN_37	92	28	0	16	0	0	136	0.371429	102.228
2	STIEEQFGHAEDLFYQSSLASWN_1	90	36	0	14	0	0	140	0.428571	102.282
2	STVDEQFGKAEELMFQAAIAAYQ_6	84	24	2	28	0	0	138	0.5	102.315
2	STIEEQFNHAEDIFYNTSLESWN_13	24	0	6	30	2	0	62	0.3	102.364
2	STLEEQMQHEEDLFYQASLASWN_2	52	8	16	18	14	6	114	0.3	102.365
2	STIEEQWNKADDLYYQSSLATYN_13	34	8	0	14	0	0	56	0.328571	102.394
2	STIEANYDHEADVWWQTSVAAMQ_30	48	6	0	32	0	0	86	0.442857	102.441
2	STLEDQFQHAEELFYETSLESWD_17	46	6	4	34	0	0	90	0.371429	102.455
2	STIEAQFNHAEDLFYQASLSAWN_12	48	6	16	26	0	2	98	0.371429	102.462
2	ATIADEFQRAEELFYQATLASMN_21	90	18	0	10	0	0	118	0.328571	102.468
2	STIEANFNRAADLMYNSALESFN_24	22	0	16	26	0	6	70	0.357143	102.509
2	STIEAQFNHAEDLFYQASLSAWN_1	34	16	4	6	0	2	62	0.3	102.512
2	STIEAQFNKAEDLFYNSSVESFN_16	90	20	0	18	0	0	128	0.457143	102.543
2	STIEAQFDHAEDLFYQSSLETFN_38	36	12	8	24	16	0	96	0.371429	102.667
2	TTIEAQMQHAEEIFMEAALSAFQ_3	44	24	0	16	0	0	84	0.385714	102.726
2	STIEAQFDHAEDLFYQSSLETFN_17	16	6	0	14	14	0	50	0.185714	102.861
2	STLEDQFQHAEELFYETSLESWD_1	46	0	16	32	0	6	100	0.485714	102.891
2	STIEEQFNKAEDLFYQSSLASWN_26	36	10	4	8	0	0	58	0.314286	102.985
2	SALDEEFNRAADVFYESTLASWN_46	60	0	16	36	2	2	116	0.414286	103.082
2	STLEEQFNRAEDIFYETTLTAWN_8	56	26	2	24	0	0	108	0.414286	103.091
2	STIEANFNRAADLMYNSALESFN_5	66	4	0	10	6	0	86	0.357143	103.091
2	STIEANYDHEADVWWQTSVAAMQ_8	94	18	2	18	0	0	132	0.457143	103.12
2	ATIEEEYNHTAEIFFEAALASWN_22	108	50	16	20	16	4	214	0.314286	103.316
2	STLEEQMQHEEDLFYQASLASWN_44	134	30	10	12	0	2	188	0.385714	103.453
2	STIDEQFNRADDIFYQSTLATWN_28	32	4	0	12	0	0	48	0.342857	103.475
2	SAIEENFNRADDLMYQTSLTAWN_29	64	4	0	28	6	0	102	0.371429	103.573
2	TAIEEQMNHAEDLFYQSSLASMN_36	10	0	0	20	0	0	30	0.3	103.68
2	TALEANYGKADDVMWQASLASWG_31	72	18	18	30	4	4	146	0.414286	103.76
2	ATIEEQFDHAEDVFYQSSLASYN_20	78	0	0	8	0	0	86	0.328571	103.776
2	STIEANFNRAADLMYNSALESFN_44	74	22	0	18	0	0	114	0.471429	103.785
2	ATIEEQFDHAEDVFYQSSLASYN_19	80	26	2	18	2	0	128	0.414286	103.847
2	SIIEEQWNHAEDLFWESSLASWN_1	64	8	6	26	0	0	104	0.328571	103.848
2	TIIEEQYNKAAELFYNSSLESYN_32	48	0	0	12	0	0	60	0.314286	103.866
2	TTIEAQMQHAEEIFMEAALSAFQ_31	36	0	14	14	0	0	64	0.342857	103.869
2	STIDEQFNRADDIFYQSTLATWN_48	22	0	0	14	0	0	36	0.385714	103.877
2	STIEEQWNKADDLYYQSSLATYN_35	72	16	0	34	4	0	126	0.4	103.949
2	STIEEQFNKAEDLFYQSSLASWN_40	36	8	4	8	0	2	58	0.314286	104.147
2	AALDANYQRTEDLMYESSLASWG_42	24	0	2	24	0	0	50	0.385714	104.165
2	STIEEQFNKAEDLFYQSSLASWN_49	18	8	8	22	0	2	58	0.285714	104.225
2	AILEENFNKAEEVFYEASIATFN_43	78	22	2	8	2	0	112	0.385714	104.272
2	STIEANYDHEADVWWQTSVAAMQ_37	142	32	0	32	0	0	206	0.528571	104.29
2	STLEDQFNHAEDLFYNATIASWN_24	78	38	2	12	0	0	130	0.314286	104.301
2	STVEDQWNRTEELFWESSLASWN_26	78	16	20	18	0	4	136	0.357143	104.35
2	ATIEENFNHSEDLFYQASLASWN_22	82	0	0	14	0	0	96	0.414286	104.379
2	STIEEQWNKADDLYYQSSLATYN_21	58	14	0	32	0	0	104	0.357143	104.408
2	STIEEQFGHAEDLFYQSSLASWN_14	52	10	14	30	10	4	120	0.342857	104.419
2	ATVDAEFQKSADLFWQSALASYD_2	36	8	22	22	6	4	98	0.314286	104.6
2	STIEDEFNHADELFYQSSLAAYN_33	62	0	10	20	0	2	94	0.414286	104.621
2	AIIDENFNRAEELWFQAALASFN_43	56	0	16	16	4	6	98	0.385714	104.624
2	AILEENFNKAEEVFYEASIATFN_44	100	34	0	18	6	0	158	0.357143	104.669
2	AIIEEQFNKADDLMYQASLTSFN_28	32	0	0	6	0	0	38	0.371429	104.733
2	TAIEEQMNHAEDLFYQSSLASMN_40	52	0	0	12	0	0	64	0.342857	104.754
2	STIDEQFNHAEDLFYQSSLASWN_16	8	4	8	16	0	4	40	0.428571	104.912
2	SIIEEQWNHAEDLFWESSLASWN_6	96	28	0	18	2	0	144	0.542857	104.928
2	TTIEAQMQHAEEIFMEAALSAFQ_20	22	0	0	28	2	0	52	0.328571	104.991
2	ATIADEFQRAEELFYQATLASMN_14	26	0	0	6	0	0	32	0.3	105.022
2	ATIEENFNHSEDLFYQASLASWN_5	20	6	10	10	0	0	46	0.257143	105.117
2	AALDANYQRTEDLMYESSLASWG_33	42	2	0	30	2	0	76	0.242857	105.168
2	STLEDQFNHAEDLFYNATIASWN_40	20	0	0	18	0	0	38	0.414286	105.179
2	AALDANYQRTEDLMYESSLASWG_15	36	4	0	4	0	0	44	0.328571	105.187
2	SAIEENFNRADDLMYQTSLTAWN_28	36	0	12	12	2	0	62	0.371429	105.205
2	STIDEQFNRADDIFYQSTLATWN_44	54	0	16	18	0	2	90	0.342857	105.411
2	AIIEEQFNKADDLMYQASLTSFN_38	98	32	16	34	0	4	184	0.528571	105.485
2	TIIEEQYNKAAELFYNSSLESYN_33	20	0	4	12	2	2	40	0.257143	105.677
2	STLEEQMQHEEDLFYQASLASWN_26	10	12	20	20	6	10	78	0.271429	105.701
2	TTVEENFQHTDELYYNASVSAYG_19	62	16	0	22	6	0	106	0.414286	105.708
2	TTIDDEFGHSAEIFMQATLTAMD_11	54	0	16	38	0	8	116	0.385714	105.714
2	TIIEEQYNKAAELFYNSSLESYN_1	52	20	0	10	0	0	82	0.314286	105.734
2	STIDEQFNRAEDLFYQSTLASWN_35	36	0	0	14	0	0	50	0.342857	105.738
2	TTIDDQFQHSEDLFYNATLASWG_42	52	24	4	24	0	4	108	0.328571	105.796
2	TTIDDQFQHSEDLFYNATLASWG_10	64	16	4	12	0	4	100	0.328571	105.806
2	TIIEEQYNKAAELFYNSSLESYN_26	34	16	0	14	0	0	64	0.342857	105.882
2	STIEEQFNHAEDIFYNTSLESWN_39	116	18	8	10	0	2	154	0.4	105.986
2	TALEANYGKADDVMWQASLASWG_27	60	4	2	20	8	0	94	0.414286	106.025
2	STIDEQFNHAEDLFYQSSLASWN_13	34	0	18	12	2	0	66	0.328571	106.093
2	STIEEQWNKADDLYYQSSLATYN_14	94	6	0	22	0	0	122	0.414286	106.156
2	SIIEEQWNHAEDLFWESSLASWN_35	68	30	2	20	12	0	132	0.357143	106.216
2	ATIEDQFNHAEELFMQAALASWN_48	26	0	0	18	0	0	44	0.257143	106.231
2	ATIEDQFNHAEELFMQAALASWN_41	68	16	18	10	0	6	118	0.242857	106.327
2	SIIEEQWNHAEDLFWESSLASWN_39	36	22	6	26	0	0	90	0.357143	106.347
2	ATVDAEFQKSADLFWQSALASYD_46	102	12	2	20	8	0	144	0.428571	106.575
2	SIIEEQWNHAEDLFWESSLASWN_44	68	16	12	22	14	2	134	0.385714	106.601
2	STIEANYDHEADVWWQTSVAAMQ_19	74	8	16	22	4	0	124	0.385714	106.647
2	STIEEQFNHAEDIFYNTSLESWN_49	32	0	0	28	6	0	66	0.457143	106.674
2	SSIEEQFNHAEEIYFQSSLSAFD_9	76	26	22	40	14	2	180	0.428571	106.715
2	AIIEEEFGHSDELFYQASLTTWD_11	36	0	16	30	10	4	96	0.328571	106.751
2	STIDEEWNHAEELFYQSSLASMN_34	36	4	0	8	0	0	48	0.3	106.784
2	STIEEQWNKADDLYYQSSLATYN_0	48	14	4	28	2	0	96	0.257143	106.809
2	ATIADEFQRAEELFYQATLASMN_15	72	8	4	20	10	2	116	0.314286	106.825
2	ATIEDQFNHAEELFMQAALASWN_38	36	6	0	22	0	0	64	0.271429	106.869
2	STIEANMQKSAEVWYQSSVAAWN_38	96	10	0	14	0	0	120	0.4	106.91
2	TTIDDQFQHSEDLFYNATLASWG_28	42	0	2	26	0	0	70	0.3	106.999
2	TAIEEQMNHAEDLFYQSSLASMN_20	52	2	8	10	0	2	74	0.371429	107.064
2	TAIEEQMNHAEDLFYQSSLASMN_14	28	0	0	8	2	0	38	0.328571	107.071
2	STIEEQWNKADDLYYQSSLATYN_25	42	4	0	12	0	0	58	0.3	107.107
2	STIDEEWNHAEELFYQSSLASMN_25	6	0	0	14	0	0	20	0.3	107.157
2	STIEEEMGHEEDLFYQSSLSSWG_30	32	0	16	22	0	2	72	0.371429	107.188
2	STIDEQFNHAEDLFYQSSLASWN_11	84	44	10	32	0	2	172	0.442857	107.221
2	TTVEENFQHTDELYYNASVSAYG_36	62	8	0	26	0	0	96	0.414286	107.225
2	AALDANYQRTEDLMYESSLASWG_1	30	0	0	18	0	0	48	0.371429	107.243
2	STIEEQFNHAEDLFYQSSLASMN_32	66	6	6	44	2	4	128	0.3	107.3
2	STVEDQWNRTEELFWESSLASWN_37	24	0	30	28	24	8	114	0.328571	107.356
2	TTIEAQMQHAEEIFMEAALSAFQ_19	42	0	0	6	0	0	48	0.385714	107.369
2	AIIEEEFGHSDELFYQASLTTWD_49	48	32	0	18	0	0	98	0.342857	107.403
2	TTIDDQFQHSEDLFYNATLASWG_21	48	2	0	12	0	0	62	0.342857	107.498
2	ASIEDEFNHEEDVYMQSSLASFN_29	6	0	16	24	0	4	50	0.3	107.5
2	ASIEDEFNHEEDVYMQSSLASFN_11	54	28	16	22	4	4	128	0.342857	107.579
2	STIDEEWNHAEELFYQSSLASMN_43	102	20	0	8	0	0	130	0.414286	107.66
2	STIEEQFNHAEDIFYNTSLESWN_4	32	10	4	2	2	0	50	0.214286	107.737
2	STIEAQFDHAEDLFYQSSLETFN_6	36	2	4	10	2	0	54	0.357143	107.745
2	TIIEEQYNKAAELFYNSSLESYN_0	48	0	14	30	8	4	104	0.271429	107.811
2	AILEENFNKAEEVFYEASIATFN_21	72	12	0	16	0	0	100	0.371429	107.875
2	ATIEEEYNHTAEIFFEAALASWN_35	76	22	10	24	4	6	142	0.328571	107.91
2	TTIEAQMQHAEEIFMEAALSAFQ_18	78	14	0	12	0	0	104	0.357143	107.936
2	ATIEENFNHSEDLFYQASLASWN_47	24	6	14	20	4	4	72	0.385714	108.102
2	TTIDDEFGHSAEIFMQATLTAMD_14	36	0	0	22	0	0	58	0.385714	108.116
2	ATIEENFNHSEDLFYQASLASWN_21	48	14	0	18	0	0	80	0.3	108.249
2	AIIEEEFGHSDELFYQASLTTWD_19	50	4	4	38	0	4	100	0.5	108.326
2	STIEDEFNHADELFYQSSLAAYN_17	70	2	4	32	0	0	108	0.5	108.332
2	TAIEEQMNHAEDLFYQSSLASMN_43	72	0	20	36	0	8	136	0.4	108.368
2	TTIEAQMQHAEEIFMEAALSAFQ_14	84	28	4	24	0	4	144	0.4	108.633
2	STIDEQFNRADDIFYQSTLATWN_41	64	8	0	16	4	0	92	0.442857	108.705
2	SIIEEQWNHAEDLFWESSLASWN_4	92	50	14	6	0	4	166	0.314286	108.734
2	ATIEEEYNHTAEIFFEAALASWN_31	36	4	0	14	0	0	54	0.371429	108.749
2	AIIDDQFNKAADLFYNTSLASWN_22	66	6	10	36	0	0	118	0.471429	108.767
2	ATVDAEFQKSADLFWQSALASYD_44	80	10	0	22	0	0	112	0.528571	108.768
2	STIEANYDHEADVWWQTSVAAMQ_4	40	0	4	14	0	0	58	0.385714	108.821
2	STIEANMQKSAEVWYQSSVAAWN_39	78	24	18	22	0	6	148	0.357143	108.858
2	TIIEEQYNKAAELFYNSSLESYN_28	26	0	0	30	0	0	56	0.442857	108.866
2	SALDEEFNRAADVFYESTLASWN_49	66	18	0	20	0	0	104	0.5	108.961
2	AIIDENFNRAEELWFQAALASFN_46	18	0	0	28	0	0	46	0.442857	108.97
2	ATIEENFNHSEDLFYQASLASWN_0	42	2	18	14	0	4	80	0.171429	109.024
2	STIDEEWNHAEELFYQSSLASMN_45	80	6	0	14	0	0	100	0.4	109.088
2	STIEANYDHEADVWWQTSVAAMQ_42	40	4	0	14	0	0	58	0.342857	109.092
2	AIIEEEFGHSDELFYQASLTTWD_13	84	28	4	16	0	2	134	0.4	109.107
2	STIEEQFGHAEDLFYQSSLASWN_25	40	8	0	8	0	0	56	0.4	109.153
2	SAIEENFNRADDLMYQTSLTAWN_48	60	32	0	16	0	0	108	0.428571	109.17
2	ATIEDQFNHAEELFMQAALASWN_42	40	6	12	14	6	4	82	0.242857	109.234
2	TTIDDQFQHSEDLFYNATLASWG_46	26	0	2	24	6	0	58	0.385714	109.254
2	TTIAEEFNHEADLWMQTSLSSWN_35	36	22	0	20	0	0	78	0.328571	109.273
2	STIDEEWNHAEELFYQSSLASMN_7	88	46	8	26	0	2	170	0.342857	109.275
2	ASIEDEFNHEEDVYMQSSLASFN_46	26	0	26	38	8	6	104	0.342857	109.288
2	TTIDDQFQHSEDLFYNATLASWG_45	38	18	0	10	0	0	66	0.4	109.352
2	STIEDEFNHADELFYQSSLAAYN_24	64	14	6	18	0	2	104	0.414286	109.362
2	ATIEDQFNHAEELFMQAALASWN_39	58	8	4	18	0	2	90	0.342857	109.485
2	STIEANYDHEADVWWQTSVAAMQ_47	30	4	32	30	8	6	110	0.371429	109.551
2	TTIDDEFGHSAEIFMQATLTAMD_4	52	2	0	32	0	0	86	0.414286	109.654
2	ATIEDQFNHAEELFMQAALASWN_34	82	22	0	6	0	0	110	0.328571	109.773
2	STIEANYDHEADVWWQTSVAAMQ_40	74	12	4	30	2	2	124	0.385714	109.774
2	STIEEQFNKAEDLFYQSSLASWN_36	44	0	0	14	0	0	58	0.414286	109.831
2	TTVEENFQHTDELYYNASVSAYG_46	36	10	0	8	0	0	54	0.242857	109.868
2	TIIEEQYNKAAELFYNSSLESYN_20	24	6	4	14	0	4	52	0.371429	109.886
2	STIEANYDHEADVWWQTSVAAMQ_26	106	48	0	10	0	0	164	0.271429	109.917
2	TTIEEQFNHAEDLFYQSSLASYN_0	76	10	0	20	8	0	114	0.442857	109.961
2	STIDEQFNHAEDLFYQSSLASWN_30	30	4	0	6	0	0	40	0.228571	110.018
2	STIEANMQKSAEVWYQSSVAAWN_11	26	6	2	18	0	0	52	0.471429	110.084
2	ATIDEEFNHAEDLFMQSSLATWN_11	58	4	0	28	0	0	90	0.328571	110.135
2	STIEANFNRAADLMYNSALESFN_13	36	0	10	6	2	0	54	0.271429	110.189
2	TTVEENFQHTDELYYNASVSAYG_49	60	0	0	6	6	0	72	0.3	110.222
2	TAIEEQMNHAEDLFYQSSLASMN_35	22	2	14	22	6	2	68	0.357143	110.238
2	TTIEAQMQHAEEIFMEAALSAFQ_35	64	0	0	18	0	0	82	0.357143	110.268
2	STIEEQFGHAEDLFYQSSLASWN_48	66	8	0	16	0	0	90	0.428571	110.313
2	STLEDQFQHAEELFYETSLESWD_2	38	4	8	24	0	0	74	0.385714	110.371
2	ATIEEEYNHTAEIFFEAALASWN_25	90	22	0	20	0	0	132	0.414286	110.521
2	TTIDDQFQHSEDLFYNATLASWG_48	94	42	0	10	0	0	146	0.428571	110.535
2	AIIDENFNRAEELWFQAALASFN_40	80	0	14	10	0	4	108	0.442857	110.565
2	TTIEAQMQHAEEIFMEAALSAFQ_26	32	0	0	10	0	0	42	0.385714	110.584
2	STIEANYDHEADVWWQTSVAAMQ_27	36	10	10	16	0	2	74	0.3	110.635
2	ATVDAEFQKSADLFWQSALASYD_11	18	2	2	24	4	0	50	0.314286	110.752
2	ATVDAEFQKSADLFWQSALASYD_35	30	0	2	22	0	0	54	0.457143	110.827
2	TTIAEEFNHEADLWMQTSLSSWN_36	30	8	0	20	0	0	58	0.342857	110.845
2	SAIEENFNRADDLMYQTSLTAWN_3	60	0	22	36	8	4	130	0.428571	110.911
2	TTIEEQFNHAEDLFYQSSLASYN_27	40	10	0	30	0	0	80	0.328571	110.948
2	TIIEEQYNKAAELFYNSSLESYN_48	76	28	0	8	0	0	112	0.242857	110.953
2	TTVEENFQHTDELYYNASVSAYG_25	72	6	4	20	10	2	114	0.357143	110.964
2	ATIEENFNHSEDLFYQASLASWN_31	40	8	0	20	0	0	68	0.342857	111.003
2	STIEAQFNHAEDLFYQASLSAWN_14	94	28	16	18	0	2	158	0.428571	111.081
2	STLEDQFQHAEELFYETSLESWD_26	52	0	2	8	0	0	62	0.328571	111.108
2	STIEEQFNHAEDIFYNTSLESWN_40	16	6	6	26	0	0	54	0.414286	111.109
2	AIIEEEFGHSDELFYQASLTTWD_32	118	46	2	4	8	0	178	0.371429	111.371
2	STIEDEFNHADELFYQSSLAAYN_46	24	2	0	10	0	0	36	0.257143	111.453
2	STIEEQFNKAEDLFYQSSLASWN_42	78	34	14	18	2	2	148	0.357143	111.47
2	STIEANMQKSAEVWYQSSVAAWN_33	66	2	8	10	0	4	90	0.457143	111.473
2	TTIEAQMQHAEEIFMEAALSAFQ_10	54	14	0	20	2	0	90	0.428571	111.534
2	TAIEEQMNHAEDLFYQSSLASMN_48	78	8	16	14	2	2	120	0.371429	111.545
2	STIEAQFNHAEDLFYQASLSAWN_11	90	10	4	18	0	2	124	0.457143	111.612
2	ATIEDQFNHAEELFMQAALASWN_37	32	0	8	12	2	0	54	0.2	111.7
2	STIEAQFDHAEDLFYQSSLETFN_12	56	4	16	20	0	2	98	0.414286	111.712
2	TTIDDEFGHSAEIFMQATLTAMD_7	22	10	0	16	16	0	64	0.414286	111.742
2	SSIEEQFNHAEEIYFQSSLSAFD_47	66	4	16	26	4	6	122	0.385714	111.974
2	AILEENFNKAEEVFYEASIATFN_30	54	0	0	10	0	0	64	0.371429	112.056
2	ATVDAEFQKSADLFWQSALASYD_0	58	4	16	38	4	6	126	0.314286	112.057
2	STIDEQFNHAEDLFYQSSLASWN_36	48	6	8	10	4	0	76	0.342857	112.067
2	STIEANMQKSAEVWYQSSVAAWN_43	88	16	2	20	2	0	128	0.385714	112.086
2	TIIEEQYNKAAELFYNSSLESYN_43	56	0	4	8	0	2	70	0.271429	112.089
2	STVDEQFGKAEELMFQAAIAAYQ_23	52	4	0	2	0	0	58	0.214286	112.108
2	STIDEQFNRADDIFYQSTLATWN_24	98	46	2	26	0	0	172	0.428571	112.116
2	SAIEENFNRADDLMYQTSLTAWN_15	132	32	4	30	6	0	204	0.357143	112.181
2	ASIEDEFNHEEDVYMQSSLASFN_33	36	10	8	18	0	0	72	0.414286	112.188
2	TTIDDEFGHSAEIFMQATLTAMD_18	48	4	14	8	0	4	78	0.371429	112.2
2	STIEEQFNHAEDIFYNTSLESWN_8	20	0	8	36	0	0	64	0.371429	112.292
2	SSIEEQFNHAEEIYFQSSLSAFD_0	20	0	8	12	0	0	40	0.385714	112.354
2	TTIEAQMQHAEEIFMEAALSAFQ_39	44	0	0	8	0	0	52	0.328571	112.39
2	STIEANYDHEADVWWQTSVAAMQ_13	60	8	0	40	0	0	108	0.428571	112.441
2	TTIEEQFNHAEDLFYQSSLASYN_19	68	32	0	12	0	0	112	0.314286	112.529
2	AIIDDQFNKAADLFYNTSLASWN_32	36	0	0	12	0	0	48	0.4	112.535
2	ATIEEQFDHAEDVFYQSSLASYN_1	58	4	0	30	4	0	96	0.457143	112.546
2	STVEDQWNRTEELFWESSLASWN_5	32	0	2	16	6	0	56	0.342857	112.564
2	AILEENFNKAEEVFYEASIATFN_27	78	16	8	6	0	2	110	0.257143	112.584
2	STIEAQFNKAEDLFYNSSVESFN_1	46	12	0	16	2	0	76	0.257143	112.662
2	SIIEEQWNHAEDLFWESSLASWN_30	30	34	16	36	20	8	144	0.4	112.686
2	SIIEEQWNHAEDLFWESSLASWN_34	30	8	4	6	0	2	50	0.271429	112.798
2	STIEEEMGHEEDLFYQSSLSSWG_3	28	2	6	36	0	0	72	0.3	112.803
2	SIIEEQWNHAEDLFWESSLASWN_0	52	8	0	20	0	0	80	0.385714	112.816
2	TTVEENFQHTDELYYNASVSAYG_45	84	6	8	12	0	0	110	0.428571	112.83
2	STIEEQFGHAEDLFYQSSLASWN_19	80	28	14	32	0	4	158	0.371429	112.932
2	STIEAQFNKAEDLFYNSSVESFN_11	34	12	0	18	0	0	64	0.428571	112.936
2	STIEEQFNKAEDLFYQSSLASWN_31	24	2	4	16	6	0	52	0.371429	112.942
2	STIEEQFNKAEDLFYQSSLASWN_12	70	14	2	8	0	0	94	0.5	113.068
2	ATIEEQFDHAEDVFYQSSLASYN_11	44	12	4	26	26	4	116	0.328571	113.075
2	STIDEEWNHAEELFYQSSLASMN_41	38	2	0	16	0	0	56	0.3	113.075
2	AIIEEQFNKADDLMYQASLTSFN_14	44	0	0	30	2	0	76	0.457143	113.076
2	TIIEEQYNKAAELFYNSSLESYN_21	88	24	0	14	4	0	130	0.385714	113.077
2	SSIEEQFNHAEEIYFQSSLSAFD_39	32	0	8	24	4	2	70	0.157143	113.079
2	ATIEENFNHSEDLFYQASLASWN_1	12	0	10	24	6	0	52	0.328571	113.224
2	TTIEEQFNHAEDLFYQSSLASYN_29	66	14	0	12	0	0	92	0.271429	113.277
2	SALDEEFNRAADVFYESTLASWN_10	106	14	0	10	0	0	130	0.457143	113.439
2	TIIEEQYNKAAELFYNSSLESYN_39	44	4	4	12	0	0	64	0.371429	113.487
2	SSIEEQFNHAEEIYFQSSLSAFD_5	36	4	0	18	0	0	58	0.371429	113.498
2	STLEDQFQHAEELFYETSLESWD_18	76	16	0	14	4	0	110	0.357143	113.531
2	STIEANFNRAADLMYNSALESFN_46	28	0	0	18	0	0	46	0.357143	113.568
2	STVEDQWNRTEELFWESSLASWN_27	120	54	0	26	0	0	200	0.485714	113.817
2	STVEDQWNRTEELFWESSLASWN_48	6	2	0	16	4	0	28	0.242857	113.935
2	AIIDENFNRAEELWFQAALASFN_39	78	0	0	24	0	0	102	0.357143	113.981
2	STIEEEMGHEEDLFYQSSLSSWG_49	18	8	14	28	0	4	72	0.428571	114.031
2	STIEEQWNKADDLYYQSSLATYN_27	10	2	0	8	0	0	20	0.357143	114.149
2	STIEEQFNHAEDIFYNTSLESWN_47	38	2	16	32	0	4	92	0.428571	114.167
2	STIEAQFNHAEDLFYQASLSAWN_0	122	36	0	12	0	0	170	0.357143	114.257
2	STLEDQFNHAEDLFYNATIASWN_25	82	28	4	8	0	2	124	0.214286	114.29
2	STIEAQFDHAEDLFYQSSLETFN_21	106	18	30	42	4	6	206	0.357143	114.35
2	STIEEQFNHAEDLFYQSSLASMN_25	78	6	4	16	0	2	106	0.357143	114.372
2	ATIEEQFDHAEDVFYQSSLASYN_17	32	26	4	40	0	0	102	0.442857	114.42
2	TTIEAQMQHAEEIFMEAALSAFQ_21	48	4	14	14	4	2	86	0.385714	114.595
2	AALDANYQRTEDLMYESSLASWG_3	40	0	0	18	0	0	58	0.342857	114.63
2	STIEEEMGHEEDLFYQSSLSSWG_5	72	6	0	8	0	0	86	0.442857	114.639
2	STIDEEWNHAEELFYQSSLASMN_22	18	8	4	22	0	2	54	0.4	114.663
2	ATIEEEYNHTAEIFFEAALASWN_23	66	12	4	22	0	2	106	0.342857	114.715
2	SSIEEQFNHAEEIYFQSSLSAFD_7	108	42	8	30	0	4	192	0.442857	114.761
2	SSIEEQFNHAEEIYFQSSLSAFD_19	54	0	0	22	2	0	78	0.442857	114.765
2	STIEANFNRAADLMYNSALESFN_27	44	0	4	6	0	4	58	0.4	114.856
2	STLEDQFNHAEDLFYNATIASWN_0	76	28	30	26	14	6	180	0.4	114.859
2	ASIEDEFNHEEDVYMQSSLASFN_4	42	2	0	20	0	0	64	0.342857	114.955
2	TTIDDQFQHSEDLFYNATLASWG_7	30	2	4	8	0	2	46	0.2	114.961
2	STIEAQFNKAEDLFYNSSVESFN_33	44	0	2	28	0	0	74	0.342857	114.964
2	TTIDDQFQHSEDLFYNATLASWG_35	32	0	2	6	2	0	42	0.328571	114.978
2	SALDEEFNRAADVFYESTLASWN_32	82	6	20	8	0	2	118	0.342857	115.095
2	STLEEQMQHEEDLFYQASLASWN_39	36	4	0	30	0	0	70	0.385714	115.187
2	STLEEQFNRAEDIFYETTLTAWN_24	60	6	10	12	0	0	88	0.428571	115.197
2	SALDEEFNRAADVFYESTLASWN_17	36	8	6	24	0	2	76	0.257143	115.214
2	TTIDDEFGHSAEIFMQATLTAMD_17	58	0	0	14	0	0	72	0.371429	115.232
2	SALDEEFNRAADVFYESTLASWN_25	38	0	0	12	6	0	56	0.385714	115.318
2	STIDEEWNHAEELFYQSSLASMN_39	26	10	0	22	4	0	62	0.357143	115.359
2	STIEANMQKSAEVWYQSSVAAWN_31	156	38	0	26	0	0	220	0.428571	115.426
2	TTIAEEFNHEADLWMQTSLSSWN_11	70	0	8	38	0	0	116	0.528571	115.483
2	STIEAQFNKAEDLFYNSSVESFN_31	60	12	16	22	0	4	114	0.442857	115.554
2	STLEDQFNHAEDLFYNATIASWN_17	72	18	2	14	0	0	106	0.414286	115.7
2	STVEDQWNRTEELFWESSLASWN_40	16	0	0	16	0	0	32	0.285714	115.723
2	STLEDQFQHAEELFYETSLESWD_10	50	6	0	8	0	0	64	0.328571	115.995
2	ATIEEEYNHTAEIFFEAALASWN_41	54	6	0	8	0	0	68	0.3	116.041
2	AIIEEQFNKADDLMYQASLTSFN_44	56	0	22	22	2	8	110	0.314286	116.1
2	ATIEDQFNHAEELFMQAALASWN_44	36	2	0	14	0	0	52	0.457143	116.124
2	ATIADEFQRAEELFYQATLASMN_1	64	12	0	14	0	0	90	0.3	116.178
2	STLEDQFQHAEELFYETSLESWD_27	38	0	0	10	8	0	56	0.442857	116.234
2	AIIEEEFGHSDELFYQASLTTWD_23	82	8	20	26	0	8	144	0.3	116.252
2	TTIEEQFNHAEDLFYQSSLASYN_24	82	38	0	10	0	0	130	0.357143	116.36
2	SAIEENFNRADDLMYQTSLTAWN_30	44	0	0	10	0	0	54	0.342857	116.459
2	TTIDDEFGHSAEIFMQATLTAMD_15	50	28	0	4	2	0	84	0.385714	116.516
2	TTIEEQFNHAEDLFYQSSLASYN_17	34	12	0	16	0	0	62	0.314286	116.656
2	STLEDQFQHAEELFYETSLESWD_9	52	8	0	12	0	0	72	0.442857	116.714
2	STVEDQWNRTEELFWESSLASWN_1	60	4	0	26	20	0	110	0.414286	116.739
2	STIDEQFNRAEDLFYQSTLASWN_21	28	16	2	20	16	0	82	0.314286	116.809
2	STIEAQFNKAEDLFYNSSVESFN_46	124	22	8	28	2	0	184	0.442857	116.811
2	STIEEQFGHAEDLFYQSSLASWN_45	72	34	0	14	2	0	122	0.371429	116.828
2	STIEANMQKSAEVWYQSSVAAWN_10	52	16	0	24	0	0	92	0.385714	116.883
2	STIDEQFNRADDIFYQSTLATWN_14	56	0	0	18	0	0	74	0.342857	117.058
2	STIEEEMGHEEDLFYQSSLSSWG_28	20	0	18	36	0	2	76	0.357143	117.34
2	TTIEEQFNHAEDLFYQSSLASYN_35	58	8	0	0	0	0	66	0.314286	117.545
2	STVDEQFGKAEELMFQAAIAAYQ_8	74	6	0	18	0	0	98	0.385714	117.685
2	TTVEENFQHTDELYYNASVSAYG_21	52	0	0	32	0	0	84	0.357143	117.755
2	STIEAQFNKAEDLFYNSSVESFN_9	14	8	4	8	4	2	40	0.214286	117.889
2	STIEAQFDHAEDLFYQSSLETFN_28	48	10	20	14	24	4	120	0.285714	117.93
2	ATIEENFNHSEDLFYQASLASWN_24	66	8	0	28	2	0	104	0.371429	117.995
2	STIEEQFNHAEDLFYQSSLASMN_46	38	0	0	22	0	0	60	0.357143	118.078
2	SALDEEFNRAADVFYESTLASWN_7	66	0	16	10	26	2	120	0.3	118.093
2	TTIDDEFGHSAEIFMQATLTAMD_49	90	12	6	22	0	2	132	0.4	118.229
2	STIDEQFNHAEDLFYQSSLASWN_18	76	20	0	32	0	0	128	0.5	118.257
2	STIEDEFNHADELFYQSSLAAYN_19	12	10	2	24	0	0	48	0.357143	118.362
2	AIIDENFNRAEELWFQAALASFN_41	64	12	16	18	0	8	118	0.357143	118.44
2	STIEAQFDHAEDLFYQSSLETFN_25	78	0	16	14	8	0	116	0.3	118.53
2	TALEANYGKADDVMWQASLASWG_43	70	18	14	32	0	2	136	0.428571	118.552
2	TAIEEQMNHAEDLFYQSSLASMN_25	20	2	0	28	0	0	50	0.385714	118.782
2	TALEANYGKADDVMWQASLASWG_32	40	0	8	4	0	0	52	0.371429	118.783
2	ATVDAEFQKSADLFWQSALASYD_7	74	8	10	22	0	0	114	0.471429	118.911
2	TTIEEQFNHAEDLFYQSSLASYN_30	32	0	0	24	0	0	56	0.442857	118.965
2	TAIEEQMNHAEDLFYQSSLASMN_2	64	2	0	14	0	0	80	0.457143	118.997
2	TTIEAQMQHAEEIFMEAALSAFQ_40	72	0	2	6	2	0	82	0.328571	119.099
2	ATVDAEFQKSADLFWQSALASYD_17	52	8	16	18	0	4	98	0.414286	119.139
2	STIEANFNRAADLMYNSALESFN_19	50	8	2	16	0	0	76	0.4	119.141
2	STVDEQFGKAEELMFQAAIAAYQ_15	40	0	10	22	2	0	74	0.357143	119.197
2	STIEAQFNKAEDLFYNSSVESFN_41	110	16	0	24	0	0	150	0.371429	119.225
2	ATIEDQFNHAEELFMQAALASWN_4	22	0	0	12	10	0	44	0.228571	119.333
2	STIDEQFNRAEDLFYQSTLASWN_3	66	6	20	34	28	4	158	0.357143	119.425
2	STIEEQFNHAEDLFYQSSLASMN_28	102	22	18	42	2	8	194	0.385714	119.44
2	STIEEQFGHAEDLFYQSSLASWN_4	100	28	0	24	2	0	154	0.485714	119.517
2	STIEEQFNHAEDIFYNTSLESWN_46	20	0	2	8	0	0	30	0.357143	119.576
2	STLEDQFNHAEDLFYNATIASWN_43	106	2	10	30	0	0	148	0.442857	119.642
2	TTIAEEFNHEADLWMQTSLSSWN_23	106	32	0	12	0	0	150	0.385714	119.68
2	ATIADEFQRAEELFYQATLASMN_25	44	4	32	16	10	6	112	0.285714	119.878
2	STIDEQFNRADDIFYQSTLATWN_42	112	22	0	34	0	0	168	0.5	119.954
2	TAIEEQMNHAEDLFYQSSLASMN_24	42	0	8	8	6	0	64	0.257143	119.971
2	STIDEEWNHAEELFYQSSLASMN_46	74	18	20	32	0	4	148	0.357143	120.004
2	AILEENFNKAEEVFYEASIATFN_20	64	0	0	14	0	0	78	0.457143	120.021
2	STVEDQWNRTEELFWESSLASWN_10	8	0	0	10	0	0	18	0.371429	120.027
2	TTIEEQFNHAEDLFYQSSLASYN_46	70	24	0	26	2	0	122	0.4	120.095
2	STIEEQWNKADDLYYQSSLATYN_44	24	26	4	12	2	2	70	0.314286	120.096
2	STVDEQFGKAEELMFQAAIAAYQ_30	76	0	14	18	0	4	112	0.442857	120.11
2	TTIEEQFNHAEDLFYQSSLASYN_32	54	14	0	14	0	0	82	0.257143	120.138
2	STIDEEWNHAEELFYQSSLASMN_24	18	0	0	12	0	0	30	0.314286	120.149
2	TTIDDEFGHSAEIFMQATLTAMD_20	48	2	0	10	6	0	66	0.371429	120.176
2	STIEEQFNHAEDIFYNTSLESWN_24	66	10	12	30	4	2	124	0.414286	120.186
2	SAIEENFNRADDLMYQTSLTAWN_7	58	0	0	18	4	0	80	0.542857	120.259
2	STVDEQFGKAEELMFQAAIAAYQ_28	82	22	16	14	2	0	136	0.328571	120.395
2	TALEANYGKADDVMWQASLASWG_7	92	18	4	32	10	2	158	0.371429	120.445
2	SIIEEQWNHAEDLFWESSLASWN_17	60	18	2	16	0	0	96	0.428571	120.472
2	STIEANYDHEADVWWQTSVAAMQ_34	34	0	16	26	0	4	80	0.371429	120.577
2	SAIEENFNRADDLMYQTSLTAWN_10	74	0	0	20	0	0	94	0.428571	120.606
2	AIIDENFNRAEELWFQAALASFN_16	102	14	6	10	4	0	136	0.428571	120.649
2	STVDEQFGKAEELMFQAAIAAYQ_22	66	4	4	12	0	2	88	0.385714	120.7
2	AILEENFNKAEEVFYEASIATFN_29	98	30	2	20	0	0	150	0.385714	120.768
2	STIEEEMGHEEDLFYQSSLSSWG_44	30	4	12	10	0	2	58	0.385714	120.818
2	STLEEQFNRAEDIFYETTLTAWN_49	52	10	12	40	0	2	116	0.428571	120.911
2	STLEEQFNRAEDIFYETTLTAWN_47	82	40	16	18	0	2	158	0.357143	120.922
2	STIEANMQKSAEVWYQSSVAAWN_23	38	6	0	14	0	0	58	0.328571	120.93
2	ATIEENFNHSEDLFYQASLASWN_26	34	2	2	28	0	0	66	0.485714	121.006
2	AILEENFNKAEEVFYEASIATFN_41	46	0	4	10	0	2	62	0.271429	121.026
2	TTIAEEFNHEADLWMQTSLSSWN_18	50	6	0	18	0	0	74	0.4	121.155
2	STLEDQFQHAEELFYETSLESWD_33	64	16	2	24	0	0	106	0.442857	121.166
2	STIDEQFNRAEDLFYQSTLASWN_2	16	0	0	14	10	0	40	0.371429	121.229
2	ATIEDQFNHAEELFMQAALASWN_17	90	22	20	30	2	6	170	0.428571	121.249
2	AIIDENFNRAEELWFQAALASFN_11	90	10	14	32	0	4	150	0.371429	121.312
2	TTIDDEFGHSAEIFMQATLTAMD_39	66	12	10	16	4	0	108	0.4	121.373
2	STIDEQFNRAEDLFYQSTLASWN_22	52	10	6	24	6	0	98	0.371429	121.418
2	AIIDENFNRAEELWFQAALASFN_2	40	0	4	8	0	2	54	0.357143	121.428
2	STIEEQWNKADDLYYQSSLATYN_34	64	28	0	40	0	0	132	0.414286	121.434
2	STLEDQFNHAEDLFYNATIASWN_44	78	10	0	10	0	0	98	0.442857	121.47
2	AIIEEEFGHSDELFYQASLTTWD_41	56	20	6	38	2	0	122	0.428571	121.472
2	STIDEQFNHAEDLFYQSSLASWN_46	46	6	16	36	0	4	108	0.4	121.545
2	SALDEEFNRAADVFYESTLASWN_37	38	8	2	14	2	0	64	0.342857	121.572
2	ATVDAEFQKSADLFWQSALASYD_42	112	0	4	22	2	4	144	0.485714	121.609
2	TALEANYGKADDVMWQASLASWG_48	92	20	0	18	2	0	132	0.357143	121.76
2	STVEDQWNRTEELFWESSLASWN_18	126	36	16	30	0	4	212	0.471429	122.015
2	SSIEEQFNHAEEIYFQSSLSAFD_18	62	16	20	24	2	4	128	0.328571	122.168
2	STIEANFNRAADLMYNSALESFN_7	68	20	2	26	2	0	118	0.414286	122.316
2	ASIEDEFNHEEDVYMQSSLASFN_24	60	12	4	30	0	4	110	0.457143	122.378
2	AIIEEEFGHSDELFYQASLTTWD_8	90	20	12	20	4	2	148	0.442857	122.515
2	AIIEEQFNKADDLMYQASLTSFN_29	64	6	0	14	4	0	88	0.457143	122.591
2	STIEANYDHEADVWWQTSVAAMQ_38	52	40	4	34	2	0	132	0.385714	122.612
2	ATIEEQFDHAEDVFYQSSLASYN_7	116	30	0	4	0	0	150	0.385714	122.725
2	STIEAQFNKAEDLFYNSSVESFN_3	92	32	4	16	0	2	146	0.371429	122.769
2	STIEEEMGHEEDLFYQSSLSSWG_17	14	8	0	12	0	0	34	0.371429	122.823
2	STIEAQFNKAEDLFYNSSVESFN_35	54	14	4	14	0	4	90	0.371429	122.835
2	ATIDEEFNHAEDLFMQSSLATWN_0	38	4	0	18	0	0	60	0.357143	122.965
2	AALDANYQRTEDLMYESSLASWG_22	78	0	0	34	0	0	112	0.485714	123.152
2	SSIEEQFNHAEEIYFQSSLSAFD_27	82	6	34	34	0	14	170	0.428571	123.238
2	STLEEQFNRAEDIFYETTLTAWN_13	48	0	8	20	0	0	76	0.371429	123.29
2	STVEDQWNRTEELFWESSLASWN_11	38	6	12	30	2	2	90	0.342857	123.301
2	TALEANYGKADDVMWQASLASWG_21	34	0	18	14	2	2	70	0.371429	123.33
2	ATIEDQFNHAEELFMQAALASWN_21	100	38	6	20	0	2	166	0.371429	123.463
2	ATIDEEFNHAEDLFMQSSLATWN_10	82	24	0	22	0	0	128	0.414286	123.493
2	AIIEEQFNKADDLMYQASLTSFN_31	54	0	4	16	2	0	76	0.414286	123.583
2	SAIEENFNRADDLMYQTSLTAWN_17	76	16	18	28	2	8	148	0.442857	123.63
2	STIEEQFNKAEDLFYQSSLASWN_39	80	24	0	24	0	0	128	0.414286	123.714
2	STIEAQFNHAEDLFYQASLSAWN_30	30	12	0	22	0	0	64	0.4	123.727
2	TTIDDQFQHSEDLFYNATLASWG_17	28	18	16	8	10	4	84	0.314286	123.781
2	ATIDEEFNHAEDLFMQSSLATWN_13	98	52	0	22	0	0	172	0.4	123.872
2	STIEEQFNKAEDLFYQSSLASWN_30	40	10	6	8	0	0	64	0.314286	123.914
2	STIEANYDHEADVWWQTSVAAMQ_25	46	2	10	8	0	4	70	0.242857	124.029
2	STIEDEFNHADELFYQSSLAAYN_11	80	20	4	24	0	0	128	0.442857	124.067
2	AIIEEEFGHSDELFYQASLTTWD_16	60	0	4	10	0	0	74	0.414286	124.192
2	TTIAEEFNHEADLWMQTSLSSWN_49	36	0	0	20	0	0	56	0.371429	124.243
2	STIEANMQKSAEVWYQSSVAAWN_29	50	0	0	12	0	0	62	0.4	124.269
2	STIEANYDHEADVWWQTSVAAMQ_31	34	16	22	22	0	2	96	0.4	124.32
2	AALDANYQRTEDLMYESSLASWG_38	96	16	0	36	0	0	148	0.457143	124.37
2	AIIDENFNRAEELWFQAALASFN_12	36	0	16	14	4	4	74	0.385714	124.374
2	AIIDDQFNKAADLFYNTSLASWN_18	68	20	16	32	0	4	140	0.4	124.487
2	TTIAEEFNHEADLWMQTSLSSWN_14	30	26	2	26	16	0	100	0.357143	124.531
2	ATIEENFNHSEDLFYQASLASWN_13	112	70	2	26	4	0	214	0.371429	124.542
2	TTIAEEFNHEADLWMQTSLSSWN_45	36	6	0	22	0	0	64	0.485714	124.595
2	TTIAEEFNHEADLWMQTSLSSWN_34	56	16	2	20	0	0	94	0.357143	124.644
2	ATIEENFNHSEDLFYQASLASWN_32	82	30	20	24	0	0	156	0.357143	124.729
2	STIEEEMGHEEDLFYQSSLSSWG_29	4	0	0	34	0	0	38	0.328571	124.734
2	STIDEQFNRADDIFYQSTLATWN_1	14	6	16	6	0	0	42	0.314286	124.915
2	STIDEQFNRAEDLFYQSTLASWN_18	102	16	4	12	0	0	134	0.342857	125.041
2	SIIEEQWNHAEDLFWESSLASWN_28	84	24	4	18	0	2	132	0.371429	125.118
2	TTIEAQMQHAEEIFMEAALSAFQ_43	66	2	8	22	2	0	100	0.428571	125.298
2	STVDEQFGKAEELMFQAAIAAYQ_13	52	0	6	14	0	0	72	0.242857	125.369
2	AIIDENFNRAEELWFQAALASFN_8	76	10	4	34	2	2	128	0.371429	125.374
2	STLEDQFQHAEELFYETSLESWD_30	20	2	4	14	0	0	40	0.385714	125.386
2	STLEDQFNHAEDLFYNATIASWN_31	74	10	0	10	0	0	94	0.414286	125.617
2	STIEEQWNKADDLYYQSSLATYN_42	62	0	2	26	0	0	90	0.442857	125.812
2	STIDEQFNHAEDLFYQSSLASWN_37	88	18	0	24	0	0	130	0.471429	125.818
2	STLEEQMQHEEDLFYQASLASWN_42	48	38	4	20	0	0	110	0.342857	125.86
2	STIEEQFNHAEDLFYQSSLASMN_2	44	4	0	6	2	0	56	0.242857	125.913
2	AIIDDQFNKAADLFYNTSLASWN_39	66	8	0	14	0	0	88	0.4	125.922
2	STIEAQFDHAEDLFYQSSLETFN_40	68	2	0	6	0	0	76	0.285714	125.967
2	STIEAQFNKAEDLFYNSSVESFN_25	92	30	18	14	8	4	166	0.3	126.042
2	ATVDAEFQKSADLFWQSALASYD_8	68	2	4	18	0	2	94	0.428571	126.108
2	STIEEEMGHEEDLFYQSSLSSWG_36	56	0	4	10	2	0	72	0.3	126.314
2	TTIEEQFNHAEDLFYQSSLASYN_12	50	16	0	24	2	0	92	0.414286	126.372
2	STLEEQFNRAEDIFYETTLTAWN_33	74	6	22	12	6	2	122	0.357143	126.398
2	TTIDDEFGHSAEIFMQATLTAMD_40	68	30	20	26	0	4	148	0.414286	126.512
2	STIDEQFNRADDIFYQSTLATWN_45	40	4	12	24	4	2	86	0.414286	126.521
2	STIEEQFNHAEDLFYQSSLASMN_0	94	54	0	18	0	0	166	0.471429	126.704
2	TTIAEEFNHEADLWMQTSLSSWN_43	82	44	4	28	0	2	160	0.385714	126.738
2	AILEENFNKAEEVFYEASIATFN_39	88	10	32	14	0	6	150	0.428571	126.739
2	ATIEEEYNHTAEIFFEAALASWN_28	32	0	14	36	0	2	84	0.414286	126.775
2	SAIEENFNRADDLMYQTSLTAWN_47	116	16	0	4	0	0	136	0.514286	126.776
2	AIIEEQFNKADDLMYQASLTSFN_20	32	0	0	20	0	0	52	0.442857	126.807
2	STIEANMQKSAEVWYQSSVAAWN_7	42	10	0	34	0	0	86	0.328571	126.822
2	STIEAQFNHAEDLFYQASLSAWN_4	44	10	2	40	0	0	96	0.4	126.867
2	ATIEENFNHSEDLFYQASLASWN_3	84	0	2	34	16	0	136	0.5	126.999
2	ATIEEQFDHAEDVFYQSSLASYN_24	36	20	18	38	4	8	124	0.357143	127.042
2	SSIEEQFNHAEEIYFQSSLSAFD_40	12	6	0	12	0	0	30	0.371429	127.096
2	SSIEEQFNHAEEIYFQSSLSAFD_25	62	16	6	4	2	4	94	0.271429	127.1
2	STIEAQFNKAEDLFYNSSVESFN_40	60	2	18	22	10	2	114	0.385714	127.281
2	STIEEQFNHAEDLFYQSSLASMN_5	112	34	0	16	0	0	162	0.4	127.302
2	ATIEEEYNHTAEIFFEAALASWN_27	90	22	8	22	2	6	150	0.442857	127.326
2	AALDANYQRTEDLMYESSLASWG_39	64	4	0	18	2	0	88	0.385714	127.401
2	TTVEENFQHTDELYYNASVSAYG_41	62	6	2	26	14	0	110	0.371429	127.415
2	TALEANYGKADDVMWQASLASWG_20	44	0	0	4	0	0	48	0.371429	127.42
2	SIIEEQWNHAEDLFWESSLASWN_25	52	20	0	12	4	0	88	0.457143	127.434
2	AALDANYQRTEDLMYESSLASWG_37	44	16	4	14	0	2	80	0.414286	127.436
2	TIIEEQYNKAAELFYNSSLESYN_7	72	16	0	10	2	0	100	0.357143	127.444
2	STIDEQFNRADDIFYQSTLATWN_0	68	24	2	36	26	0	156	0.314286	127.476
2	ATIEDQFNHAEELFMQAALASWN_33	48	10	0	18	0	0	76	0.357143	127.48
2	STIEAQFNHAEDLFYQASLSAWN_45	20	8	2	28	2	0	60	0.285714	127.552
2	ATIEENFNHSEDLFYQASLASWN_45	62	18	0	16	2	0	98	0.385714	127.6
2	STIEEEMGHEEDLFYQSSLSSWG_11	104	30	0	22	0	0	156	0.414286	127.647
2	AIIDENFNRAEELWFQAALASFN_37	126	20	2	10	0	0	158	0.371429	127.707
2	STIEEQFNHAEDIFYNTSLESWN_2	106	12	10	20	0	2	150	0.428571	127.818
2	AIIEEQFNKADDLMYQASLTSFN_12	24	0	4	26	10	0	64	0.4	127.85
2	SAIEENFNRADDLMYQTSLTAWN_37	58	44	0	8	2	0	112	0.4	128.003
2	ATIADEFQRAEELFYQATLASMN_8	60	0	0	14	0	0	74	0.4	128.01
2	AIIEEQFNKADDLMYQASLTSFN_41	66	0	4	20	0	0	90	0.457143	128.048
2	STIEAQFDHAEDLFYQSSLETFN_14	90	14	0	26	0	0	130	0.5	128.063
2	STIDEQFNRAEDLFYQSTLASWN_10	100	14	0	18	0	0	132	0.485714	128.196
2	AIIDENFNRAEELWFQAALASFN_7	70	12	0	22	0	0	104	0.442857	128.2
2	STIEANYDHEADVWWQTSVAAMQ_6	56	22	0	4	0	0	82	0.228571	128.374
2	STIDEQFNHAEDLFYQSSLASWN_27	60	16	0	16	0	0	92	0.385714	128.385
2	ASIEDEFNHEEDVYMQSSLASFN_42	22	0	12	26	8	0	68	0.428571	128.46
2	TTIEAQMQHAEEIFMEAALSAFQ_48	24	0	16	18	0	2	60	0.371429	128.475
2	ATIEEEYNHTAEIFFEAALASWN_43	66	12	0	16	0	0	94	0.414286	128.567
2	ATIEEQFDHAEDVFYQSSLASYN_35	82	22	0	24	0	0	128	0.514286	128.581
2	STIEAQFDHAEDLFYQSSLETFN_37	62	10	0	24	0	0	96	0.442857	128.721
2	ATVDAEFQKSADLFWQSALASYD_48	20	0	0	8	0	0	28	0.142857	128.772
2	ASIEDEFNHEEDVYMQSSLASFN_38	44	6	0	30	0	0	80	0.471429	128.805
2	ATVDAEFQKSADLFWQSALASYD_39	14	0	0	18	0	0	32	0.171429	128.894
2	STIEEQFNHAEDLFYQSSLASMN_23	60	24	8	26	0	0	118	0.342857	129.253
2	TTIAEEFNHEADLWMQTSLSSWN_9	32	2	22	30	4	8	98	0.314286	129.296
2	ATIEEQFDHAEDVFYQSSLASYN_26	38	0	0	20	0	0	58	0.4	129.303
2	STIEAQFDHAEDLFYQSSLETFN_43	46	2	2	14	12	0	76	0.3	129.389
2	STLEEQFNRAEDIFYETTLTAWN_36	82	30	38	20	22	4	196	0.428571	129.4
2	TIIEEQYNKAAELFYNSSLESYN_45	66	34	2	40	0	0	142	0.528571	129.447
2	AILEENFNKAEEVFYEASIATFN_5	50	4	0	22	4	0	80	0.271429	129.487
2	STIDEEWNHAEELFYQSSLASMN_1	52	18	0	18	10	0	98	0.385714	129.647
2	AILEENFNKAEEVFYEASIATFN_22	28	0	0	28	6	0	62	0.471429	129.655
2	STIEAQFDHAEDLFYQSSLETFN_34	36	10	0	22	0	0	68	0.328571	129.778
2	ATIEEEYNHTAEIFFEAALASWN_48	78	8	0	10	0	0	96	0.414286	129.784
2	AILEENFNKAEEVFYEASIATFN_15	68	0	0	8	0	0	76	0.385714	129.803
2	STIEEQFNKAEDLFYQSSLASWN_22	68	8	18	34	2	6	136	0.471429	129.868
2	SIIEEQWNHAEDLFWESSLASWN_32	90	10	8	20	0	2	130	0.514286	129.896
2	SIIEEQWNHAEDLFWESSLASWN_45	76	14	0	14	0	0	104	0.428571	129.9
2	SAIEENFNRADDLMYQTSLTAWN_18	74	20	12	28	0	2	136	0.385714	129.914
2	ASIEDEFNHEEDVYMQSSLASFN_12	40	2	12	16	8	0	78	0.342857	130.002
2	TTIEEQFNHAEDLFYQSSLASYN_33	34	6	0	34	0	0	74	0.471429	130.046
2	SIIEEQWNHAEDLFWESSLASWN_15	90	50	14	22	22	0	198	0.3	130.108
2	TAIEEQMNHAEDLFYQSSLASMN_6	32	0	4	16	0	0	52	0.328571	130.274
2	STVEDQWNRTEELFWESSLASWN_4	42	4	0	16	0	0	62	0.428571	130.297
2	AIIDENFNRAEELWFQAALASFN_45	52	2	0	30	0	0	84	0.328571	130.322
2	SIIEEQWNHAEDLFWESSLASWN_27	36	2	2	14	10	0	64	0.285714	130.435
2	STVEDQWNRTEELFWESSLASWN_35	16	0	0	20	0	0	36	0.214286	130.444
2	TALEANYGKADDVMWQASLASWG_23	92	58	2	20	0	0	172	0.4	130.607
2	STLEDQFNHAEDLFYNATIASWN_15	4	0	0	2	0	0	6	0.285714	130.719
2	STLEDQFNHAEDLFYNATIASWN_36	34	0	0	32	0	0	66	0.285714	130.723
2	STIDEQFNHAEDLFYQSSLASWN_4	46	4	6	36	4	0	96	0.371429	130.794
2	AILEENFNKAEEVFYEASIATFN_11	98	6	4	10	0	2	120	0.428571	130.802
2	STIDEQFNRADDIFYQSTLATWN_40	20	0	0	24	0	0	44	0.314286	130.814
2	TTIDDQFQHSEDLFYNATLASWG_3	32	16	24	14	0	8	94	0.271429	130.851
2	ATIEEQFDHAEDVFYQSSLASYN_34	122	26	4	18	0	2	172	0.328571	130.867
2	STLEEQFNRAEDIFYETTLTAWN_23	70	16	2	24	0	0	112	0.4	130.894
2	STLEEQMQHEEDLFYQASLASWN_13	22	4	16	24	2	2	70	0.442857	130.965
2	STIEAQFNKAEDLFYNSSVESFN_37	58	12	0	20	8	0	98	0.385714	131.127
2	STIDEQFNRADDIFYQSTLATWN_12	98	38	20	36	2	8	202	0.457143	131.135
2	STIEANMQKSAEVWYQSSVAAWN_37	52	16	0	18	0	0	86	0.3	131.357
2	TALEANYGKADDVMWQASLASWG_25	34	4	0	12	0	0	50	0.414286	131.395
2	STLEEQMQHEEDLFYQASLASWN_43	102	28	18	32	0	6	186	0.428571	131.494
2	STIDEQFNRADDIFYQSTLATWN_19	70	4	18	32	4	4	132	0.5	131.512
2	TIIEEQYNKAAELFYNSSLESYN_18	80	16	4	32	0	4	136	0.3	131.546
2	TAIEEQMNHAEDLFYQSSLASMN_21	70	0	6	10	0	0	86	0.242857	131.59
2	TTIDDQFQHSEDLFYNATLASWG_49	58	18	10	20	4	2	112	0.257143	131.646
2	ATIEDQFNHAEELFMQAALASWN_18	38	26	0	22	0	0	86	0.385714	131.679
2	TTVEENFQHTDELYYNASVSAYG_30	122	62	8	8	2	0	202	0.328571	131.701
2	ATVDAEFQKSADLFWQSALASYD_21	50	2	0	10	0	0	62	0.342857	131.736
2	ATIADEFQRAEELFYQATLASMN_13	14	0	16	10	0	2	42	0.371429	131.807
2	STIEEQWNKADDLYYQSSLATYN_36	74	14	2	36	8	0	134	0.428571	132.089
2	STIEAQFNKAEDLFYNSSVESFN_21	66	24	0	6	0	0	96	0.342857	132.21
2	TIIEEQYNKAAELFYNSSLESYN_9	100	26	0	14	0	0	140	0.285714	132.237
2	STIEAQFNKAEDLFYNSSVESFN_43	52	10	24	12	2	2	102	0.385714	132.285
2	TALEANYGKADDVMWQASLASWG_49	12	0	0	24	2	0	38	0.4	132.4
2	ATIEEQFDHAEDVFYQSSLASYN_6	130	38	4	18	4	4	198	0.4	132.461
2	AILEENFNKAEEVFYEASIATFN_18	106	32	2	32	0	0	172	0.385714	132.489
2	STVEDQWNRTEELFWESSLASWN_16	118	42	6	38	0	4	208	0.342857	132.537
2	AIIEEQFNKADDLMYQASLTSFN_8	24	0	12	12	0	0	48	0.414286	132.54
2	STIDEQFNRADDIFYQSTLATWN_20	26	6	24	26	2	6	90	0.257143	132.629
2	ATIADEFQRAEELFYQATLASMN_26	84	2	0	14	0	0	100	0.457143	132.72
2	STIEANYDHEADVWWQTSVAAMQ_0	36	10	20	44	0	4	114	0.385714	132.721
2	AIIEEEFGHSDELFYQASLTTWD_36	124	12	8	24	8	0	176	0.428571	132.846
2	STIEEQFNKAEDLFYQSSLASWN_46	34	0	2	20	0	0	56	0.4	132.882
2	STIEEEMGHEEDLFYQSSLSSWG_0	74	32	14	26	0	2	148	0.442857	133.006
2	TALEANYGKADDVMWQASLASWG_0	108	8	0	16	0	0	132	0.428571	133.013
2	TAIEEQMNHAEDLFYQSSLASMN_10	38	10	14	28	0	2	92	0.314286	133.074
2	STLEEQFNRAEDIFYETTLTAWN_3	70	4	12	26	0	2	114	0.471429	133.09
2	STIEANMQKSAEVWYQSSVAAWN_32	84	14	0	20	2	0	120	0.414286	133.214
2	STVDEQFGKAEELMFQAAIAAYQ_27	100	6	0	12	0	0	118	0.342857	133.218
2	STLEDQFNHAEDLFYNATIASWN_20	26	0	0	20	0	0	46	0.428571	133.362
2	STIEANYDHEADVWWQTSVAAMQ_24	40	0	0	24	0	0	64	0.4	133.571
2	STIEAQFNHAEDLFYQASLSAWN_13	44	0	0	14	0	0	58	0.4	133.625
2	STIEAQFNHAEDLFYQASLSAWN_24	40	32	4	26	0	2	104	0.428571	133.765
2	STIEANFNRAADLMYNSALESFN_34	36	14	14	22	0	2	88	0.485714	133.836
2	STIEEEMGHEEDLFYQSSLSSWG_38	32	6	20	28	2	6	94	0.457143	133.847
2	ATIEDQFNHAEELFMQAALASWN_47	90	14	4	12	0	0	120	0.328571	133.858
2	STIEDEFNHADELFYQSSLAAYN_44	30	0	2	18	0	0	50	0.471429	134.039
2	TTIDDEFGHSAEIFMQATLTAMD_13	72	16	4	22	0	0	114	0.4	134.06
2	STIEAQFNKAEDLFYNSSVESFN_12	86	14	16	26	6	2	150	0.428571	134.203
2	ATIEEQFDHAEDVFYQSSLASYN_49	8	0	0	6	0	0	14	0.285714	134.254
2	SALDEEFNRAADVFYESTLASWN_21	60	0	14	50	8	4	136	0.414286	134.324
2	TTIAEEFNHEADLWMQTSLSSWN_42	52	4	0	18	0	0	74	0.414286	134.473
2	STIEAQFNHAEDLFYQASLSAWN_25	48	12	0	12	0	0	72	0.228571	134.673
2	STIEEQFGHAEDLFYQSSLASWN_5	130	24	4	18	2	0	178	0.442857	134.715
2	ATIEEQFDHAEDVFYQSSLASYN_36	56	10	10	26	4	6	112	0.414286	134.716
2	SSIEEQFNHAEEIYFQSSLSAFD_6	68	8	0	22	2	0	100	0.414286	134.731
2	STLEDQFNHAEDLFYNATIASWN_2	78	28	0	22	0	0	128	0.385714	134.739
2	STIEEQWNKADDLYYQSSLATYN_5	50	6	8	24	0	0	88	0.428571	134.769
2	STIDEQFNHAEDLFYQSSLASWN_48	76	42	4	14	0	2	138	0.385714	134.8
2	STIEAQFDHAEDLFYQSSLETFN_13	144	60	4	14	0	4	226	0.4	134.888
2	SALDEEFNRAADVFYESTLASWN_26	40	4	0	12	0	0	56	0.328571	135.03
2	ATIEEEYNHTAEIFFEAALASWN_49	82	16	0	12	0	0	110	0.442857	135.042
2	ATVDAEFQKSADLFWQSALASYD_29	42	0	22	30	0	10	104	0.385714	135.081
2	STIEAQFNHAEDLFYQASLSAWN_3	172	80	6	20	0	2	280	0.371429	135.131
2	ATVDAEFQKSADLFWQSALASYD_10	12	0	2	18	0	0	32	0.357143	135.152
2	TTIEAQMQHAEEIFMEAALSAFQ_16	50	4	4	16	0	2	76	0.442857	135.463
2	STVEDQWNRTEELFWESSLASWN_42	32	6	0	10	0	0	48	0.428571	135.551
2	STIDEQFNRAEDLFYQSTLASWN_38	54	10	4	28	0	2	98	0.414286	135.709
2	TAIEEQMNHAEDLFYQSSLASMN_33	40	0	4	6	0	2	52	0.228571	135.756
2	ATIDEEFNHAEDLFMQSSLATWN_23	26	0	4	22	0	0	52	0.428571	135.86
2	STIEEQFGHAEDLFYQSSLASWN_21	54	8	0	26	0	0	88	0.528571	135.931
2	ATIDEEFNHAEDLFMQSSLATWN_32	48	6	0	16	0	0	70	0.4	136.141
2	STIEANFNRAADLMYNSALESFN_17	20	0	2	22	10	0	54	0.385714	136.358
2	TTIEEQFNHAEDLFYQSSLASYN_20	42	4	0	20	0	0	66	0.414286	136.4
2	STIDEQFNRAEDLFYQSTLASWN_44	74	18	0	44	0	0	136	0.457143	136.515
2	STIEEQFNHAEDIFYNTSLESWN_3	98	28	6	22	0	0	154	0.485714	136.52
2	AIIDDQFNKAADLFYNTSLASWN_21	80	6	0	22	14	0	122	0.414286	136.583
2	ATIEEEYNHTAEIFFEAALASWN_24	60	14	0	14	0	0	88	0.457143	136.603
2	TALEANYGKADDVMWQASLASWG_11	28	10	2	26	0	0	66	0.457143	136.685
2	TIIEEQYNKAAELFYNSSLESYN_3	24	0	0	6	0	0	30	0.242857	136.75
2	STIEEQWNKADDLYYQSSLATYN_11	50	16	0	24	0	0	90	0.457143	137.088
2	STIDEEWNHAEELFYQSSLASMN_31	38	6	0	20	0	0	64	0.285714	137.29
2	STIEAQFNHAEDLFYQASLSAWN_40	46	0	16	32	2	2	98	0.442857	137.293
2	TTIDDQFQHSEDLFYNATLASWG_44	86	12	4	28	0	2	132	0.385714	137.559
2	TTIDDEFGHSAEIFMQATLTAMD_21	84	2	0	10	0	0	96	0.257143	137.899
2	AILEENFNKAEEVFYEASIATFN_16	92	0	4	32	6	0	134	0.471429	138.052
2	SIIEEQWNHAEDLFWESSLASWN_5	54	0	10	26	2	2	94	0.428571	138.197
2	STIEDEFNHADELFYQSSLAAYN_29	28	2	18	32	0	6	86	0.385714	138.35
2	STLEEQMQHEEDLFYQASLASWN_22	34	4	4	28	0	2	72	0.314286	138.439
2	STIEAQFDHAEDLFYQSSLETFN_0	30	14	12	28	2	6	92	0.314286	138.537
2	STIEEQFNHAEDIFYNTSLESWN_0	52	2	16	20	6	0	96	0.371429	138.586
2	STLEEQMQHEEDLFYQASLASWN_8	50	0	4	18	0	4	76	0.328571	138.763
2	STIEEQWNKADDLYYQSSLATYN_38	62	38	0	10	0	0	110	0.342857	138.837
2	STIDEQFNRADDIFYQSTLATWN_43	34	0	0	36	2	0	72	0.357143	138.887
2	STIEANMQKSAEVWYQSSVAAWN_45	60	14	4	42	0	0	120	0.371429	138.932
2	AIIEEEFGHSDELFYQASLTTWD_25	44	0	2	10	2	0	58	0.342857	139.121
2	TTIEEQFNHAEDLFYQSSLASYN_18	40	4	0	14	0	0	58	0.357143	139.171
2	STIEANYDHEADVWWQTSVAAMQ_21	90	36	18	18	0	0	162	0.357143	139.191
2	STLEEQFNRAEDIFYETTLTAWN_22	94	24	10	28	6	0	162	0.371429	139.236
2	SIIEEQWNHAEDLFWESSLASWN_21	104	22	0	32	0	0	158	0.357143	139.297
2	STIEAQFDHAEDLFYQSSLETFN_10	84	28	6	14	6	4	142	0.357143	139.382
2	ATIEEQFDHAEDVFYQSSLASYN_2	60	24	0	20	0	0	104	0.371429	139.484
2	SIIEEQWNHAEDLFWESSLASWN_3	72	10	10	26	0	4	122	0.457143	139.596
2	AILEENFNKAEEVFYEASIATFN_25	86	2	0	28	0	0	116	0.471429	139.89
2	STLEDQFNHAEDLFYNATIASWN_46	56	10	0	16	0	0	82	0.314286	139.892
2	STIDEQFNRAEDLFYQSTLASWN_6	76	6	0	16	0	0	98	0.428571	139.893
2	TTIAEEFNHEADLWMQTSLSSWN_46	74	52	6	18	0	0	150	0.4	139.904
2	SALDEEFNRAADVFYESTLASWN_24	24	0	14	20	28	4	90	0.328571	140.412
2	ATIDEEFNHAEDLFMQSSLATWN_33	56	10	14	26	4	2	112	0.414286	140.42
2	SAIEENFNRADDLMYQTSLTAWN_40	56	4	0	10	8	0	78	0.357143	140.5
2	ATIEEEYNHTAEIFFEAALASWN_1	42	0	0	20	18	0	80	0.357143	140.519
2	TTIAEEFNHEADLWMQTSLSSWN_37	42	6	0	10	0	0	58	0.314286	140.538
2	STIEANMQKSAEVWYQSSVAAWN_21	78	0	0	36	0	0	114	0.471429	140.538
2	ATVDAEFQKSADLFWQSALASYD_26	30	8	0	2	0	0	40	0.371429	140.687
2	STIEEQFGHAEDLFYQSSLASWN_46	76	40	0	26	0	0	142	0.342857	140.966
2	STIDEQFNRADDIFYQSTLATWN_36	44	6	4	24	2	0	80	0.285714	141.018
2	AALDANYQRTEDLMYESSLASWG_13	56	6	14	20	0	4	100	0.328571	141.058
2	ATIEENFNHSEDLFYQASLASWN_39	68	6	0	32	0	0	106	0.457143	141.234
2	TTVEENFQHTDELYYNASVSAYG_15	22	8	0	12	4	0	46	0.328571	141.386
2	TTIEEQFNHAEDLFYQSSLASYN_41	120	26	0	22	0	0	168	0.442857	141.41
2	STIEAQFNHAEDLFYQASLSAWN_7	38	22	12	28	0	2	102	0.485714	141.438
2	STIEEQWNKADDLYYQSSLATYN_9	34	2	0	22	0	0	58	0.457143	141.907
2	ATIDEEFNHAEDLFMQSSLATWN_12	30	6	0	20	2	0	58	0.442857	141.949
2	TTIEAQMQHAEEIFMEAALSAFQ_46	38	0	10	26	0	0	74	0.442857	141.98
2	STIDEQFNRAEDLFYQSTLASWN_4	98	16	20	32	4	6	176	0.471429	141.98
2	TTIAEEFNHEADLWMQTSLSSWN_3	58	4	0	20	0	0	82	0.5	142.013
2	STLEDQFNHAEDLFYNATIASWN_49	26	0	0	20	0	0	46	0.428571	142.015
2	STIEEQFNHAEDIFYNTSLESWN_48	56	16	0	24	0	0	96	0.471429	142.031
2	ATIADEFQRAEELFYQATLASMN_36	46	0	0	16	0	0	62	0.328571	142.137
2	TTIDDQFQHSEDLFYNATLASWG_40	52	10	0	6	0	0	68	0.271429	142.36
2	TTIEEQFNHAEDLFYQSSLASYN_25	34	0	0	18	2	0	54	0.428571	142.491
2	ATIADEFQRAEELFYQATLASMN_40	62	6	0	6	0	0	74	0.457143	142.541
2	SIIEEQWNHAEDLFWESSLASWN_40	62	20	16	44	0	4	146	0.342857	142.698
2	STIEAQFNHAEDLFYQASLSAWN_17	38	0	0	22	0	0	60	0.328571	142.73
2	AIIDENFNRAEELWFQAALASFN_25	90	14	8	24	0	2	138	0.4	142.842
2	AIIDENFNRAEELWFQAALASFN_20	94	18	0	10	0	0	122	0.414286	142.966
2	SSIEEQFNHAEEIYFQSSLSAFD_10	84	18	6	26	4	0	138	0.285714	143.172
2	STIDEQFNHAEDLFYQSSLASWN_19	60	18	4	24	0	0	106	0.442857	143.324
2	SALDEEFNRAADVFYESTLASWN_41	102	14	0	20	0	0	136	0.542857	143.325
2	ASIEDEFNHEEDVYMQSSLASFN_45	70	8	26	30	0	4	138	0.471429	143.33
2	TTIDDEFGHSAEIFMQATLTAMD_19	52	6	0	18	0	0	76	0.371429	143.385
2	STIEAQFNKAEDLFYNSSVESFN_19	102	10	0	18	2	0	132	0.428571	143.578
2	STIDEEWNHAEELFYQSSLASMN_26	26	10	0	18	0	0	54	0.314286	143.663
2	AALDANYQRTEDLMYESSLASWG_34	46	0	38	50	4	10	148	0.357143	143.797
2	STIEEQFNHAEDIFYNTSLESWN_16	50	0	24	46	16	4	140	0.357143	143.799
2	TTIAEEFNHEADLWMQTSLSSWN_39	36	12	10	30	20	4	112	0.385714	143.956
2	STIEAQFNKAEDLFYNSSVESFN_48	48	0	4	48	0	2	102	0.371429	144.51
2	STLEEQMQHEEDLFYQASLASWN_17	32	6	6	14	2	2	62	0.442857	144.581
2	TTVEENFQHTDELYYNASVSAYG_37	20	2	2	8	16	0	48	0.242857	144.624
2	SAIEENFNRADDLMYQTSLTAWN_45	44	0	0	32	0	0	76	0.4	144.665
2	ATIEDQFNHAEELFMQAALASWN_3	62	10	4	28	0	0	104	0.471429	144.709
2	AALDANYQRTEDLMYESSLASWG_21	80	10	16	34	2	4	146	0.528571	144.788
2	STIEDEFNHADELFYQSSLAAYN_34	44	0	4	18	0	2	68	0.414286	144.897
2	SALDEEFNRAADVFYESTLASWN_36	38	0	0	34	0	0	72	0.285714	144.913
2	STIDEQFNRAEDLFYQSTLASWN_37	114	10	0	14	4	0	142	0.414286	144.914
2	AIIEEEFGHSDELFYQASLTTWD_0	66	34	0	28	0	0	128	0.414286	145.037
2	ATIEENFNHSEDLFYQASLASWN_11	56	8	0	12	0	0	76	0.514286	145.059
2	STIEEQFGHAEDLFYQSSLASWN_23	32	12	0	28	2	0	74	0.428571	145.233
2	TTIEAQMQHAEEIFMEAALSAFQ_36	62	0	20	40	4	6	132	0.442857	145.421
2	STIEEQFNHAEDLFYQSSLASMN_39	54	0	0	18	0	0	72	0.414286	145.427
2	SAIEENFNRADDLMYQTSLTAWN_8	44	0	10	26	0	0	80	0.457143	145.626
2	STIEEQFNHAEDIFYNTSLESWN_5	64	10	4	20	0	0	98	0.314286	145.71
2	TIIEEQYNKAAELFYNSSLESYN_13	56	2	0	20	2	0	80	0.428571	145.944
2	ATIADEFQRAEELFYQATLASMN_9	26	0	0	12	0	0	38	0.357143	146.219
2	TALEANYGKADDVMWQASLASWG_34	30	8	0	14	0	0	52	0.385714	146.342
2	TTIEEQFNHAEDLFYQSSLASYN_40	90	0	14	24	0	4	132	0.471429	146.421
2	STIEAQFNHAEDLFYQASLSAWN_22	30	2	0	18	0	0	50	0.385714	146.459
2	TAIEEQMNHAEDLFYQSSLASMN_8	50	2	0	16	0	0	68	0.442857	146.517
2	AIIDDQFNKAADLFYNTSLASWN_1	46	0	12	12	0	2	72	0.457143	146.533
2	TIIEEQYNKAAELFYNSSLESYN_30	68	10	12	14	2	0	106	0.4	146.715
2	STIEEQWNKADDLYYQSSLATYN_4	64	16	0	22	0	0	102	0.4	146.846
2	ATIADEFQRAEELFYQATLASMN_16	44	0	12	14	0	2	72	0.285714	146.861
2	STLEDQFNHAEDLFYNATIASWN_11	32	4	30	30	0	10	106	0.257143	146.974
2	STIEAQFNKAEDLFYNSSVESFN_20	20	0	14	22	0	2	58	0.371429	147.243
2	STIEAQFNHAEDLFYQASLSAWN_32	110	46	10	12	2	4	184	0.342857	147.432
2	STIDEEWNHAEELFYQSSLASMN_18	60	16	0	14	0	0	90	0.4	147.497
2	TTIAEEFNHEADLWMQTSLSSWN_10	100	8	6	28	12	2	156	0.485714	147.828
2	ATIDEEFNHAEDLFMQSSLATWN_20	32	0	6	34	14	4	90	0.4	147.838
2	STVDEQFGKAEELMFQAAIAAYQ_33	38	0	12	24	0	2	76	0.371429	148.209
2	STIEAQFNHAEDLFYQASLSAWN_46	86	16	2	26	0	0	130	0.5	148.358
2	AIIEEQFNKADDLMYQASLTSFN_19	100	32	6	16	6	0	160	0.414286	148.358
2	ATIEEEYNHTAEIFFEAALASWN_19	38	0	0	28	6	0	72	0.414286	148.505
2	TTIEAQMQHAEEIFMEAALSAFQ_47	36	6	10	22	0	4	78	0.428571	148.529
2	STIEAQFNKAEDLFYNSSVESFN_15	54	6	4	18	2	2	86	0.457143	148.576
2	STIDEQFNHAEDLFYQSSLASWN_1	42	14	20	44	10	8	138	0.414286	148.797
2	ATIEDQFNHAEELFMQAALASWN_15	74	14	16	14	2	4	124	0.4	148.837
2	STIDEQFNHAEDLFYQSSLASWN_23	28	24	4	16	0	0	72	0.371429	149.206
2	ASIEDEFNHEEDVYMQSSLASFN_20	56	12	16	34	0	2	120	0.542857	149.215
2	STIEANYDHEADVWWQTSVAAMQ_46	46	4	14	20	0	0	84	0.428571	149.261
2	SAIEENFNRADDLMYQTSLTAWN_49	68	4	0	12	0	0	84	0.414286	149.443
2	SIIEEQWNHAEDLFWESSLASWN_22	4	0	28	26	0	4	62	0.257143	149.691
2	TTIEEQFNHAEDLFYQSSLASYN_47	60	34	0	26	14	0	134	0.4	149.702
2	STLEEQFNRAEDIFYETTLTAWN_25	26	0	0	28	0	0	54	0.328571	149.816
2	STIEEQFNKAEDLFYQSSLASWN_34	88	22	4	26	6	4	150	0.385714	149.873
2	AIIDDQFNKAADLFYNTSLASWN_23	74	36	0	14	0	0	124	0.371429	149.992
2	SSIEEQFNHAEEIYFQSSLSAFD_43	36	16	0	2	8	0	62	0.3	150.044
2	TIIEEQYNKAAELFYNSSLESYN_47	54	0	2	18	2	0	76	0.328571	150.081
2	TALEANYGKADDVMWQASLASWG_5	40	18	0	14	0	0	72	0.228571	150.292
2	STIDEEWNHAEELFYQSSLASMN_21	10	0	8	22	10	0	50	0.242857	150.371
2	STIEEQFGHAEDLFYQSSLASWN_34	66	30	6	18	0	2	122	0.371429	150.424
2	STIEAQFDHAEDLFYQSSLETFN_26	58	8	8	34	2	4	114	0.485714	150.56
2	SAIEENFNRADDLMYQTSLTAWN_24	62	10	0	18	4	0	94	0.4	150.686
2	TTVEENFQHTDELYYNASVSAYG_47	56	40	0	18	0	0	114	0.428571	150.711
2	STIEAQFNKAEDLFYNSSVESFN_17	64	4	10	56	6	6	146	0.528571	150.776
2	ATIEEEYNHTAEIFFEAALASWN_45	46	16	10	10	0	4	86	0.271429	151.219
2	STIEANFNRAADLMYNSALESFN_12	62	20	4	22	0	0	108	0.457143	151.312
2	TTVEENFQHTDELYYNASVSAYG_39	50	0	6	20	0	0	76	0.371429	151.705
2	STIEAQFNKAEDLFYNSSVESFN_32	66	16	2	22	0	0	106	0.457143	151.775
2	ATIEEEYNHTAEIFFEAALASWN_9	32	6	0	22	0	0	60	0.4	151.82
2	TTIEAQMQHAEEIFMEAALSAFQ_6	72	0	0	6	0	0	78	0.442857	152.153
2	ATIEEQFDHAEDVFYQSSLASYN_43	112	14	0	14	0	0	140	0.428571	152.288
2	STLEEQFNRAEDIFYETTLTAWN_30	60	8	6	18	0	0	92	0.414286	152.347
2	STIEAQFNHAEDLFYQASLSAWN_18	66	6	2	12	0	0	86	0.342857	152.378
2	TALEANYGKADDVMWQASLASWG_13	54	10	4	26	0	0	94	0.442857	152.392
2	AILEENFNKAEEVFYEASIATFN_3	44	0	0	12	4	0	60	0.457143	152.427
2	ATIADEFQRAEELFYQATLASMN_49	62	10	0	10	0	0	82	0.414286	152.488
2	STIDEQFNRAEDLFYQSTLASWN_45	26	0	20	34	8	6	94	0.385714	152.544
2	STIEAQFNHAEDLFYQASLSAWN_47	74	2	0	20	0	0	96	0.471429	152.607
2	ASIEDEFNHEEDVYMQSSLASFN_15	56	6	10	14	2	2	90	0.457143	152.768
2	STIDEQFNHAEDLFYQSSLASWN_41	64	26	2	36	0	0	128	0.385714	152.827
2	STIEAQFNKAEDLFYNSSVESFN_23	56	12	20	24	4	8	124	0.314286	152.871
2	AIIEEEFGHSDELFYQASLTTWD_3	44	0	4	32	8	2	90	0.514286	152.954
2	ATIEENFNHSEDLFYQASLASWN_46	60	8	0	20	0	0	88	0.457143	153.136
2	AALDANYQRTEDLMYESSLASWG_48	90	24	14	44	0	4	176	0.542857	153.142
2	STIEEQFNHAEDIFYNTSLESWN_22	42	0	0	28	4	0	74	0.471429	153.204
2	STLEDQFNHAEDLFYNATIASWN_23	40	4	8	22	2	4	80	0.314286	153.456
2	AALDANYQRTEDLMYESSLASWG_29	24	8	0	14	0	0	46	0.457143	153.566
2	STLEEQMQHEEDLFYQASLASWN_24	30	4	18	40	6	4	102	0.414286	153.627
2	STIDEQFNRADDIFYQSTLATWN_10	58	0	6	16	0	0	80	0.4	153.634
2	STIEEQFGHAEDLFYQSSLASWN_44	94	18	0	18	0	0	130	0.457143	153.762
2	STIEEQFNHAEDIFYNTSLESWN_26	88	14	0	18	0	0	120	0.385714	153.815
2	ATIDEEFNHAEDLFMQSSLATWN_1	30	14	0	20	0	0	64	0.428571	153.983
2	AALDANYQRTEDLMYESSLASWG_6	74	4	2	20	0	0	100	0.4	153.995
2	STIEAQFNHAEDLFYQASLSAWN_31	64	6	28	20	12	0	130	0.357143	154.09
2	STIDEQFNRAEDLFYQSTLASWN_31	144	28	0	22	0	0	194	0.285714	154.451
2	STVDEQFGKAEELMFQAAIAAYQ_16	102	36	0	16	6	0	160	0.342857	154.541
2	STIEAQFDHAEDLFYQSSLETFN_20	44	34	0	10	0	0	88	0.185714	154.626
2	TTIAEEFNHEADLWMQTSLSSWN_0	72	20	14	28	0	2	136	0.371429	154.651
2	STLEDQFNHAEDLFYNATIASWN_38	122	8	0	26	0	0	156	0.528571	154.778
2	STIEANYDHEADVWWQTSVAAMQ_33	40	0	0	16	0	0	56	0.357143	154.853
2	AILEENFNKAEEVFYEASIATFN_35	152	10	4	24	0	0	190	0.4	154.946
2	TTIEEQFNHAEDLFYQSSLASYN_48	74	38	6	10	0	0	128	0.2	155.073
2	STIEANMQKSAEVWYQSSVAAWN_44	114	24	4	32	0	0	174	0.414286	155.278
2	STIDEQFNRAEDLFYQSTLASWN_12	80	10	6	20	2	4	122	0.485714	155.305
2	STLEEQMQHEEDLFYQASLASWN_30	30	10	0	32	0	0	72	0.185714	155.523
2	AIIDDQFNKAADLFYNTSLASWN_6	64	14	0	14	0	0	92	0.385714	155.642
2	STVDEQFGKAEELMFQAAIAAYQ_10	62	12	0	24	0	0	98	0.457143	155.83
2	STIDEQFNRADDIFYQSTLATWN_4	102	22	16	40	4	4	188	0.4	155.889
2	AIIDDQFNKAADLFYNTSLASWN_44	82	14	2	16	0	0	114	0.371429	156.096
2	TTIEEQFNHAEDLFYQSSLASYN_21	2	0	0	10	0	0	12	0.385714	156.12
2	STIEAQFNHAEDLFYQASLSAWN_6	36	14	0	16	0	0	66	0.414286	156.162
2	STLEEQFNRAEDIFYETTLTAWN_42	40	0	16	40	0	8	104	0.414286	156.226
2	AIIEEQFNKADDLMYQASLTSFN_37	30	0	20	18	0	6	74	0.428571	156.317
2	ATIADEFQRAEELFYQATLASMN_18	82	22	10	28	0	2	144	0.4	156.444
2	TAIEEQMNHAEDLFYQSSLASMN_0	36	14	2	22	2	0	76	0.357143	156.498
2	TTVEENFQHTDELYYNASVSAYG_28	32	0	2	32	4	0	70	0.385714	156.59
2	STVEDQWNRTEELFWESSLASWN_17	54	0	0	20	0	0	74	0.471429	157.07
2	SSIEEQFNHAEEIYFQSSLSAFD_11	18	4	10	12	0	0	44	0.314286	157.266
2	STIEAQFNHAEDLFYQASLSAWN_29	118	34	18	32	14	2	218	0.471429	157.313
2	AIIEEQFNKADDLMYQASLTSFN_5	32	0	0	28	2	0	62	0.457143	157.479
2	STIEEQFGHAEDLFYQSSLASWN_8	40	18	0	10	0	0	68	0.4	157.484
2	STLEEQMQHEEDLFYQASLASWN_20	36	4	0	14	2	0	56	0.371429	157.663
2	ATIEENFNHSEDLFYQASLASWN_23	80	4	44	38	6	12	184	0.342857	157.755
2	SAIEENFNRADDLMYQTSLTAWN_27	38	0	0	0	2	0	40	0.271429	157.831
2	STIDEEWNHAEELFYQSSLASMN_11	66	10	0	18	0	0	94	0.414286	157.999
2	STIEEQFNHAEDIFYNTSLESWN_45	34	6	0	14	0	0	54	0.428571	158.15
2	SAIEENFNRADDLMYQTSLTAWN_46	34	0	16	30	0	0	80	0.228571	158.711
2	STIEEQFNHAEDIFYNTSLESWN_37	30	0	6	18	0	0	54	0.4	158.722
2	STIEEQWNKADDLYYQSSLATYN_41	90	40	18	30	8	4	190	0.385714	158.791
2	STIDEQFNRAEDLFYQSTLASWN_19	106	32	4	20	0	0	162	0.485714	158.824
2	TTIDDEFGHSAEIFMQATLTAMD_3	108	40	4	6	0	4	162	0.2	159.047
2	ATIDEEFNHAEDLFMQSSLATWN_31	68	6	22	28	4	10	138	0.457143	159.161
2	STLEEQMQHEEDLFYQASLASWN_0	52	10	16	20	6	2	106	0.3	159.185
2	ASIEDEFNHEEDVYMQSSLASFN_28	60	14	14	38	4	2	132	0.471429	159.242
2	ASIEDEFNHEEDVYMQSSLASFN_47	74	30	16	32	0	4	156	0.428571	159.503
2	SALDEEFNRAADVFYESTLASWN_23	98	36	0	20	0	0	154	0.385714	160.132
2	AIIDDQFNKAADLFYNTSLASWN_33	72	0	0	14	2	0	88	0.5	160.236
2	ATVDAEFQKSADLFWQSALASYD_43	112	18	0	32	2	0	164	0.5	160.29
2	TTIEEQFNHAEDLFYQSSLASYN_49	56	18	0	6	0	0	80	0.414286	160.31
2	AIIDENFNRAEELWFQAALASFN_32	112	28	0	12	0	0	152	0.485714	160.35
2	STIDEQFNRAEDLFYQSTLASWN_34	62	0	0	20	0	0	82	0.385714	160.374
2	ATIEDQFNHAEELFMQAALASWN_43	110	22	0	20	0	0	152	0.471429	160.519
2	STIDEEWNHAEELFYQSSLASMN_8	38	2	4	12	2	0	58	0.285714	160.747
2	ATIEEQFDHAEDVFYQSSLASYN_31	62	16	18	16	2	4	118	0.271429	160.814
2	STIEAQFNKAEDLFYNSSVESFN_14	24	0	4	26	0	0	54	0.414286	160.96
2	ATIDEEFNHAEDLFMQSSLATWN_8	14	2	4	22	0	0	42	0.228571	161.373
2	AIIEEEFGHSDELFYQASLTTWD_35	102	14	2	24	0	0	142	0.471429	161.663
2	AILEENFNKAEEVFYEASIATFN_17	60	0	0	2	0	0	62	0.4	161.701
2	ATIDEEFNHAEDLFMQSSLATWN_14	50	10	0	4	0	0	64	0.314286	161.943
2	TTIDDEFGHSAEIFMQATLTAMD_25	74	16	0	12	0	0	102	0.471429	162.17
2	AALDANYQRTEDLMYESSLASWG_14	48	12	2	18	0	0	80	0.414286	162.413
2	SALDEEFNRAADVFYESTLASWN_44	122	20	20	16	4	8	190	0.514286	162.421
2	ASIEDEFNHEEDVYMQSSLASFN_48	80	6	8	34	4	2	134	0.471429	162.657
2	ATIADEFQRAEELFYQATLASMN_22	44	0	4	10	0	4	62	0.285714	162.857
2	AIIEEEFGHSDELFYQASLTTWD_40	62	4	0	16	0	0	82	0.428571	162.95
2	TTIEEQFNHAEDLFYQSSLASYN_22	88	26	14	20	2	6	156	0.314286	163.056
2	TTIEAQMQHAEEIFMEAALSAFQ_4	52	6	8	8	2	4	80	0.371429	163.108
2	STIEAQFDHAEDLFYQSSLETFN_42	58	10	8	18	0	4	98	0.457143	163.118
2	ASIEDEFNHEEDVYMQSSLASFN_36	58	6	4	34	0	0	102	0.485714	163.492
2	AIIDENFNRAEELWFQAALASFN_38	134	28	16	20	6	4	208	0.428571	163.496
2	AILEENFNKAEEVFYEASIATFN_34	96	4	0	12	4	0	116	0.442857	163.588
2	STIEEEMGHEEDLFYQSSLSSWG_2	104	18	8	14	2	0	146	0.428571	163.791
2	STIEDEFNHADELFYQSSLAAYN_14	126	56	0	28	0	0	210	0.328571	164.56
2	STIEDEFNHADELFYQSSLAAYN_35	70	20	18	22	2	2	134	0.414286	164.569
2	STIEANMQKSAEVWYQSSVAAWN_26	100	50	0	24	0	0	174	0.428571	164.732
2	STVDEQFGKAEELMFQAAIAAYQ_4	58	2	24	14	0	4	102	0.428571	164.992
2	ATIEEEYNHTAEIFFEAALASWN_36	66	4	0	16	0	0	86	0.442857	165.68
[truncated: 38,051 more rows]

## Sheet: CS2
Generation	Peptide	Hydrophobic	Aromatic Stacking	Attractive	Hydrogen Bond	Repulsive	Salt Bridge	Contacts	Occupancy	Docking score
1	STIEEQAKTFLDKFNHEAEDLFYQSSLASWN_1	52	6	0	20	0	0	78	0.414286	178.809
1	STIEEQAKTFLDKFNHEAEDLFYQSSLASWN_0	86	24	6	10	4	0	130	0.314286	173.303
1	STIEEQAKTFLDKFNHEAEDLFYQSSLASWN_2	38	10	8	42	6	0	104	0.471429	170.996
2	SSLEDETKTFLDKWNHESEDFYTSLASYN_2	62	6	0	14	0	0	82	0.442857	68.7463
2	TTIDAQAKSYIDKFNKAAEEMMTALTAWD_1	50	2	0	18	8	0	78	0.342857	82.0134
2	SSLDANERIWIDHFNHDAAEMFSSLTTWD_2	28	14	18	24	0	6	90	0.271429	561.809
2	TILEEQAKAFVEKFQHDAEDYMSAITSWN_0	52	18	6	28	4	0	108	0.314286	133.553
2	ATIEEESRIYLDRFNKAADDFYSSLTSWN_1	36	8	2	20	12	0	78	0.228571	408.757
2	AIVEANAKTYLERFGHEEAEFYSTLTSFN_1	90	6	28	32	0	4	160	0.5	150.288
2	TTVEEQAKSFLDRWDRAAADFMTTVTAWN_2	122	34	0	20	0	0	176	0.414286	66.7097
2	STIEEQAKSYLDHMNKEAEDFYSSLASWN_2	40	8	0	20	4	0	72	0.428571	475.152
2	TTLDEQTKSYVDRFNHEAEEFFASIASWN_0	86	14	0	26	2	0	128	0.471429	177.671
2	STIEANTKTMLDRMNKEAEEMYSSLATWD_1	46	8	0	18	2	0	74	0.485714	116.85
2	SAVDDQAKIWIERFNHEAAEFYSTLTTMN_1	64	10	0	30	2	0	106	0.5	494.214
2	SAIEEQEKTMLDHMNHEAADWMSSLTSWN_1	66	18	32	18	4	4	142	0.314286	118.12
2	STLEAQAKTFLEKFNREADDFFSSLESWN_1	50	4	8	28	0	0	90	0.371429	175.693
2	SSIEEESKTFVEKYQKAADDFYSSISSWN_2	48	8	4	38	0	0	98	0.514286	505.219
2	ASLEEQEKAFLDRFNHDADEYFSTLTSWN_1	42	2	0	6	0	0	50	0.285714	104.354
2	ASVEAQAKTFLEKFQHESDDFYSSVASWG_0	40	10	20	18	0	4	92	0.5	109.817
2	STIDEQARTFIDHFGHEAADWYSSLASWQ_1	118	50	8	20	4	2	202	0.285714	114.426
2	STIEEQAKAFVDKFNHEAADFWSSLASWN_1	110	14	0	22	4	0	150	0.442857	101.707
2	TTIEEQSKTFIDKFGHESADYYSSVASWN_1	116	68	12	24	6	2	228	0.328571	118.045
2	TTIEDQAKTFLDKFNKDAEDFYSSLASWN_1	44	18	0	8	2	0	72	0.414286	77.361
2	AAIAEQAHIFVDRFDKDTEEWYSSITSMG_0	76	22	0	16	0	0	114	0.228571	150.619
2	TAIEEQARTMVDKFNHEAEDWFAALASYN_0	78	12	0	16	0	0	106	0.385714	564.11
2	SSIEAQARIMLEHWDHAADEFYSALESYD_0	64	4	10	32	2	0	112	0.4	150.054
2	AIIDDEAHTFIEHFDHAADDFWTSIASYN_1	26	0	24	34	6	10	100	0.185714	122.287
2	STIEEQAKTMLDKFNHEAEDFYSSVASWN_0	42	12	4	34	10	0	102	0.285714	282.394
2	SIIAAQARSFIEKWNHDTEEFWATVSSWG_2	124	44	18	40	4	4	234	0.557143	141.828
2	STVAAQAKSYLDKFQRDAEDWYSTLTSWN_0	94	30	4	28	2	2	160	0.414286	107.292
2	STIEEQAKTMLDRWQREAEEFYSSLASWN_0	134	18	6	24	6	0	188	0.385714	574.149
2	TTIEENAKAWVDHFDHEAEEFWSAIAAFD_0	100	38	18	38	12	4	210	0.257143	78.3381
2	ATIEEQSHTFIDKWNRAAADFYTSISSWN_0	76	14	0	16	0	0	106	0.442857	48.3333
2	STIEENAKTFLEKYNREADDFFTSLESWN_2	46	8	6	20	4	0	84	0.242857	83.7783
2	SSIEEESKTFVEKYQKAADDFYSSISSWN_1	50	10	12	22	0	2	96	0.371429	60.6896
2	SSLEDETKTFLDKWNHESEDFYTSLASYN_0	40	8	2	22	0	0	72	0.385714	99.6366
2	SIIAENARTFVEKFNHEAEDFWASLTAMN_1	50	4	0	14	0	0	68	0.271429	165.986
2	STLEAQAKTFLEKFNREADDFFSSLESWN_2	16	6	2	10	0	0	34	0.4	223.302
2	TTVEEQAKSFLDRWDRAAADFMTTVTAWN_0	42	0	6	20	6	0	74	0.328571	101.291
2	ATIDDETHAFLEKFDKETEDFFSTLAAFN_0	82	12	26	26	14	4	164	0.4	301.82
2	STLEEEAKTFLDKFNHEAEDYYSSLASWN_1	50	4	8	22	12	0	96	0.257143	95.7524
2	STIAAQSKSMIERFDRETEEYMASIETWG_2	76	2	40	34	28	10	190	0.414286	201.901
2	AAIAEQAHIFVDRFDKDTEEWYSSITSMG_2	56	4	22	38	2	6	128	0.471429	601.158
2	STIDEQARTFIDHFGHEAADWYSSLASWQ_0	68	22	4	26	0	0	120	0.385714	167.628
2	TTIAEQAHIFIERFNRDAAEFYTAVESWN_2	16	2	4	14	0	2	38	0.214286	633.969
2	STIEEQTKTFVDKFNHEAEDFYSSLASWN_1	102	34	4	10	4	0	154	0.514286	148.638
2	TTLDEQTKSYVDRFNHEAEEFFASIASWN_1	92	44	28	52	6	10	232	0.428571	526.32
2	TIVAEQAKTYIEHMNHDSEDFYTSIEAWN_1	16	2	16	8	0	0	42	0.314286	363.415
2	STIEDQAKTFVEKFNHEAEDFMSALSSWN_1	88	2	24	20	4	2	140	0.414286	70.3396
2	SIIEDQEHAYVDKYNKDSADFMTSIAAFD_1	16	0	4	12	6	2	40	0.185714	102.739
2	SSIEAQAKTFLDRFNHEAEDFWATVASWG_1	100	48	6	14	2	0	170	0.371429	538.519
2	TTVEEEAKTFIDKFNKDAEDFMASLASFD_1	80	12	18	16	8	2	136	0.257143	384.872
2	STIDDNAKTFLDKFNHETDEFYATVSAFN_2	82	10	8	20	14	4	138	0.457143	631.906
2	ATIEEESRIYLDRFNKAADDFYSSLTSWN_0	62	36	0	12	0	0	110	0.342857	209.825
2	STIEANTKTMLDRMNKEAEEMYSSLATWD_0	76	0	6	44	6	2	134	0.557143	589.511
2	SAIEEQAHTYIEKFGHETADFYSTVASYD_1	86	20	4	20	6	2	138	0.357143	42.3249
2	TSIAEQTKTMLEKMQHEAEDWWATLATWN_1	48	0	4	20	0	2	74	0.414286	326.025
2	TTVEEQAKSFLDRWDRAAADFMTTVTAWN_1	110	32	0	26	0	0	168	0.414286	244.512
2	STVAEQSRTFIEKMQRDEEDWFTAISAWN_0	32	0	0	10	0	0	42	0.442857	201.901
2	STIEEQAKTFVDKFNHEAEDFYTSLASWN_1	86	16	0	14	4	0	120	0.442857	80.3431
2	AAIAEQAHIFVDRFDKDTEEWYSSITSMG_1	76	20	0	20	0	0	116	0.328571	157.652
2	TSLEEQTRTFVDKFGREEAEFMTSVEAMD_2	40	0	0	8	0	0	48	0.2	387.205
2	STLEEQEHAFLEKWNHDSADWYTSLASMN_0	60	24	16	30	4	6	140	0.314286	623.455
2	STLEEQAKTFVEKFNHASEDFYTSLTSYN_1	72	12	0	34	0	0	118	0.342857	569.758
2	STIEEQAKSYLDHMNKEAEDFYSSLASWN_0	46	0	18	26	0	4	94	0.314286	303.795
2	STIEEQAKAFVDKFNHEAADFWSSLASWN_0	112	30	26	38	14	6	226	0.4	150.695
2	STIEEQAKTMLDKFNHEAEDFYSSVASWN_1	30	20	4	10	4	0	68	0.342857	584.358
2	AIIDDEAHTFIEHFDHAADDFWTSIASYN_2	38	18	32	32	4	10	134	0.357143	228.855
2	STLEAQTRSFLEHFNHATEDWYTSLASWN_1	108	24	4	32	0	4	172	0.385714	101.866
2	AIIDDEAKIWVERFNHDEDEFYTALATYG_0	44	0	34	28	0	10	116	0.3	165.978
2	AIIDDEAHTFIEHFDHAADDFWTSIASYN_0	54	2	8	24	30	2	120	0.328571	220.488
2	ATIADEAKTFLDRWGREEEEFYSTISSFD_2	50	6	0	20	0	0	76	0.442857	469.682
2	SSIEDESRAMLDRWQKEAEEMYTSLTTYN_0	146	44	0	20	0	0	210	0.471429	110.819
2	TAIEEQARTMVDKFNHEAEDWFAALASYN_2	106	18	0	12	0	0	136	0.357143	109.441
2	TTIEEQSKTFIDKFGHESADYYSSVASWN_0	126	32	2	44	0	0	204	0.528571	606.786
2	TAVAAQSRIFIERFNRESEEMFASIAAWN_2	38	0	14	6	4	4	66	0.257143	90.0547
2	STLEAQAKTFLEKFNREADDFFSSLESWN_0	20	0	4	12	4	2	42	0.285714	165.994
2	SSIAENSKTYLEHFGKEAADFYSSVASMN_1	42	4	0	12	0	0	58	0.357143	81.6977
2	SSIEAQAKTFLDRFNHEAEDFWATVASWG_2	64	14	2	10	0	0	90	0.242857	141.6
2	TTVEEEAKTFIDKFNKDAEDFMASLASFD_0	86	28	2	16	0	0	132	0.285714	89.4296
2	AAIEDQAHIFLDKFDHETADFYSALASWN_0	108	30	4	20	0	2	164	0.342857	124.789
2	ATLEAEEKAFVEKYQREAAEMWSSLAAWQ_2	42	2	2	30	0	0	76	0.242857	296.437
2	SILDEQAHTWIEHFQHEAEDFWSTIATWD_2	76	28	4	8	0	0	116	0.357143	113.654
2	STVAAQAKSYLDKFQRDAEDWYSTLTSWN_2	34	0	4	28	0	0	66	0.442857	106.826
2	SAVDDQAKIWIERFNHEAAEFYSTLTTMN_0	50	16	20	44	6	6	142	0.228571	165.883
2	AIIDDEAKIWVERFNHDEDEFYTALATYG_2	54	2	14	38	4	2	114	0.542857	119.348
2	SIIAENARTFVEKFNHEAEDFWASLTAMN_0	78	6	22	34	2	4	146	0.428571	168.768
2	ATIEEQAKTMIDKFNHETADFYTSLASWN_2	58	4	0	6	0	0	68	0.228571	102.915
2	ATIDDETHAFLEKFDKETEDFFSTLAAFN_2	78	14	0	14	0	0	106	0.314286	120.947
2	STIEENAKSFLEKFNHEAEEFYSSLSSWN_2	68	0	6	34	22	0	130	0.342857	91.1399
2	STIEEQAKTFVDKFNHEAEDFYTSLASWN_2	60	0	20	30	8	2	120	0.414286	88.0203
2	TSIEDQARTMLDRWDKAAEEFWTTLATWQ_2	44	6	6	8	2	2	68	0.285714	191.797
2	SIIAENARTFVEKFNHEAEDFWASLTAMN_2	34	0	0	6	0	0	40	0.257143	85.7247
2	STIEEQTKTFVDKFNHEAEDFYSSLASWN_2	38	4	30	26	2	4	104	0.357143	193.511
2	TTIEEQAKTFLDKFNHEAEDFFSSLSSWN_2	80	14	4	4	0	2	104	0.271429	117.358
2	SAIDEQAKTFIEKFNREAEDFYSSLASYN_2	44	0	0	30	0	0	74	0.471429	87.2107
2	STLEAQTRSFLEHFNHATEDWYTSLASWN_2	28	24	10	34	0	0	96	0.557143	204.047
2	TTIEDQAKTFLDKFNKDAEDFYSSLASWN_2	44	6	0	8	6	0	64	0.442857	322.705
2	TTIDAQAKSYIDKFNKAAEEMMTALTAWD_2	56	0	36	36	10	6	144	0.385714	107.701
2	SAIDEQAKTFIEKFNREAEDFYSSLASYN_0	86	18	8	18	0	2	132	0.442857	164.104
2	STIEEQAKAFLEKYNHEAEDFYSTLAAWN_0	116	22	6	36	0	0	180	0.5	788.188
2	ATIEANEKTFVEKFNKDAADFMTSVAAWN_2	80	6	0	26	0	0	112	0.4	202.97
2	STIEENAKSFLEKFNHEAEEFYSSLSSWN_1	60	0	4	26	10	0	100	0.385714	128.09
2	STIEEQAKTFLDKFDHEAEDFYASLATWN_2	66	26	2	14	0	0	108	0.257143	142.802
2	STVEANSKSFLEKMGHEAADFYTSVESYN_2	38	0	0	8	4	0	50	0.214286	91.5522
2	STIEENAKTFLEKYNREADDFFTSLESWN_0	86	0	4	16	2	0	108	0.485714	143.147
2	TIVEDQSKAFLEHWNKAAEEYFTTVASYN_1	134	36	0	12	0	0	182	0.4	126.705
2	TTIAEQAHIFIERFNRDAAEFYTAVESWN_1	94	24	0	14	24	0	156	0.357143	84.4432
2	SIIDANAHTWLDKMGREAAEMMASLASWG_2	74	10	20	10	14	0	128	0.285714	522.407
2	ATIEANEKTFVEKFNKDAADFMTSVAAWN_1	36	0	16	28	0	4	84	0.442857	206.057
2	STIEEQAKTFLDKFNKEAEDFFSSIASWN_0	104	20	0	6	0	0	130	0.285714	121.099
2	STLEEQAKAFLDHFNKASEEFYSSLESWN_0	50	6	8	8	2	4	78	0.242857	137.162
2	TILEEQAKAFVEKFQHDAEDYMSAITSWN_1	60	0	8	10	6	2	86	0.285714	218.721
2	AIVEANAKTYLERFGHEEAEFYSTLTSFN_0	52	2	0	6	0	0	60	0.214286	107.059
2	TTVAAQAKSFVEKWGRESEDMYSAISSWQ_2	80	18	0	22	0	0	120	0.271429	110.192
2	TIVEDQSKAFLEHWNKAAEEYFTTVASYN_2	84	16	0	36	0	0	136	0.457143	127.865
2	STIEEQAKAFVDKFNHEAADFWSSLASWN_2	80	22	18	16	2	4	142	0.314286	73.7517
2	SSVAENSKTMLEHYQHDEADFMASVSAYD_2	104	8	6	22	0	4	144	0.371429	1159.7
2	STIEEEAKSFLDKMNHEAEDFYSSVAAWN_2	48	6	2	24	4	0	84	0.285714	224.444
2	AIIEEQEKTFLDKFNHAEEDFYSSVASWN_1	110	0	0	32	0	0	142	0.514286	121.486
2	ATIEEQSHTFIDKWNRAAADFYTSISSWN_2	68	20	0	26	18	0	132	0.457143	510.425
2	AIIEENEKIYVDRWGREEDDFFTTLAAWN_1	76	22	4	28	2	4	136	0.371429	556.533
2	SAVDEEAKTWLDKMNHESEEFYSTLATWN_0	28	2	16	12	2	2	62	0.314286	155.218
2	TTIEAEEKIFIEHFDKATDDYWASLATYN_2	92	24	24	36	2	12	190	0.442857	187.957
2	ASIEDESRSWLDHWQKETDDFYSALASYG_1	54	26	0	18	0	0	98	0.328571	134.525
2	ATIEDQAHAWLEKWNHEAEEMYTSLETYN_1	60	4	2	18	4	0	88	0.357143	538.126
2	STIADQTKTWVDKFNHEAADFMASLASMG_2	54	4	6	34	0	0	98	0.371429	553.945
2	STLEEQAKAFLDHFNKASEEFYSSLESWN_2	18	10	0	22	0	0	50	0.414286	129.398
2	SILDEQAHTWIEHFQHEAEDFWSTIATWD_1	52	18	4	20	0	0	94	0.385714	160.307
2	ATIDAETKTYLDKFNHDAEEFFSSLESWD_1	80	0	10	30	8	6	134	0.614286	540.286
2	AIIEEQEKTFLDKFNHAEEDFYSSVASWN_2	44	2	14	18	4	0	82	0.214286	130.284
2	SIIAAQARSFIEKWNHDTEEFWATVSSWG_1	108	40	0	14	0	0	162	0.428571	602.54
2	STIADQTKTWVDKFNHEAADFMASLASMG_1	48	10	0	6	0	0	64	0.4	126.828
2	SALDEQAKAMVDKFGREEEDMYSTVESWD_1	38	0	8	34	0	4	84	0.357143	86.5491
2	ASLEEQEKAFLDRFNHDADEYFSTLTSWN_2	122	26	4	22	0	0	174	0.485714	111.685
2	SIVAEQTKTFLDRFGHDTEDFMSSLTTWN_2	64	26	4	10	0	2	106	0.214286	544.885
2	TALEANTKTWVEHFGRASEDFYSSLASYD_0	16	2	14	26	2	2	62	0.385714	487.891
2	TTIAENARTFVDRWNKAAEDFYTSLSAMG_0	134	40	0	20	0	0	194	0.542857	125.617
2	TTIEDQAKTFLDKFNKDAEDFYSSLASWN_0	44	0	0	20	2	0	66	0.442857	490.314
2	TTIAENARTFVDRWNKAAEDFYTSLSAMG_2	60	2	4	8	0	4	78	0.328571	103.748
2	ASVEAQAKTFLEKFQHESDDFYSSVASWG_2	32	8	8	4	2	0	54	0.285714	338.427
2	TTVAAQAKSFVEKWGRESEDMYSAISSWQ_1	94	30	0	22	0	0	146	0.228571	77.5876
2	TSIEDQARTMLDRWDKAAEEFWTTLATWQ_1	32	8	2	10	2	0	54	0.271429	74.9135
2	STLEEQAKTFVEKFNHASEDFYTSLTSYN_0	36	12	4	22	10	4	88	0.271429	111.949
2	STVAEQSRTFIEKMQRDEEDWFTAISAWN_1	34	0	0	20	0	0	54	0.357143	105.592
2	STIDDNAKTFLDKFNHETDEFYATVSAFN_1	56	0	10	24	2	2	94	0.457143	96.6981
2	TSLEEQTRTFVDKFGREEAEFMTSVEAMD_1	68	18	4	18	4	2	114	0.271429	155.231
2	ASIEDESRSWLDHWQKETDDFYSALASYG_0	40	44	4	28	2	0	118	0.514286	617.014
2	ATIEEQAKTMVEKMQHEEEEFFTSLAAWN_2	76	12	8	20	0	2	118	0.485714	238.834
2	STVEANSKSFLEKMGHEAADFYTSVESYN_0	22	4	4	16	0	2	48	0.257143	91.1325
2	ATIDAETKTYLDKFNHDAEEFFSSLESWD_2	74	26	4	22	6	0	132	0.485714	253.447
2	SSIEDESRAMLDRWQKEAEEMYTSLTTYN_2	44	6	8	14	4	0	76	0.3	565.683
2	AAIEDQAHIFLDKFDHETADFYSALASWN_1	42	4	4	10	0	4	64	0.328571	163.09
2	STIEDQAKTFVEKFNHEAEDFMSALSSWN_2	28	2	6	20	0	4	60	0.257143	106.511
2	STIEEQAKSYLDHMNKEAEDFYSSLASWN_1	118	40	18	30	10	4	220	0.442857	536.709
2	TIVAEQAKTYIEHMNHDSEDFYTSIEAWN_2	70	34	10	14	8	2	138	0.257143	102.725
2	SAVDDQAKIWIERFNHEAAEFYSTLTTMN_2	24	0	24	30	2	8	88	0.285714	64.1241
2	ATIEEQAKTMVEKMQHEEEEFFTSLAAWN_0	40	0	0	28	0	0	68	0.371429	472.482
2	AIIEENEKIYVDRWGREEDDFFTTLAAWN_2	38	8	6	16	0	2	70	0.257143	376.841
2	TAIEEQARTMVDKFNHEAEDWFAALASYN_1	28	0	4	16	0	2	50	0.4	216.558
2	TTLEENARTFLDKFNKAAEDFYSSLATMN_0	60	4	0	12	0	0	76	0.471429	60.7031
2	TSIEEEAHAWLDKWNRAADEYWTSIEAYN_2	86	0	0	18	4	0	108	0.342857	75.1595
2	AIVEANAKTYLERFGHEEAEFYSTLTSFN_2	88	58	18	36	2	8	210	0.414286	162.135
2	SIIADEAKSWLEHFGHDADDWMTTLASFN_1	36	14	20	8	0	2	80	0.371429	151.314
2	TTIEENAKAWVDHFDHEAEEFWSAIAAFD_1	12	0	6	18	4	4	44	0.214286	248.101
2	TAVAAQSRIFIERFNRESEEMFASIAAWN_0	144	12	34	26	4	6	226	0.4	845.331
2	SSVAENSKTMLEHYQHDEADFMASVSAYD_0	82	38	2	14	0	0	136	0.442857	1098.07
2	SSLEDETKTFLDKWNHESEDFYTSLASYN_1	28	0	20	10	0	4	62	0.371429	503.754
2	TTIEENAKAWVDHFDHEAEEFWSAIAAFD_2	92	38	6	16	0	2	154	0.328571	167.215
2	SAIEEQAHTYIEKFGHETADFYSTVASYD_0	62	20	12	30	2	4	130	0.6	101.557
2	ATIEEQAKTMIDKFNHETADFYTSLASWN_0	54	0	0	22	4	0	80	0.285714	117.819
2	SIIEEQTKSFLDKFNHASADWMSSLASWN_1	52	4	0	14	0	0	70	0.442857	65.9699
2	SIVEDQAKTFLDKFGHEEEEFYSSLASWN_1	68	0	2	12	0	0	82	0.257143	198.688
2	TTIEEQSKTFIDKFGHESADYYSSVASWN_2	92	20	10	14	0	2	138	0.528571	572.917
2	TTIDDQSKSYVDHFDHEAEDFYSTIATWN_0	38	0	0	8	4	0	50	0.328571	128.433
2	STIDEQAKTFVDHFDHEEADFMAAIETWQ_2	28	0	32	38	0	4	102	0.285714	103.175
2	SSIEAQAKTFLDRFNHEAEDFWATVASWG_0	62	30	16	42	10	6	166	0.342857	111.548
2	ASLEEQEKAFLDRFNHDADEYFSTLTSWN_0	92	8	0	24	0	0	124	0.485714	142.514
2	SAVDEEAKTWLDKMNHESEEFYSTLATWN_1	44	8	2	2	8	0	64	0.2	72.4796
2	STIEEQAKTFLDKFDHEAEDFYASLATWN_1	42	8	0	4	4	0	58	0.242857	182.913
2	SIIAAQARSFIEKWNHDTEEFWATVSSWG_0	50	6	12	16	8	0	92	0.385714	143.82
2	STIEEQAKTMLDKFNHEAEDFYSSVASWN_2	34	0	24	54	4	10	126	0.371429	517.217
2	TIVEDQSKAFLEHWNKAAEEYFTTVASYN_0	74	8	14	26	4	4	130	0.457143	555.14
2	SALDEQAKAMVDKFGREEEDMYSTVESWD_2	84	6	4	24	0	2	120	0.442857	78.5185
2	SSLDANERIWIDHFNHDAAEMFSSLTTWD_1	108	16	2	24	0	0	150	0.514286	160.236
2	STLEAQTRSFLEHFNHATEDWYTSLASWN_0	154	50	0	36	0	0	240	0.471429	222.639
2	TSIAEQTKTMLEKMQHEAEDWWATLATWN_2	52	0	18	12	2	6	90	0.185714	103.417
2	STIEENAKTFLEKYNREADDFFTSLESWN_1	126	34	2	10	4	0	176	0.342857	93.0175
2	TTIEEQAKTFLDKFNHEAEDFYSTLASWN_1	20	0	8	28	8	0	64	0.4	134.939
2	STIAAQSKSMIERFDRETEEYMASIETWG_1	36	0	32	20	32	2	122	0.214286	110.472
2	AIIEENEKIYVDRWGREEDDFFTTLAAWN_0	42	0	4	24	0	2	72	0.271429	101.642
2	ATIEDQAHAWLEKWNHEAEEMYTSLETYN_0	90	16	0	18	0	0	124	0.285714	585.457
2	SIIADEAKSWLEHFGHDADDWMTTLASFN_0	48	4	18	20	10	6	106	0.342857	486.32
2	TTVEEEAKTFIDKFNKDAEDFMASLASFD_2	72	2	18	8	0	4	104	0.428571	110.487
2	TTLEENARTFLDKFNKAAEDFYSSLATMN_2	64	20	32	24	4	4	148	0.485714	157.475
2	STLEAETRTMLDHFNHEAEDFWSALSTWD_2	74	20	18	22	0	2	136	0.371429	98.2706
2	SIIDANAHTWLDKMGREAAEMMASLASWG_1	24	6	2	22	0	0	54	0.414286	154.14
2	STIEEEAKSFLDKMNHEAEDFYSSVAAWN_1	54	0	4	2	0	2	62	0.242857	122.921
2	SSIAENSKTYLEHFGKEAADFYSSVASMN_0	34	0	10	22	2	0	68	0.385714	90.5897
2	STLEEEAKTFLDKFNHEAEDYYSSLASWN_0	78	8	0	28	0	0	114	0.385714	173.688
2	STIADQTKTWVDKFNHEAADFMASLASMG_0	62	16	4	10	0	0	92	0.314286	93.8492
2	TTIAEQAHIFIERFNRDAAEFYTAVESWN_0	80	22	8	8	0	0	118	0.257143	188.632
2	STIEEEAKSFLDKMNHEAEDFYSSVAAWN_0	72	26	4	12	0	2	116	0.257143	175.077
2	SILDEQAHTWIEHFQHEAEDFWSTIATWD_0	16	0	0	10	0	0	26	0.171429	164.288
2	STIEANTKTMLDRMNKEAEEMYSSLATWD_2	38	0	6	18	8	0	70	0.3	592.772
2	ATIADEAKTFLDRWGREEEEFYSTISSFD_1	74	4	2	16	0	0	96	0.242857	-182.142
2	TTLEENARTFLDKFNKAAEDFYSSLATMN_1	44	0	0	16	0	0	60	0.285714	108.033
2	STIDDNAKTFLDKFNHETDEFYATVSAFN_0	46	4	0	36	0	0	86	0.442857	62.307
2	SAIEEQEKTMLDHMNHEAADWMSSLTSWN_2	80	32	8	18	0	0	138	0.357143	195.075
2	STIEEQAKAFLEKYNHEAEDFYSTLAAWN_2	56	18	8	30	8	2	122	0.514286	105.259
2	ATIEDQAHAWLEKWNHEAEEMYTSLETYN_2	46	14	0	42	0	0	102	0.457143	84.5342
2	TALEANTKTWVEHFGRASEDFYSSLASYD_2	56	20	0	14	6	0	96	0.328571	494.264
2	ATVEDEARTWIDHFNRDADEFYSSIATWG_1	30	16	2	14	0	0	62	0.385714	588.402
2	SIVEDQAKTFLDKFGHEEEEFYSSLASWN_2	110	28	20	32	2	4	196	0.442857	90.4767
2	STVAAQAKSYLDKFQRDAEDWYSTLTSWN_1	118	14	0	34	2	0	168	0.4	522.602
2	ASIEDESRSWLDHWQKETDDFYSALASYG_2	146	38	2	28	0	0	214	0.428571	153.039
2	SSIEAQARIMLEHWDHAADEFYSALESYD_1	84	8	6	40	16	2	156	0.542857	205.291
2	TTLDEQTKSYVDRFNHEAEEFFASIASWN_2	40	6	14	20	0	2	82	0.357143	115.203
2	ATIEANEKTFVEKFNKDAADFMTSVAAWN_0	54	0	26	34	14	8	136	0.414286	376.484
2	ATIAAQEKIMVDRYGHESADFMTSVTTYD_1	48	0	30	28	4	8	118	0.542857	71.6756
2	SSIAENSKTYLEHFGKEAADFYSSVASMN_2	58	12	0	16	0	0	86	0.414286	108.188
2	ATIADEAKTFLDRWGREEEEFYSTISSFD_0	100	10	4	18	0	2	134	0.485714	-164.659
2	SSIEDESRAMLDRWQKEAEEMYTSLTTYN_1	72	26	0	26	0	0	124	0.271429	129.657
2	SIVAEQTKTFLDRFGHDTEDFMSSLTTWN_1	36	4	0	12	0	0	52	0.471429	621.112
2	TSIEEEAHAWLDKWNRAADEYWTSIEAYN_1	38	4	0	14	0	0	56	0.342857	141.283
2	SSIEAQARIMLEHWDHAADEFYSALESYD_2	78	4	38	28	0	12	160	0.371429	608.955
2	SIIEEQTKSFLDKFNHASADWMSSLASWN_2	24	0	0	4	4	0	32	0.242857	147.805
2	SIVEDQAKTFLDKFGHEEEEFYSSLASWN_0	56	4	2	18	0	0	80	0.214286	150.416
2	SIIEDQEHAYVDKYNKDSADFMTSIAAFD_2	104	8	2	8	4	0	126	0.5	202.043
2	SIVAEQTKTFLDRFGHDTEDFMSSLTTWN_0	108	0	0	30	10	0	148	0.4	752.604
2	STIDEQARTFIDHFGHEAADWYSSLASWQ_2	14	2	0	8	10	0	34	0.2	107.223
2	SAIDEQAKTFIEKFNREAEDFYSSLASYN_1	32	0	8	6	6	0	52	0.214286	508.574
2	TSLEDQAHSMIDHMNKAAEEYFTSITSMN_2	56	18	4	6	6	2	92	0.357143	-115.044
2	ATIAAQEKIMVDRYGHESADFMTSVTTYD_2	50	14	10	22	12	4	112	0.314286	61.754
2	SSVAENSKTMLEHYQHDEADFMASVSAYD_1	76	12	0	38	2	0	128	0.528571	1457.79
2	ATIEEQAKTMVEKMQHEEEEFFTSLAAWN_1	46	0	4	26	0	0	76	0.428571	112.602
2	STVEANSKSFLEKMGHEAADFYTSVESYN_1	110	18	0	30	0	0	158	0.414286	167.893
2	ATIAAQEKIMVDRYGHESADFMTSVTTYD_0	112	4	0	40	0	0	156	0.542857	195.884
2	SSLDANERIWIDHFNHDAAEMFSSLTTWD_0	74	28	36	12	36	4	190	0.128571	141.41
2	SIIEDQEHAYVDKYNKDSADFMTSIAAFD_0	78	0	2	20	6	0	106	0.457143	516.446
2	TIVAEQAKTYIEHMNHDSEDFYTSIEAWN_0	82	4	6	18	2	2	114	0.342857	95.0475
2	SIIDANAHTWLDKMGREAAEMMASLASWG_0	26	0	0	10	0	0	36	0.214286	146.607
2	STIEEQAKTFLDKFNKEAEDFFSSIASWN_2	32	0	4	20	0	4	60	0.271429	608.562
2	STLEEQAKTFVEKFNHASEDFYTSLTSYN_2	24	28	2	22	0	0	76	0.471429	308.462
2	STIEEQAKTFLDKFNKEAEDFFSSIASWN_1	62	8	20	14	8	4	116	0.228571	112.115
2	TTIEEQAKTFLDKFNHEAEDFFSSLSSWN_0	76	18	8	16	0	0	118	0.271429	89.0634
2	TTIEAEEKIFIEHFDKATDDYWASLATYN_0	78	14	4	20	0	2	118	0.428571	90.7904
2	STLEEQEHAFLEKWNHDSADWYTSLASMN_1	56	6	4	40	6	2	114	0.357143	273.663
2	SAVDEEAKTWLDKMNHESEEFYSTLATWN_2	68	8	0	30	0	0	106	0.371429	97.9261
2	STLEEQEHAFLEKWNHDSADWYTSLASMN_2	68	20	8	38	16	2	152	0.428571	315.64
2	TTIEEQAKTFLDKFNHEAEDFFSSLSSWN_1	46	0	14	24	2	6	92	0	247.31
2	TTIEEQAKTFLDKFNHEAEDFYSTLASWN_0	66	16	0	34	0	0	116	0.471429	96.002
2	STIEEQAKTFVDKFNHEAEDFYTSLASWN_0	56	0	2	20	2	0	80	0.371429	198.521
2	STIDEQAKTFVDHFDHEEADFMAAIETWQ_1	138	78	6	30	2	2	256	0.328571	157.081
2	TTIDDQSKSYVDHFDHEAEDFYSTIATWN_1	50	0	26	30	2	10	118	0.414286	184.089
2	SIIADEAKSWLEHFGHDADDWMTTLASFN_2	58	6	20	42	4	8	138	0.457143	156.675
2	STLEEEAKTFLDKFNHEAEDYYSSLASWN_2	58	8	40	36	4	6	152	0.257143	94.1231
2	AAIEDQAHIFLDKFDHETADFYSALASWN_2	46	20	2	26	12	0	106	0.371429	572.274
2	ATVEDEARTWIDHFNRDADEFYSSIATWG_0	142	32	8	16	0	4	202	0.442857	122.023
2	STIEEQTKTFVDKFNHEAEDFYSSLASWN_0	58	16	10	18	0	4	106	0.3	130.358
2	STLEEQAKAFLDHFNKASEEFYSSLESWN_1	80	28	4	26	0	0	138	0.442857	173.634
2	STLEAETRTMLDHFNHEAEDFWSALSTWD_0	60	10	6	24	4	2	106	0.314286	125.417
2	STIEDQAKTFVEKFNHEAEDFMSALSSWN_0	38	12	0	18	0	0	68	0.328571	95.9351
2	STIEEQAKAFLEKYNHEAEDFYSTLAAWN_1	88	12	12	40	0	4	156	0.557143	266.79
2	SAIEEQAHTYIEKFGHETADFYSTVASYD_2	30	0	0	48	2	0	80	0.385714	197.36
2	AIIDDEAKIWVERFNHDEDEFYTALATYG_1	36	6	6	22	0	0	70	0.371429	140.709
2	STIEENAKSFLEKFNHEAEEFYSSLSSWN_0	94	0	0	40	0	0	134	0.457143	132.872
2	SALDEQAKAMVDKFGREEEDMYSTVESWD_0	90	4	0	22	0	0	116	0.428571	114.894
2	TTIEAEEKIFIEHFDKATDDYWASLATYN_1	30	0	18	20	4	6	78	0.4	135.056
2	TSIEDQARTMLDRWDKAAEEFWTTLATWQ_0	22	10	2	10	0	0	44	0.314286	209.108
2	ATIEEQAKTMIDKFNHETADFYTSLASWN_1	90	0	4	30	0	0	124	0.485714	86.703
2	TSLEDQAHSMIDHMNKAAEEYFTSITSMN_1	64	24	4	34	0	0	126	0.414286	51.6494
2	ATLEAEEKAFVEKYQREAAEMWSSLAAWQ_0	48	8	2	8	0	0	66	0.142857	230.012
2	SAIEEQEKTMLDHMNHEAADWMSSLTSWN_0	26	0	0	26	2	0	54	0.357143	153.119
2	ASVEAQAKTFLEKFQHESDDFYSSVASWG_1	62	6	14	8	2	4	96	0.314286	186.836
2	STIAAQSKSMIERFDRETEEYMASIETWG_0	50	0	48	20	32	10	160	0.128571	84.0984
2	TTVAAQAKSFVEKWGRESEDMYSAISSWQ_0	50	0	20	44	10	4	128	0.371429	536.901
2	ATIDAETKTYLDKFNHDAEEFFSSLESWD_0	146	38	8	34	0	6	232	0.428571	492.381
2	TSIEEEAHAWLDKWNRAADEYWTSIEAYN_0	34	10	18	26	0	6	94	0.428571	250.384
2	TSLEEQTRTFVDKFGREEAEFMTSVEAMD_0	58	4	2	20	0	0	84	0.285714	157.398
2	STVAEQSRTFIEKMQRDEEDWFTAISAWN_2	4	0	8	12	0	4	28	0.157143	83.0207
2	TILEEQAKAFVEKFQHDAEDYMSAITSWN_2	130	8	4	14	8	0	164	0.571429	87.48
2	SSIEEESKTFVEKYQKAADDFYSSISSWN_0	62	10	12	12	14	0	110	0.314286	92.7322
2	TTIAENARTFVDRWNKAAEDFYTSLSAMG_1	42	0	10	12	0	2	66	0.2	526.025
2	ATIEEESRIYLDRFNKAADDFYSSLTSWN_2	152	22	4	40	0	2	220	0.542857	91.3121
2	TAVAAQSRIFIERFNRESEEMFASIAAWN_1	26	4	18	22	8	2	80	0.285714	112.898
2	STIEEQAKTFLDKFDHEAEDFYASLATWN_0	30	12	6	20	0	0	68	0.228571	98.2632
2	STLEAETRTMLDHFNHEAEDFWSALSTWD_1	196	38	10	58	16	2	320	0.557143	694.768
2	TTIDAQAKSYIDKFNKAAEEMMTALTAWD_0	56	4	0	12	8	0	80	0.285714	56.1008
2	ATLEAEEKAFVEKYQREAAEMWSSLAAWQ_1	86	2	4	8	0	0	100	0.328571	242.183
2	ATIDDETHAFLEKFDKETEDFFSTLAAFN_1	34	0	2	10	0	0	46	0.342857	105.566
2	TTIEEQAKTFLDKFNHEAEDFYSTLASWN_2	52	38	24	26	10	8	158	0.257143	190.068
2	SIIEEQTKSFLDKFNHASADWMSSLASWN_0	16	4	0	36	0	0	56	0.414286	519.576
2	TTIDDQSKSYVDHFDHEAEDFYSTIATWN_2	72	16	4	32	4	0	128	0.514286	301.428
2	ATIEEQSHTFIDKWNRAAADFYTSISSWN_1	82	14	8	46	0	4	154	0.542857	817.533
2	STIEEQAKTMLDRWQREAEEFYSSLASWN_2	94	8	4	26	0	2	134	0.342857	273.686
2	TSIAEQTKTMLEKMQHEAEDWWATLATWN_0	110	22	2	20	0	0	154	0.314286	142.628
2	TALEANTKTWVEHFGRASEDFYSSLASYD_1	132	38	12	32	0	2	216	0.5	499.288
2	ATVEDEARTWIDHFNRDADEFYSSIATWG_2	74	14	16	18	0	4	126	0.4	80.808
2	TSLEDQAHSMIDHMNKAAEEYFTSITSMN_0	50	0	4	40	0	2	96	0.328571	-144.209
2	STIEEQAKTMLDRWQREAEEFYSSLASWN_1	114	10	0	22	0	0	146	0.371429	502.72
2	STIDEQAKTFVDHFDHEEADFMAAIETWQ_0	68	36	28	34	28	4	198	0.385714	85.5635
2	AIIEEQEKTFLDKFNHAEEDFYSSVASWN_0	108	16	0	28	4	0	156	0.385714	555.326
3	ATLEAATKTYLEKFNKDAEEYMSSIASWE_0	24	0	6	16	4	2	52	0.271429	515.794
3	ATIESEAKTYVEKYNHETEEFFTSVATWD_1	64	0	0	8	0	0	72	0.3	210.27
3	ATIEAETKTYLDKFNHDAEEFFSALESWD_2	54	2	4	6	2	0	68	0.185714	161.526
3	AAVDADAKTWLDKFNRDAEAFYAAIDSWD_0	98	8	2	20	2	0	130	0.5	134.296
3	TTIDEAIKSYIDKYQHDEDEWWTSLESMD_0	28	0	38	52	2	12	132	0.328571	60.6534
3	ATIETEAKTYLDKFDHEAEEMFSTVETWE_0	44	8	4	8	2	2	68	0.271429	292.283
3	ASIDSETKTWLDHYGREAEAFMSSIDSWE_0	74	34	8	38	2	0	156	0.4	108.803
3	ATIEAETHTYIEKFNHDAEEFFSSVESWD_2	22	8	0	12	0	0	42	0.271429	55.4838
3	ATIDAETKTYLDKFNHDAEEMFSSLESWD_0	42	0	18	20	6	6	92	0.428571	1300.15
3	ATIEAETKTYLDKWNHDSEEFFSSLESWD_2	72	6	0	22	0	0	100	0.357143	80.6781
3	ATIDAETKTWLDKFNRDAEEFYSSLESWD_1	110	24	2	24	0	0	160	0.442857	110.667
3	ASIEAESKAYLDKFNRETDAYFSALAAWE_1	20	0	0	6	0	0	26	0.2	185.3
3	ATIESEIKTFVDKFGHDAEEFFSSVEAWE_1	38	2	34	26	16	8	124	0.257143	96.7044
3	TTVDAETKIYVDKFQHDAEAFYAALETWE_1	42	4	2	8	14	0	70	0.371429	61.8559
3	ATVDAETKTWLDHFNHDAEEFFSSLESWD_2	46	4	18	20	2	2	92	0.471429	547.326
3	ATIEAEAKTYLDKFDHDAEEFFSSVESWD_2	106	30	10	24	0	2	172	0.457143	344.92
3	ETIDSETHTFLEKFQHETADMWSSLESYE_2	26	0	0	4	0	0	30	0.242857	148.935
3	TTIDEAIKSYIDKYQHDEDEWWTSLESMD_1	18	0	20	24	16	2	80	0.1	191.414
3	ATIETETKTYVDKFNREAEAFFTSLESWD_2	126	32	0	18	0	0	176	0.414286	114.504
3	ATIEAATKTYLDKFNHDAEEFFSSLESWD_2	106	26	4	24	0	0	160	0.485714	179.141
3	ATIEAESKAFVDKMGHEAAAFFTTIDTFD_1	52	2	2	18	0	0	74	0.442857	519.783
3	ATIESEAHTWLERMNRESEEFFTSLESFD_0	118	44	0	8	8	0	178	0.485714	96.6234
3	ATVDADTRAFLDKMQHDTEEMFSALESYE_0	28	2	8	8	0	0	46	0.242857	136.788
3	SSVETAARSMLEKMNHETEEFWAAVESYE_1	92	4	0	44	4	0	144	0.557143	160.156
3	ATIEADTKTYLDKFNHDAEEMFTTLESYD_1	102	20	20	18	14	4	178	0.328571	645.508
3	ATIEADTKTYLDKFNHDAEEMFTTLESYD_0	80	4	8	42	2	0	136	0.2	191.607
3	ATIESEAKTYVEKYNHETEEFFTSVATWD_2	40	0	0	18	0	0	58	0.285714	129.226
3	TTIDAETKTYLDKFNHDEEEFFSSLETWD_2	50	4	12	22	0	0	88	0.371429	142.605
3	SSVETAARSMLEKMNHETEEFWAAVESYE_2	44	0	12	16	4	6	82	0.342857	165.142
3	ATIESASKTWLEKFQHEADDMFTSLESYD_1	88	32	2	18	0	0	140	0.357143	162.792
3	ATVEAESRTWLDRWNKEAAEWFSSLESWE_0	94	30	16	12	0	0	152	0.4	202.665
3	AILDAETHTMLDKFDREAEEFFSSLESFE_1	36	0	4	20	0	2	62	0.285714	97.4701
3	AAIDSEIKTFVEHFGKEEDEFFASVEAWE_2	30	0	8	4	2	0	44	0.357143	137.192
3	AAIDADTHIYLEHFQKDAAEWFASLESFD_2	54	0	8	22	0	2	86	0.428571	120.903
3	AIIDAETKTYVDHFDHDEEEFFSSLESWD_0	10	0	14	22	8	2	56	0.2	109.859
3	ATIEAATKTYLDKFNHDAEEFFSSLESWD_1	64	8	0	18	10	0	100	0.371429	113.662
3	ATIESEIKTFVDKFGHDAEEFFSSVEAWE_0	54	0	0	16	0	0	70	0.457143	92.8533
3	SAIDAETRTYVEHFNHDTAEFYSSVDTWD_2	28	6	18	12	0	6	70	0.171429	128.46
3	ATIEAETHAYLDKFQHDADAWFSSVDAWD_1	34	4	2	28	2	0	70	0.457143	157.51
3	AAIETETHTMLERWDREADEFFATLESWD_2	54	4	0	16	6	0	80	0.471429	201.971
3	SSVETAARSMLEKMNHETEEFWAAVESYE_0	20	0	4	12	8	0	44	0.157143	79.1581
3	ATVEAETKTYLDKWQHDAEEFFSSVESMD_2	24	2	0	16	0	0	42	0.285714	124.624
3	AAIEAATHIYIDKFNHDEEEFFSALESWD_2	54	0	6	20	4	2	86	0.257143	682.396
3	ATIEAETKTYLDKWNHDSEEFFSSLESWD_1	32	4	0	14	0	0	50	0.342857	515.413
3	ATIESEIKTFVDKFGHDAEEFFSSVEAWE_2	52	2	10	24	12	0	100	0.328571	224.124
3	ATIDTETKAWLEKFNHEEDEMWAAIEAMD_2	64	8	6	8	0	0	86	0.285714	108.288
3	AAIDSEIKTFVEHFGKEEDEFFASVEAWE_1	60	22	0	10	0	0	92	0.485714	79.076
3	AAIDAEIKTYLEHFNRESEEFFSTLESWE_2	66	8	0	20	0	0	94	0.3	132.594
3	AAIETETHTMLERWDREADEFFATLESWD_0	52	0	22	30	18	4	126	0.371429	660.442
3	AILDTDTKTFIERMDRDAEEFMSTLASYE_1	72	4	0	24	0	0	100	0.328571	578.753
3	TTVDAETKIYVDKFQHDAEAFYAALETWE_2	66	10	4	6	4	2	92	0.457143	162.285
3	ATIDAETKSYIDHMDHEADEFYTSVDSFD_0	36	28	48	24	8	12	156	0.228571	171.346
3	ATIEAETKTYLDKFNHDAEEFFSALESWD_0	76	12	8	22	4	2	124	0.528571	131.166
3	ATIDADTKTYLDKFNHDAEEFFSSLESWE_0	48	20	2	14	12	0	96	0.285714	130.127
3	ATVDADTRAFLDKMQHDTEEMFSALESYE_1	20	6	0	6	4	0	36	0.314286	103.444
3	ATIESEAHTWLERMNRESEEFFTSLESFD_1	82	6	14	12	8	4	126	0.314286	583.292
3	STIDTDTKTWVDKFNHEAADFWTTLESWD_0	32	4	0	16	0	0	52	0.271429	94.8721
3	TAIDTETHTYIERFNKEEEEMYSSIETME_1	46	20	20	44	0	6	136	0.328571	152.211
3	STIESETKTWVERFGHEAEEFFSSIDSMD_0	76	30	14	18	0	2	140	0.485714	184.13
3	ATLEAETHTYLDKYNHDAAEYFTSLESWD_0	70	20	14	12	0	4	120	0.314286	82.4133
3	STVDAESKAYIDHMQHETDAYYATIESFE_2	72	32	36	32	8	12	192	0.357143	103.992
3	TAIDTETHTYIERFNKEEEEMYSSIETME_0	16	0	26	40	0	8	90	0.471429	147.586
3	AIVDAEIKAWVDRWNHDADEWMTTIEAYD_0	84	26	0	16	0	0	126	0.314286	104.055
3	TTLEADTRTYIDKYNHETEDFFTTVDSFE_2	78	18	36	40	20	6	198	0.5	173.388
3	ATIEAETKTYLDKFNHDAEEFFSALASWD_0	44	8	8	16	4	2	82	0.2	122.306
3	TTLEAETKTYIEHFGHEAAAFWSSIDTWE_1	42	8	24	30	2	10	116	0.314286	159.676
3	ATIDADTKTYLEKFNKEAAEFFSSLESMD_0	120	10	2	14	6	0	152	0.4	83.8341
3	ATIDAEAKTYVDKMNHDAEEWFSSVESWD_1	30	4	32	34	18	6	124	0.3	194.939
3	STIESETKTWVERFGHEAEEFFSSIDSMD_1	24	0	24	14	14	2	78	0.214286	76.1534
3	ESIESETKIYIERFQRETEEFFSTVASWD_2	48	0	12	28	0	0	88	0.457143	145.78
3	ESIESETKIYIERFQRETEEFFSTVASWD_0	44	14	16	16	2	4	96	0.357143	271.596
3	SAVDAAARTFIDKYDKEEEEFFSSVESWE_2	58	22	0	12	0	0	92	0.214286	222.426
3	TILEAESKTMLDKWNHDADDFFAALETWE_1	42	8	0	4	0	0	54	0.271429	71.3653
3	ATLDAETKTYLDRFNHESDEFFSSLESFD_0	28	0	0	4	0	0	32	0.242857	256.696
3	ATIDAETHTYVDKFNHDAEEFFSSLESWD_0	40	8	0	24	0	0	72	0.442857	288.827
3	ATIDAETKTYIDKFNHDAAEFFSTLESWD_0	72	46	12	22	0	6	158	0.171429	122.299
3	ATIDAETKTWLDKFNRDAEEFYSSLESWD_2	90	28	0	26	0	0	144	0.442857	501.471
3	ETIDSETHTFLEKFQHETADMWSSLESYE_1	40	4	0	12	0	0	56	0.385714	186.942
3	TTVDAETKIYVDKFQHDAEAFYAALETWE_0	78	12	24	40	0	4	158	0.442857	173.003
3	ATIDTEAKTYLDRFNHDAAEFFSSLEAWE_2	150	24	4	32	0	0	210	0.4	802.352
3	ATIEAETKTYLDKFNHDAEEFFSALESWD_1	86	30	8	34	0	2	160	0.5	90.8577
3	ETLEADTKIFLEKWNKETDEFFTALESYE_0	28	2	2	16	0	0	48	0.242857	107.338
3	ATIDAAIKTYIDKWNKETAEFFTSLASYD_2	94	10	10	24	4	6	148	0.442857	312.046
3	ATIESEAHTWLERMNRESEEFFTSLESFD_2	64	34	20	36	0	4	158	0.442857	199.001
3	STIDTDTKTWVDKFNHEAADFWTTLESWD_1	96	38	4	14	0	0	152	0.285714	171.263
3	ATLEAETHTYLDKYNHDAAEYFTSLESWD_2	42	2	6	20	0	4	74	0.371429	140.804
3	AIIDAETKTYVDHFDHDEEEFFSSLESWD_1	16	8	32	14	0	4	74	0.114286	61.0615
3	AAVEADTKSYLDKFNHDAEEYFSSLESWD_1	20	0	2	22	0	0	44	0.114286	1623.59
3	AIIDAETKTYVDHFDHDEEEFFSSLESWD_2	66	12	44	34	24	6	186	0.414286	138.3
3	ATIEAATKTYLDKFNHDAEEFFSSLESWD_0	112	32	4	22	0	2	172	0.357143	147.054
3	TSIDSETRTFVDKWQREAEEFWSALESFD_0	84	24	8	50	34	6	206	0.557143	148.736
3	ASIDSETKTWLDHYGREAEAFMSSIDSWE_1	48	18	18	50	0	6	140	0.385714	204.923
3	ASIDSETKTWLDHYGREAEAFMSSIDSWE_2	96	88	12	24	18	2	240	0.428571	46.5692
3	ATIETETKTYVDKFNREAEAFFTSLESWD_0	94	18	6	30	14	0	162	0.471429	589.278
3	ETIEAASKTWLDRFQREAAAWWSTLASFE_2	90	18	0	18	0	0	126	0.442857	64.7675
3	ATIEAETKTYLDKWNHDSEEFFSSLESWD_0	96	14	0	14	8	0	132	0.342857	86.4317
3	SAIDAETRTYVEHFNHDTAEFYSSVDTWD_1	46	8	18	24	0	8	104	0.385714	117.178
3	ATLDAETHTYLDKMNHEAEEFFSSLESFD_0	98	34	18	18	0	2	170	0.385714	105.335
3	AIVDAEIKAWVDRWNHDADEWMTTIEAYD_1	110	20	10	38	2	0	180	0.557143	192.635
3	AAVDADSHAMIDRMNHESEAFMASLAAWE_1	16	18	4	22	4	2	66	0.385714	94.6038
3	ATIDSAIKIYIEHWGHETEEMWSSLEAYD_1	62	12	0	32	0	0	106	0.471429	72.1215
3	ATIDAATKIYLDKFNRDSDAFFSSLESMD_0	44	0	14	14	4	2	78	0.271429	102.935
3	ATVEAESRTWLDRWNKEAAEWFSSLESWE_1	92	36	4	10	0	2	144	0.271429	226.772
3	ATIDAETKTYLDKFNHDAEEFYSSVASWD_1	46	12	0	30	0	0	88	0.457143	115.449
3	STLDAETKTYLDKFNHDAEEFFSSLESWD_1	38	4	12	22	16	2	94	0.357143	99.7782
3	ATIDAATKTMLDKYNHDAEAFMSSLDSWD_0	54	0	0	14	0	0	68	0.285714	89.0985
3	AAIEAATHIYIDKFNHDEEEFFSALESWD_0	106	26	0	18	2	0	152	0.414286	666.338
3	SAIDAETRTYVEHFNHDTAEFYSSVDTWD_0	40	0	34	14	8	8	104	0.285714	119.777
3	TTIDAETRSYIDHMDHDEEAWYASVATWE_1	38	4	22	14	4	6	88	0.1	251.892
3	ATIDAETKTYVEKWGHDTDEFFSSIETMD_1	108	32	4	18	0	2	164	0.242857	128.845
3	ASVDAATKTYLDKFNHDAEEWFSSLESWD_1	38	0	14	8	0	2	62	0.328571	93.3191
3	ATVDAETKSYLEKFNHDAEEYFASVASWD_0	54	40	14	28	4	2	142	0.485714	271.962
3	ATIDADTKTYLEKFNKEAAEFFSSLESMD_2	54	0	12	12	0	2	80	0.328571	160.188
3	TTIDEAIKSYIDKYQHDEDEWWTSLESMD_2	92	16	12	16	0	6	142	0.414286	112.013
3	ATIDAETKTYLDKFNHDAEEMFSSLESWD_1	80	20	20	12	2	4	138	0.428571	1211.39
3	ATIEAESKAFVDKMGHEAAAFFTTIDTFD_2	60	24	52	30	14	14	194	0.357143	94.1784
3	ASVDAASKTWIEKFNRETEDYYAALESFD_2	42	2	16	30	2	8	100	0.328571	74.5921
3	AAVEADTKSYLDKFNHDAEEYFSSLESWD_2	90	14	2	24	2	0	132	0.485714	-173.126
3	ATIDTETKTYVDKYNREADDFWAAIDTWE_2	48	12	20	28	10	4	122	0.271429	753.11
3	ATIETEAKTYLDKFDHEAEEMFSTVETWE_1	72	10	0	62	2	0	146	0.614286	131.5
3	ATIEAESKAFVDKMGHEAAAFFTTIDTFD_0	38	0	4	14	4	0	60	0.242857	91.7816
3	ATIDTEAKTYLDRFNHDAAEFFSSLEAWE_0	102	12	8	22	0	0	144	0.414286	188.533
3	ETIEAASKTWLDRFQREAAAWWSTLASFE_0	78	14	2	22	0	0	116	0.285714	76.2834
3	ATIDTAIKIMVEKFNRESAEFMSSIESFE_0	34	6	0	8	8	0	56	0.371429	297.856
3	TTLEADTRTYIDKYNHETEDFFTTVDSFE_1	70	16	4	20	0	4	114	0.3	101.051
3	STIDSESRIFLEKFGRDAAEFFTAVESMD_2	62	4	6	14	6	0	92	0.328571	85.7486
3	AAIDADTHIYLEHFQKDAAEWFASLESFD_0	54	12	4	14	4	4	92	0.357143	301.124
3	ATIDAATKIYLDKFNRDSDAFFSSLESMD_1	68	4	4	8	0	2	86	0.442857	84.5409
3	ATIDTDTKTFIDHFGHDEEAFMSSIASWD_2	84	10	0	18	16	0	128	0.557143	239.396
3	ATIEAEAKTYLDKFDHDAEEFFSSVESWD_0	72	38	0	16	0	0	126	0.314286	219.815
3	ETIEAASRIYLEKFNKETAEYMTAIESFD_2	134	42	2	22	0	0	200	0.414286	138.876
3	ATIESASKTWLEKFQHEADDMFTSLESYD_2	94	28	24	14	0	6	166	0.242857	64.4225
3	AAVETDIRIFIDKFDHDEADYYSALESWE_1	114	30	18	24	10	2	198	0.414286	742.25
3	TTLEAETKTYIEHFGHEAAAFWSSIDTWE_0	34	0	24	12	6	12	88	0.142857	117.15
3	ATIEAEAKTYLDKFDHDAEEFFSSVESWD_1	50	10	0	10	8	0	78	0.371429	390.81
3	ATIDSETKAYLDKFNHDEDDFWSALDSWE_1	34	4	4	8	0	0	50	0.4	210.904
3	ATLEAATKTYLEKFNKDAEEYMSSIASWE_1	72	26	8	24	2	6	138	0.285714	76.0391
3	STLEEATRIFLDHFGKDAEAYFTSVEAME_0	98	18	4	8	2	0	130	0.314286	118.264
3	AILDAETHTMLDKFDREAEEFFSSLESFE_0	120	16	8	28	0	4	176	0.442857	598.713
3	ETIDAEIKAYIEKFNHDAEEFFSTLESWD_0	46	0	38	36	18	8	146	0.4	137.462
3	ATIDAETKTYIDKFNHDAAEFFSTLESWD_2	100	10	32	34	4	10	190	0.271429	104.62
3	ATIEAETHTYIEKFNHDAEEFFSSVESWD_0	66	18	2	28	8	0	122	0.4	161.17
3	ATLDAETKTYLDRFNHESDEFFSSLESFD_1	36	0	16	38	0	4	94	0.342857	101.249
3	AAIDTESKTFIDKFNHDTAEFMSTLESYD_2	158	52	6	26	2	0	244	0.4	136.652
3	SAVDAAARTFIDKYDKEEEEFFSSVESWE_0	94	62	0	22	4	0	182	0.471429	212.485
3	ATVEAETKTYLDKWQHDAEEFFSSVESMD_0	72	18	4	22	2	0	118	0.271429	484.631
3	ATIDSETKAYLDKFNHDEDDFWSALDSWE_2	70	0	12	18	0	2	102	0.342857	131.304
3	AILDTDTKTFIERMDRDAEEFMSTLASYE_2	20	0	8	8	6	0	42	0.2	53.3859
3	AAIEAATHIYIDKFNHDEEEFFSALESWD_1	44	6	2	24	4	0	80	0.3	560.442
3	STIESETKTWVERFGHEAEEFFSSIDSMD_2	48	8	14	10	8	0	88	0.314286	154.764
3	ATLDAETKTYLDRFNHESDEFFSSLESFD_2	16	0	22	10	6	2	56	0.242857	529.539
3	ASVDAASKTWIEKFNRETEDYYAALESFD_0	44	2	0	10	0	0	56	0.471429	141.475
3	AILDAAIKTMLDRFNHESEEFFSAIAAWD_0	92	16	2	12	0	0	122	0.3	530.61
3	STIEAEIKTYLDKFNHETEDFFSTIDSWD_2	30	0	20	22	0	0	72	0.342857	569.394
3	TTIDAETKTYLDKFNHDEEEFFSSLETWD_1	12	0	0	12	2	0	26	0.257143	188.418
3	TSIDSETRTFVDKWQREAEEFWSALESFD_1	10	0	2	6	2	0	20	0.185714	143.281
3	ATIEAETKTYLDKFNHDAEEFFSALASWD_2	138	22	2	32	0	0	194	0.414286	98.3664
3	ATIDAETKTYLDKFNHDAEEMFSSLESWD_2	42	0	0	2	0	0	44	0.385714	1324.21
3	ATVDAETKTWLDHFNHDAEEFFSSLESWD_0	32	0	18	16	6	2	74	0.271429	129.321
3	ATIDAETKTYLDKFNHEAEEFFSSVASWD_0	130	12	0	12	4	0	158	0.428571	88.8633
3	ATIDSETKAYLDKFNHDEDDFWSALDSWE_0	108	50	4	14	0	4	180	0.257143	37.679
3	ATIDSAIKIYIEHWGHETEEMWSSLEAYD_0	78	34	0	28	0	0	140	0.485714	114.382
3	AAIDAEIKTYLEHFNRESEEFFSTLESWE_0	76	30	42	28	12	8	196	0.385714	152.204
3	ATIDTDTKTFIDHFGHDEEAFMSSIASWD_1	88	26	22	26	6	6	174	0.3	347.83
3	TTIDAETKTYLDKFNHDEEEFFSSLETWD_0	62	2	20	30	0	6	120	0.385714	93.0272
3	STLDAETKTYLDKFNHDAEEFFSSLESWD_2	30	0	0	2	0	0	32	0.171429	157.23
3	ASIEAESKAYLDKFNRETDAYFSALAAWE_0	82	10	2	18	4	0	116	0.485714	398.543
3	ATIETETKTYVDKFNREAEAFFTSLESWD_1	50	18	6	28	18	0	120	0.385714	107.001
3	ATVETEAHAFIEKFQHDSDEFFASVASWE_1	12	4	0	2	0	0	18	0.128571	250.949
3	ATIDAETKSYIDHMDHEADEFYTSVDSFD_1	78	10	22	26	0	4	140	0.257143	114.758
3	ETLEADTKIFLEKWNKETDEFFTALESYE_1	68	0	36	40	14	14	172	0.328571	149.353
3	TTIDAETRSYIDHMDHDEEAWYASVATWE_2	40	6	22	30	12	6	116	0.185714	321.692
3	AAVDADAKTWLDKFNRDAEAFYAAIDSWD_2	92	26	4	16	2	0	140	0.442857	154.055
3	AAIDADTHIYLEHFQKDAAEWFASLESFD_1	80	22	4	24	6	2	138	0.4	112.11
3	AIIDADSKIFIDKWDHDEAEFYASLDAYE_2	56	0	4	12	4	0	76	0.2	174.912
3	SAVDAAARTFIDKYDKEEEEFFSSVESWE_1	74	24	20	40	22	2	182	0.228571	194.819
3	ATIDAATKIYLDKFNRDSDAFFSSLESMD_2	106	64	0	10	0	0	180	0.285714	179.205
3	ATIDAEAKTYVDKMNHDAEEWFSSVESWD_2	42	0	18	12	10	4	86	0.314286	126.243
3	AAIDTESKTFIDKFNHDTAEFMSTLESYD_0	52	6	16	14	0	6	94	0.271429	121.832
3	ATIEAESKSFLEKYDHDSEDMWAALESFD_1	12	0	0	14	0	0	26	0.2	104.183
3	ATIDAAIKTYIDKWNKETAEFFTSLASYD_0	66	12	18	26	6	6	134	0.342857	667.315
3	ATLDAETHTYLDKMNHEAEEFFSSLESFD_1	54	0	20	18	0	12	104	0.257143	254.632
3	STLEEATRIFLDHFGKDAEAYFTSVEAME_1	52	6	0	32	0	0	90	0.442857	81.7739
3	ATIDAETKTYLDKFNHEAEEFFSSVASWD_1	54	16	0	10	0	0	80	0.257143	107
3	AIIDADSKIFIDKWDHDEAEFYASLDAYE_0	40	14	6	16	0	2	78	0.457143	171.976
3	ATVEAESRTWLDRWNKEAAEWFSSLESWE_2	90	12	0	18	0	0	120	0.3	224.279
3	STIEAEIKTYLDKFNHETEDFFSTIDSWD_1	68	2	0	18	0	0	88	0.357143	91.2311
3	STVDAESKAYIDHMQHETDAYYATIESFE_1	62	8	0	42	0	0	112	0.471429	185.404
3	AAVDADSHAMIDRMNHESEAFMASLAAWE_0	42	20	0	4	0	0	66	0.242857	87.1079
3	ATIDTAIKIMVEKFNRESAEFMSSIESFE_1	46	0	0	2	0	0	48	0.271429	500.754
3	ETIDAEIKAYIEKFNHDAEEFFSTLESWD_2	96	4	8	40	0	6	154	0.342857	491.274
3	STIDAETKTYLDKFNKDAEEFFSSLESWD_2	74	2	20	20	8	6	130	0.328571	64.9249
3	ATIEAETHAYLDKFQHDADAWFSSVDAWD_2	62	22	4	28	0	2	118	0.328571	122.199
3	AIIDADSKIFIDKWDHDEAEFYASLDAYE_1	74	4	14	8	6	2	108	0.4	166.267
3	ATIDADTKTYLEKFNKEAAEFFSSLESMD_1	108	30	0	14	0	0	152	0.357143	97.4558
3	ATIEAETKSYLDRFNHDADEFFSSLEAWE_0	42	0	10	14	12	2	80	0.357143	198.127
3	AAIETETHTMLERWDREADEFFATLESWD_1	62	10	0	2	6	0	80	0.3	149.775
3	ATIEADTKTYLDKFNHDAEEMFTTLESYD_2	46	0	0	30	0	0	76	0.328571	150.032
3	TTLEADTRTYIDKYNHETEDFFTTVDSFE_0	56	34	0	30	0	0	120	0.242857	137.193
3	STIDSESRIFLEKFGRDAAEFFTAVESMD_0	32	8	4	4	0	0	48	0.2	234.041
3	ATVDAETKTWLDHFNHDAEEFFSSLESWD_1	108	6	0	36	12	0	162	0.485714	548.118
3	STVDAESKAYIDHMQHETDAYYATIESFE_0	94	50	14	24	0	4	186	0.414286	137.072
3	STIEAEIKTYLDKFNHETEDFFSTIDSWD_0	26	6	2	14	4	0	52	0.214286	161.007
3	ATIDAETKTYVEKWGHDTDEFFSSIETMD_0	40	0	4	20	6	0	70	0.271429	94.4015
3	ATIDAETHTYVDKFNHDAEEFFSSLESWD_2	50	12	4	6	6	0	78	0.242857	91.6302
3	AAIDAEIKTYLEHFNRESEEFFSTLESWE_1	62	16	8	2	12	0	100	0.257143	112.126
3	ATIDTETKAWLEKFNHEEDEMWAAIEAMD_0	82	10	14	36	2	2	146	0.557143	214.984
3	TTVDTEARIYLEKMGHEAADWYSTLESYE_2	48	10	22	36	12	8	136	0.357143	129.492
3	AAIDTESKTFIDKFNHDTAEFMSTLESYD_1	138	50	24	30	6	10	258	0.4	312.771
3	ATIDAETKTYLDKFNHEAEEFFSSVASWD_2	34	2	0	14	0	0	50	0.328571	154.777
3	ASVDAATKTYLDKFNHDAEEWFSSLESWD_2	40	6	2	2	6	0	56	0.171429	125.716
3	ATIDTETKAWLEKFNHEEDEMWAAIEAMD_1	52	6	4	16	0	0	78	0.457143	198.034
3	TTIEADTRAYIEKMNHDTAEYFSSLDSWE_1	50	22	28	14	14	4	132	0.271429	50.3246
3	ATVEAETKTYLDKWQHDAEEFFSSVESMD_1	90	22	6	20	2	4	144	0.285714	147.994
3	STIDTDTKTWVDKFNHEAADFWTTLESWD_2	22	0	8	8	8	2	48	0.271429	248.229
3	ATIESASKTWLEKFQHEADDMFTSLESYD_0	62	4	12	18	0	0	96	0.428571	236.337
3	ATIDAETKTYLDKFGREAEEFFSSLESWD_2	20	0	2	24	0	0	46	0.457143	198.549
3	AAVEADTKSYLDKFNHDAEEYFSSLESWD_0	42	2	24	32	24	2	126	0.342857	199.238
3	ATIDTETKTYVDKYNREADDFWAAIDTWE_1	28	10	16	20	10	4	88	0.257143	93.4738
3	ETIDAEIKAYIEKFNHDAEEFFSTLESWD_1	84	48	0	22	10	0	164	0.528571	82.9754
3	ATIDTAIKIMVEKFNRESAEFMSSIESFE_2	128	24	16	20	0	2	190	0.5	694.697
3	ETLEADTKIFLEKWNKETDEFFTALESYE_2	30	0	6	14	0	0	50	0.242857	257.883
3	ATIDAETHTYVDKFNHDAEEFFSSLESWD_1	14	0	0	6	4	0	24	0.3	102.071
3	ATLDAETHTYLDKMNHEAEEFFSSLESFD_2	130	6	20	36	18	10	220	0.4	578.783
3	AAIDSETHIWLDRFDRDTEDYFSTVESWD_0	46	12	10	12	8	0	88	0.242857	116.257
3	ATVDAETKSYLEKFNHDAEEYFASVASWD_2	42	0	0	24	8	0	74	0.314286	151.588
3	ATIDTETKTYVDKYNREADDFWAAIDTWE_0	122	8	0	22	0	0	152	0.285714	249.982
3	STLEEATRIFLDHFGKDAEAYFTSVEAME_2	64	0	6	10	8	0	88	0.328571	89.4461
3	ATIESEAKTYVEKYNHETEEFFTSVATWD_0	18	0	4	30	2	2	56	0.257143	143.141
3	ETIEAASKTWLDRFQREAAAWWSTLASFE_1	74	16	2	28	0	0	120	0.457143	160.453
3	ATIDADTKTYLDKFNHDAEEFFSSLESWE_1	78	8	16	48	8	4	162	0.285714	120.844
3	ETIDSETHTFLEKFQHETADMWSSLESYE_0	66	2	8	14	0	0	90	0.4	59.0307
3	ATIETEAKTYLDKFDHEAEEMFSTVETWE_2	28	0	6	8	0	2	44	0.257143	251.69
3	STIDAETKTYLDKFNKDAEEFFSSLESWD_0	66	8	32	34	14	8	162	0.342857	47.8949
3	ESIESETKIYIERFQRETEEFFSTVASWD_1	102	44	4	14	0	2	166	0.442857	145.752
3	AAIDSEIKTFVEHFGKEEDEFFASVEAWE_0	58	14	14	8	0	0	94	0.342857	93.1185
3	ATIDAATKTMLDKYNHDAEAFMSSLDSWD_1	72	8	4	26	0	0	110	0.357143	101.764
3	AAVDADSHAMIDRMNHESEAFMASLAAWE_2	74	0	0	14	2	0	90	0.257143	85.9267
3	ATIDAETRTYLEKFNHDAEEFFSSLESWD_1	114	10	14	44	0	2	184	0.542857	202.283
3	AILDAETHTMLDKFDREAEEFFSSLESFE_2	82	4	0	24	4	0	114	0.371429	133.245
3	TAIDTETHTYIERFNKEEEEMYSSIETME_2	66	28	18	18	12	2	144	0.2	114.515
3	ATIDAETKTYLDKFGREAEEFFSSLESWD_1	18	4	0	22	8	0	52	0.242857	681.335
3	ATIDAETRTYLEKFNHDAEEFFSSLESWD_2	54	26	0	32	4	0	116	0.514286	201.749
3	TTIEADTRAYIEKMNHDTAEYFSSLDSWE_2	40	14	4	22	0	4	84	0.4	172.6
3	AAVETDIRIFIDKFDHDEADYYSALESWE_2	70	2	6	18	4	2	102	0.414286	339.423
3	ASVDAASKTWIEKFNRETEDYYAALESFD_1	76	24	0	16	2	0	118	0.342857	98.7148
3	ATIEAETKSYLDRFNHDADEFFSSLEAWE_2	30	0	0	0	0	0	30	0.2	151.347
3	AILDTDTKTFIERMDRDAEEFMSTLASYE_0	78	0	0	40	0	0	118	0.4	143.631
3	ATIDAETKTYLDKFGREAEEFFSSLESWD_0	106	14	4	16	8	2	150	0.328571	88.8342
3	ATIDAETRTYLEKFNHDAEEFFSSLESWD_0	46	2	14	32	10	2	106	0.3	72.9697
3	TSIDSETRTFVDKWQREAEEFWSALESFD_2	32	6	4	8	0	2	52	0.3	118.735
3	ATIDAETKTYIDKFNHDAAEFFSTLESWD_1	82	58	0	2	0	0	142	0.242857	395.59
3	ATVETEAHAFIEKFQHDSDEFFASVASWE_2	70	18	12	20	0	0	120	0.328571	100.675
3	STIDSESRIFLEKFGRDAAEFFTAVESMD_1	74	8	0	18	2	0	102	0.542857	194.905
3	ATIEAETHTYIEKFNHDAEEFFSSVESWD_1	24	2	22	18	14	2	82	0.314286	140.854
3	STLEEETKTYVERFNRDTDAWYASVEAMD_1	66	26	26	42	10	12	182	0.485714	143.219
3	TILEAESKTMLDKWNHDADDFFAALETWE_2	104	0	2	20	0	0	126	0.357143	136.503
3	AAVDADAKTWLDKFNRDAEAFYAAIDSWD_1	58	4	16	18	10	2	108	0.342857	106.65
3	ATIDAETKSYIDHMDHEADEFYTSVDSFD_2	50	2	32	26	18	4	132	0.1	88.065
3	ATIEAETHAYLDKFQHDADAWFSSVDAWD_0	122	38	14	22	0	2	198	0.5	85.8481
3	ATVDAETKSYLEKFNHDAEEYFASVASWD_1	44	12	0	16	0	0	72	0.371429	125.864
3	ATLEAETHTYLDKYNHDAAEYFTSLESWD_1	28	18	8	26	24	2	106	0.214286	133.119
3	ATIDAAIKTYIDKWNKETAEFFTSLASYD_1	54	0	10	22	0	0	86	0.471429	220.993
3	ATVETEAHAFIEKFQHDSDEFFASVASWE_0	44	12	6	14	0	4	80	0.257143	116.078
3	ETIEAASRIYLEKFNKETAEYMTAIESFD_0	74	8	8	40	4	4	138	0.357143	103.651
3	TTVDTEARIYLEKMGHEAADWYSTLESYE_1	44	8	0	18	0	0	70	0.3	514.417
3	TTIDAETRSYIDHMDHDEEAWYASVATWE_0	76	24	18	16	0	2	136	0.414286	255.895
3	ASIEAESKAYLDKFNRETDAYFSALAAWE_2	42	12	4	12	0	2	72	0.242857	129.041
3	ATIDAATKTMLDKYNHDAEAFMSSLDSWD_2	28	0	14	14	4	0	60	0.142857	89.5309
3	ATIDADTKTYLDKFNHDAEEFFSSLESWE_2	54	24	0	38	10	0	126	0.357143	270.387
3	ATIDAETKTYVEKWGHDTDEFFSSIETMD_2	74	10	4	20	0	0	108	0.357143	492.111
3	STIDAETKTYLDKFNKDAEEFFSSLESWD_1	38	0	2	18	0	0	58	0.257143	77.8187
3	AAIDSETHIWLDRFDRDTEDYFSTVESWD_1	18	0	14	18	2	2	54	0.257143	121.215
3	ASVDAATKTYLDKFNHDAEEWFSSLESWD_0	120	32	0	2	0	0	154	0.2	152.591
3	ATIDSAIKIYIEHWGHETEEMWSSLEAYD_2	62	8	4	22	2	2	100	0.414286	523.723
3	STLDAETKTYLDKFNHDAEEFFSSLESWD_0	46	0	2	18	0	0	66	0.314286	50.0052
3	TTVDTEARIYLEKMGHEAADWYSTLESYE_0	70	2	0	20	8	0	100	0.185714	89.7062
3	ATLEAATKTYLEKFNKDAEEYMSSIASWE_2	150	58	4	22	2	0	236	0.385714	170.177
3	ATIDAETKTYLDKFNHDAEEFYSSVASWD_2	62	10	14	28	10	8	132	0.4	83.0198
3	ATIDTEAKTYLDRFNHDAAEFFSSLEAWE_1	100	26	0	22	12	0	160	0.428571	151.126
3	ATIEAETKTYLDKFNHDAEEFFSALASWD_1	42	18	28	12	4	6	110	0.128571	102.542
3	ATIDAETKTWLDKFNRDAEEFYSSLESWD_0	102	12	6	26	0	0	146	0.428571	106.731
3	STLEEETKTYVERFNRDTDAWYASVEAMD_2	86	32	0	22	0	0	140	0.585714	175.409
3	ATVDADTRAFLDKMQHDTEEMFSALESYE_2	50	8	8	32	6	0	104	0.385714	123.55
3	ATIDTDTKTFIDHFGHDEEAFMSSIASWD_0	86	10	14	36	14	2	162	0.285714	527.97
3	AILDAAIKTMLDRFNHESEEFFSAIAAWD_2	34	8	10	18	6	0	76	0.314286	159.423
3	ATIDAETKTYLDKFNHDAEEFYSSVASWD_0	70	0	14	26	8	4	122	0.342857	199.091
3	TILEAESKTMLDKWNHDADDFFAALETWE_0	28	4	0	20	0	0	52	0.328571	241.847
3	ATIEAESKSFLEKYDHDSEDMWAALESFD_0	48	0	0	16	0	0	64	0.514286	120.031
3	STLEEETKTYVERFNRDTDAWYASVEAMD_0	64	12	12	46	14	0	148	0.385714	146.387
3	AAIDSETHIWLDRFDRDTEDYFSTVESWD_2	88	38	0	10	4	0	140	0.428571	235.973
3	AILDAAIKTMLDRFNHESEEFFSAIAAWD_1	84	16	4	12	0	0	116	0.342857	69.8886
3	TTIEADTRAYIEKMNHDTAEYFSSLDSWE_0	86	16	0	16	2	0	120	0.414286	132.31
3	ATIEAESKSFLEKYDHDSEDMWAALESFD_2	140	26	10	44	0	0	220	0.385714	89.0527
3	AIVDAEIKAWVDRWNHDADEWMTTIEAYD_2	70	6	0	16	2	0	94	0.457143	116.785
3	ATIDAEAKTYVDKMNHDAEEWFSSVESWD_0	84	4	20	26	0	2	136	0.271429	196.126
3	TTLEAETKTYIEHFGHEAAAFWSSIDTWE_2	42	0	8	20	2	0	72	0.428571	141.887
3	ATIEAETKSYLDRFNHDADEFFSSLEAWE_1	42	10	2	8	0	0	62	0.242857	162.235
3	AAVETDIRIFIDKFDHDEADYYSALESWE_0	84	12	4	6	2	2	110	0.328571	235.11
3	ETIEAASRIYLEKFNKETAEYMTAIESFD_1	76	40	0	22	6	0	144	0.285714	112.151
4	TAIDAETKSMVEKFNHDSAAFFSSLDTWD_1	80	2	0	14	0	0	96	0.271429	528.237
4	TTIEAEAKSYLERFQHEEEDFFSSLDTMD_1	24	0	2	24	22	0	72	0.342857	731.015
4	ATIDADTKAWLDKFNHDAEAFFTSLETFD_1	60	10	0	22	0	0	92	0.242857	109.113
4	TSIDAASKTYLERWNKDSEEYFSTLESWD_2	86	8	4	14	0	0	112	0.285714	611.536
4	STLEAETKAMIERYNRDADEYYTSIETFD_1	48	10	14	30	6	4	112	0.342857	94.2155
4	ATVDAEIHIWLEKFQKDSEEMFASLESWE_1	52	0	8	16	0	0	76	0.414286	107.086
4	ESLETEIHTYIEHFNKDSEEYYTSLESWE_2	84	44	16	36	0	2	182	0.485714	78.9201
4	ATIEAESKAWIEKFDHDAEEYMSSVETYE_0	94	24	0	14	16	0	148	0.385714	107.15
4	ATIEEETKTWLDHFNRETAAFMSSIESWD_1	86	36	6	6	0	0	134	0.385714	252.024
4	ATLEEETRTYLEKYGRDSEEFMASLAAWD_2	88	2	0	18	10	0	118	0.457143	148.253
4	ATIDAETKTYLDKFNHDEEAFFSSLESWD_2	82	36	0	18	0	0	136	0.4	180.859
4	ATLETATRTYVERFNHDAEEFFSSLESWD_1	56	0	0	8	0	0	64	0.228571	186.551
4	ATIDSESKIFLEHWNREEEEWFSSVATWE_0	80	6	16	34	0	2	138	0.328571	517.459
4	ATVDAETKTYLEHFNHDAEEFYSALESWD_0	60	6	4	28	8	2	108	0.257143	188.777
4	TTVDAAIKIYLDRFQHDADEMFTTLAAFD_1	70	8	0	6	4	0	88	0.228571	96.9259
4	ASIDTESHTWLEKFGHDEEEWMAAVEAWE_0	44	10	36	30	4	8	132	0.314286	517.858
4	STIDAETKTYLDRYQKDAAAFFSALESWD_0	52	0	26	26	4	4	112	0.157143	75.6891
4	TTIETASHAYLEHFNRDEADFWSSLDTYE_1	76	20	22	18	0	4	140	0.4	153.865
4	STVDAEIKTFLDKFNKDAEEFFSSVESWD_1	32	0	4	12	4	0	52	0.257143	242.11
4	SILDAEAHAYVDHWDHDSAAYFSTLAAME_2	54	20	4	26	2	0	106	0.257143	119.537
4	ATIDTETKTYLEKFNHDAEEFFSSVESWD_0	24	10	4	14	4	0	56	0.242857	284.572
4	ATIDAETKTYLDKFNHDAEEWFTSVESMD_2	30	0	8	16	2	4	60	0.185714	161.541
4	STIDAETKTYLDKMNHEAEEFFSTLESWD_2	14	0	8	16	2	0	40	0.357143	565.895
4	ATLDAESKSYLEHFDREAEEFFSSLEAFD_0	62	10	8	18	0	0	98	0.314286	173.161
4	ATIDAETKTMVEKFQHESAEFMSTLESYD_2	84	16	0	14	2	0	116	0.385714	131.038
4	ETIDAATRTYIDRFGHETDAFFTSIEAWD_0	38	6	0	8	0	0	52	0.271429	111.219
4	ATIETEAKTYLEKMQHESEEMYSSIEAWD_2	48	0	30	22	4	6	110	0.442857	123.786
4	TSIDAETKTYLDKFNHDAEEFFSSLETWE_1	106	32	4	16	0	2	160	0.342857	143.302
4	ETVEEDAKTFIEHYGHDAEEFYSSIESFD_1	16	2	14	22	2	2	58	0.4	76.6375
4	ETIESESKTYVDKYNRDADDFFSSLDSME_2	62	10	8	36	2	4	122	0.514286	112.767
4	ASIDAETHIMLEKFNHDAEAFMSALEAWD_1	86	14	4	14	4	0	122	0.328571	178.345
4	SAIDAETKTYLEKFGREAEEYMSSLDAWE_1	68	0	4	14	10	2	98	0.4	114.893
4	AAIDAEAKTYVDKFNHETEEYYSSLETWD_1	64	8	0	42	0	0	114	0.471429	514.569
4	ATIDAETKTYLDKFNHDADEFFSSLESWD_0	48	0	28	30	6	6	118	0.328571	136.712
4	TILDEDTHTWLDRWGHEADEFWTAIDTWE_2	20	2	14	30	10	2	78	0.185714	204.9
4	STLEAAIRIYLERMQKEADDFWTSLDSFE_2	90	22	4	38	6	4	164	0.414286	55.6336
4	TSIDEATKIMVDHYNKEAEEWWAAVDTWE_2	36	8	10	12	0	2	68	0.357143	298.767
4	TTIEAEAKSYLERFQHEEEDFFSSLDTMD_2	56	0	14	14	0	2	86	0.442857	229.348
4	ATVDSDARTYVEKMDHDTEAFMTSIDTYD_1	114	20	14	16	2	6	172	0.471429	492.755
4	STIDAETKTYLDKMNHEAEEFFSTLESWD_0	106	18	20	30	0	6	180	0.471429	236.761
4	ATVDSDARTYVEKMDHDTEAFMTSIDTYD_2	58	0	22	20	0	8	108	0.414286	124.769
4	TSIDAASKTYLERWNKDSEEYFSTLESWD_0	52	0	32	32	2	6	124	0.342857	136.642
4	TTVEADAKTYLEHFGRESEDFMSTVEAWD_2	32	0	4	30	0	2	68	0.342857	141.811
4	ATVDSATRTYLERFNRETAEMMSSLAAME_2	54	0	18	48	12	2	134	0.342857	153.841
4	ATIDEETKTYLDKFNHDAEEFFASLASWD_2	78	18	6	10	0	2	114	0.442857	613.458
4	ATLESEAHTYLEKFDHDTAEWFSSLESWD_2	68	6	18	22	0	0	114	0.471429	81.2449
4	ATVDTDTKIYIDKMNREAADFFASLESFE_1	56	8	4	12	0	2	82	0.271429	124.551
4	AILEADIKTYLEKFQRDAEDYFSTVESWD_2	38	0	2	10	0	0	50	0.2	82.2046
4	ATLDTETHTYLDHFNHDEEEFYSSLEAMD_0	22	34	6	18	10	0	90	0.385714	627.558
4	ATIDTETKTYLEKFNHDAEEFFSSVESWD_1	82	42	22	50	0	4	200	0.471429	150.399
4	ETIDTAAKTYLDKFNHDEEEFFSSIEAMD_0	102	42	0	12	0	0	156	0.328571	82.7388
4	ATLETATRTYVERFNHDAEEFFSSLESWD_2	26	8	0	12	0	0	46	0.228571	157.68
4	ESLETEIHTYIEHFNKDSEEYYTSLESWE_0	70	0	24	28	2	4	128	0.242857	99.3905
4	ATIDSESKIFLEHWNREEEEWFSSVATWE_1	38	8	0	6	0	0	52	0.228571	131.064
4	ATIDAETKTYLDKMNHDAEEFYSSLESWD_0	84	20	4	10	0	2	120	0.371429	1246.19
4	ATIDAEAHTYVDHFNHDAEEYFSALDTWD_0	90	8	0	32	4	0	134	0.371429	90.2828
4	ATVESAIHAMVDRFDHDTEEFFSSVESYD_2	34	0	2	14	6	0	56	0.271429	97.482
4	TSIDAETHIFIDKWNKEAAAFFTTIEAWD_1	68	10	10	30	6	2	126	0.485714	373.738
4	SILDAEAHAYVDHWDHDSAAYFSTLAAME_0	82	0	8	30	2	4	126	0.385714	80.6661
4	ATVDAETKTWLDRFNKEAEEYFTSLESYD_0	52	6	4	14	0	2	78	0.257143	85.4596
4	ETIESESKTYVDKYNRDADDFFSSLDSME_1	30	12	14	30	0	2	88	0.257143	500.666
4	ATVDSATRTYLERFNRETAEMMSSLAAME_0	48	0	0	26	4	0	78	0.428571	225.324
4	ATIEADTKTWLDKYGHEAEEFFASLATWD_2	40	10	4	6	0	0	60	0.228571	114.899
4	STLEAAIRIYLERMQKEADDFWTSLDSFE_1	40	0	0	10	12	0	62	0.328571	147.585
4	ATVDAETHTYIDKFNHEAEEFFSALEAWD_2	68	18	6	10	4	4	110	0.371429	101.722
4	ASIDAETHIMLEKFNHDAEAFMSALEAWD_0	62	2	18	14	4	6	106	0.371429	94.8678
4	ASIDAETKTYLDKFNHDAEEFFSSLAAWE_2	112	24	0	8	0	0	144	0.4	214.001
4	ATIDAETHTWLDHFNHETDAMFAALEAFD_2	58	14	8	28	4	4	116	0.385714	80.8131
4	AIVEADTRSMLDRFGKDEEEFFTTIDSMD_2	40	2	4	10	0	2	58	0	105.661
4	ASLDTESKAYLDKYQHEAEAFMASLESWD_1	68	4	2	26	0	0	100	0.457143	67.6578
4	ATLESEAHTYLEKFDHDTAEWFSSLESWD_0	98	26	0	22	0	0	146	0.4	168.191
4	ATIDTETKTYLEKFNHDAEEFFSSVESWD_2	56	2	12	26	0	0	96	0.485714	487.044
4	ASIDTESHTWLEKFGHDEEEWMAAVEAWE_2	44	0	6	10	0	2	62	0.314286	101.167
4	AIIDAAIKIFVEKFDHDAEEFWATLEAWD_1	64	6	16	18	0	2	106	0.442857	89.46
4	AIIDEETKIYIDKFQKEEAEFFSSVESWE_1	68	2	0	22	0	0	92	0.428571	130.962
4	AIVDSESKTWIDKFDHDEDEFMTALATWE_2	58	0	2	16	4	0	80	0.342857	614.586
4	ATIDSESKIFLEHWNREEEEWFSSVATWE_2	78	0	14	20	12	2	126	0.271429	85.4684
4	ETVEEDAKTFIEHYGHDAEEFYSSIESFD_2	218	100	12	32	0	6	368	0.414286	134.75
4	ATVDAETHTYIDKFNHEAEEFFSALEAWD_1	94	38	2	20	0	0	154	0.4	80.8606
4	ATIDADTKAWLDKFNHDAEAFFTSLETFD_0	52	0	6	18	18	2	96	0.285714	87.0306
4	ETIESESKTYVDKYNRDADDFFSSLDSME_0	36	6	4	8	8	0	62	0.271429	143.178
4	ATIDAEIKTYLDKFNHDAEEFFSSLESWE_2	28	0	0	4	0	0	32	0.257143	140.748
4	ETLESEIKTYIDKFDHESEDWFSSLESWE_1	70	14	6	30	6	2	128	0.385714	78.4004
4	ATIDAATKSYLDKWQHDTAEFYSALASWD_2	30	2	14	6	0	2	54	0.285714	559.676
4	ASIEAETKTYVEKFGHDTEEFFSAVEAWD_2	46	6	0	20	0	0	72	0.285714	165.437
4	ATIDAETKTYIDHFNHDAEEFFSSLESWD_1	100	28	14	16	2	2	162	0.414286	102.535
4	ATIDAETKTMVEKFQHESAEFMSTLESYD_1	40	0	0	8	0	0	48	0.414286	225.373
4	ASLDAETKTMLDRWDHDAEEFWSTLEAWE_2	46	4	8	12	2	0	72	0.257143	156.667
4	ATIDAEAHTYVDHFNHDAEEYFSALDTWD_1	52	22	0	14	0	0	88	0.285714	105.213
4	ATIDAATKTYLEKFNHDTAEFMSALDAFE_2	86	20	4	28	0	4	142	0.257143	103.168
4	ATIDAATKSYLDKWQHDTAEFYSALASWD_1	80	28	6	26	0	0	140	0.342857	81.9533
4	AIIDAETKTYIDRYNREAEDYWSSVESWD_0	94	32	2	12	0	0	140	0.471429	184.363
4	SSIDSEARIYLERFDKEEEEMMTSLEAWE_1	92	10	22	20	18	4	166	0.314286	135.666
4	ASIEAASHTYLEHFNRDSDAMFSSVASWE_2	94	46	26	28	0	2	196	0.542857	149.013
4	AIIDAETKTYIDRYNREAEDYWSSVESWD_1	62	14	18	42	14	6	156	0.471429	550.311
4	ASIDAATKTYLDRFDHEAEEFWSSLETWE_1	14	0	0	6	0	0	20	0.157143	132.342
4	ATIDAETHTWLDHFNHETDAMFAALEAFD_1	64	10	18	14	6	4	116	0.371429	541.445
4	ATIDAETKTYLDKFNHDAEEWFTSVESMD_0	52	20	4	20	4	0	100	0.285714	68.552
4	TTIDTETKTYLDKFNHDAEEMFSSVESYD_0	92	40	20	26	10	2	190	0.457143	88.9213
4	TSIDAETKTYLDKFNHDAEEFFSSLETWE_0	48	2	18	38	2	6	114	0.385714	114.273
4	TSIDAASKTYLERWNKDSEEYFSTLESWD_1	70	6	2	32	4	0	114	0.385714	122.694
4	AIIEEETKIYLDRMNKDADEFFASIESWD_0	66	12	4	14	0	2	98	0.271429	150.6
4	ASLDAETKTMLDRWDHDAEEFWSTLEAWE_1	68	8	22	42	6	6	152	0.357143	101.838
4	ASVDAESKTMVEHYNHESAEYYSSLATWE_1	34	2	10	26	6	0	78	0.5	119.326
4	ATIDAETKTYIDHFNHDAEEFFSSLESWD_2	52	8	0	12	16	0	88	0.385714	191.272
4	ATVDSATRTYLERFNRETAEMMSSLAAME_1	24	0	2	8	40	0	74	0.328571	128.742
4	ATLESEAHTYLEKFDHDTAEWFSSLESWD_1	98	16	22	28	0	4	168	0.5	140.224
4	ASIDAATKTYLDKYNHDAEAYMTSIATWD_1	56	4	4	32	0	4	100	0.314286	91.3234
4	ATIDADTKAYLDRFNHDAEEFFTSVASWD_1	46	8	16	12	0	2	84	0.328571	511.687
4	ATLDTETHTYLDHFNHDEEEFYSSLEAMD_2	66	30	0	10	2	0	108	0.314286	110.268
4	SSIDSEARIYLERFDKEEEEMMTSLEAWE_2	74	4	26	20	4	2	130	0.371429	499.498
4	TSIDEATKIMVDHYNKEAEEWWAAVDTWE_0	62	0	0	22	2	0	86	0.385714	214.418
4	ATVDAEIHIWLEKFQKDSEEMFASLESWE_2	56	0	14	18	2	4	94	0.242857	92.5299
4	TTIDSEIKIMIDHYQRDAEAWMATIDTWD_0	52	18	20	14	0	2	106	0.442857	609.771
4	ATVEAATRTWVDRFQKDAEEMWSALEAFD_2	120	28	4	16	4	0	172	0.385714	515.357
4	ASIDAATKTYLDKYNHDAEAYMTSIATWD_0	36	0	2	12	2	0	52	0.242857	166.603
4	AILEADIKTYLEKFQRDAEDYFSTVESWD_0	28	0	0	18	10	0	56	0.342857	148.88
4	STLEAETKAMIERYNRDADEYYTSIETFD_0	20	0	28	20	6	6	80	0.414286	545.238
4	AIVDSESKTWIDKFDHDEDEFMTALATWE_1	36	0	4	12	6	0	58	0.328571	247.438
4	TTVDAAIKIYLDRFQHDADEMFTTLAAFD_0	94	16	0	6	0	0	116	0.228571	83.3488
4	ASIDAATKTYLDKYNHDAEAYMTSIATWD_2	72	32	6	16	0	0	126	0.242857	154.304
4	AIIDAASHSMIEHFGKEADEFFSSLATWE_1	68	12	6	32	0	0	118	0.328571	512.911
4	STIDTEIRAWIEKYNHETDDMFSTLDSWE_1	56	2	32	30	6	8	134	0.557143	684.722
4	TSIDEATKIMVDHYNKEAEEWWAAVDTWE_1	52	12	2	20	0	0	86	0.342857	151.765
4	AIIDAASHSMIEHFGKEADEFFSSLATWE_2	110	0	12	34	4	0	160	0.485714	283.297
4	ATVEAATRTWVDRFQKDAEEMWSALEAFD_0	26	0	20	24	0	8	78	0.228571	148.996
4	AIIEEETKIYLDRMNKDADEFFASIESWD_2	32	0	0	6	6	0	44	0.228571	134.36
4	ATVDAETKTWLDRFNKEAEEYFTSLESYD_1	32	0	0	20	6	0	58	0.257143	198.593
4	ATLEAEAKIYVDRWNHDADDFYTSVASWD_2	64	2	10	18	6	0	100	0.428571	618.73
4	ATIDAETKTYLDKFNHDAEEFFSSVESWD_1	42	8	22	14	2	6	94	0.2	153.949
4	ATIDAETKTWIDHFNHETDAFMTSLASMD_1	40	6	10	6	10	0	72	0.242857	132.873
4	ETIDAATRTYIDRFGHETDAFFTSIEAWD_1	58	26	4	8	2	0	98	0.214286	80.9145
4	TTVDAATKIYVEKFQRESEEFFTSLEAWE_1	94	44	8	20	4	2	172	0.242857	74.0481
4	ATIDAATKSYLDKWQHDTAEFYSALASWD_0	22	0	16	22	0	4	64	0.428571	198.189
4	ATIEAESRTMLDRFNRDADEFFSTLESWD_2	38	0	18	20	4	0	80	0.3	131.396
4	ATIETEAKTYLEKMQHESEEMYSSIEAWD_0	62	12	2	32	22	0	130	0.471429	166.601
4	ATIDAETKTYIDHFNHDAEEFFSSLESWD_0	102	28	18	24	0	2	174	0.457143	181.102
4	ATIEAETKTYLDKYGHDSEEWWSSIESYE_2	84	50	10	14	2	4	164	0.328571	213.757
4	ASIDAETHIMLEKFNHDAEAFMSALEAWD_2	64	14	8	6	2	2	96	0.442857	129.157
4	ATIDAETKTYLDKFNHDADEFFSSLESWD_1	70	16	26	34	10	6	162	0.271429	91.0799
4	TAIDAETKSMVEKFNHDSAAFFSSLDTWD_0	74	12	8	16	0	2	112	0.428571	270.973
4	ASIDTESHTWLEKFGHDEEEWMAAVEAWE_1	66	6	0	8	0	0	80	0.428571	136.384
4	AAIDAEIKIYLDKWNHEAEEFFSSLESFD_2	40	8	0	10	0	0	58	0.385714	237.651
4	ATIDAATKTYLEKFNHDTAEFMSALDAFE_1	58	14	4	22	2	0	100	0.242857	144.275
4	ETIDTAAKTYLDKFNHDEEEFFSSIEAMD_2	96	28	4	22	2	0	152	0.285714	134.519
4	ATIDADTKTYLDKFNHEAEEFFSSLESWD_2	48	12	4	12	2	2	80	0.228571	91.6841
4	TTVEADAKTYLEHFGRESEDFMSTVEAWD_1	60	4	6	8	0	0	78	0.357143	101.81
4	ATIDAETKTMVEKFQHESAEFMSTLESYD_0	98	8	4	12	12	0	134	0.385714	126.684
4	ATIDAETKTYLDKMNHDAEEFYSSLESWD_1	34	0	4	22	18	0	78	0.228571	724.759
4	AIVDSESKTWIDKFDHDEDEFMTALATWE_0	60	6	12	16	4	2	100	0.314286	162.971
4	ATIDAETKTYLDKFNHDAAEFFSSLESWD_0	60	0	0	12	2	0	74	0.328571	-167.939
4	SAIDAETKTYLEKFGREAEEYMSSLDAWE_0	54	4	2	24	0	0	84	0.457143	359.048
4	ATIDAETKTYLDKFNHDEEAFFSSLESWD_0	34	6	8	14	0	4	66	0.014286	88.0622
4	ATVDSDARTYVEKMDHDTEAFMTSIDTYD_0	64	28	16	24	0	4	136	0.457143	285.365
4	STVDAEIKTFLDKFNKDAEEFFSSVESWD_0	70	0	4	28	2	2	106	0.557143	154.204
4	ATLDSDTHSMVEKFGRETAAWYAAIAAWD_0	38	6	0	8	0	0	52	0.385714	104.482
4	STVDAEIKTFLDKFNKDAEEFFSSVESWD_2	90	8	8	38	2	6	152	0.328571	563.58
4	ATIEAESKAWIEKFDHDAEEYMSSVETYE_2	96	30	0	24	0	0	150	0.4	144.227
4	ATIDADTKAYLDRFNHDAEEFFTSVASWD_0	12	0	8	6	0	4	30	0.171429	84.2311
4	ATLDTETHTYLDHFNHDEEEFYSSLEAMD_1	48	22	2	46	0	0	118	0.385714	91.6093
4	ATIDEETKTYLDKFNHDAEEFFASLASWD_1	24	0	8	28	10	2	72	0.185714	121.937
4	ATVDTDTKIYIDKMNREAADFFASLESFE_2	168	36	16	26	0	8	254	0.542857	146.328
4	ATIETEAKTYLEKMQHESEEMYSSIEAWD_1	44	0	8	14	6	0	72	0.342857	102.908
4	ATLDSDTHSMVEKFGRETAAWYAAIAAWD_2	22	2	0	24	0	0	48	0.285714	198.254
4	ETLESEIKTYIDKFDHESEDWFSSLESWE_2	90	0	34	38	0	8	170	0.214286	574.765
4	TTIDTETKTYLDKFNHDAEEMFSSVESYD_2	22	0	8	8	2	0	40	0.4	537.204
4	ATVESAIHAMVDRFDHDTEEFFSSVESYD_0	56	26	6	26	0	2	116	0.314286	121.573
4	ASIEAETKTYVEKFGHDTEEFFSAVEAWD_1	24	0	4	18	0	0	46	0.285714	153.398
4	AIIDAAIKIFVEKFDHDAEEFWATLEAWD_2	52	6	0	12	0	0	70	0.314286	77.9844
4	AAIDAEAKTYVDKFNHETEEYYSSLETWD_2	76	10	0	20	4	0	110	0.342857	103.321
4	ATIDAETKTYLDKFNHDAEDFFSSLESWD_2	106	28	0	26	0	0	160	0.414286	965.988
4	ASIDAETKTYLDKFNHDAEEFFSSLAAWE_0	64	30	0	30	8	0	132	0.385714	174.682
4	ATLEAEAKIYVDRWNHDADDFYTSVASWD_0	74	38	0	20	0	0	132	0.342857	175.745
4	TILDEDTHTWLDRWGHEADEFWTAIDTWE_0	70	16	40	42	4	14	186	0.457143	160.897
4	ATIDAETKTYLDKFQHDAEEFWATLESFD_0	20	0	4	12	6	2	44	0.257143	181.121
4	TILDEDTHTWLDRWGHEADEFWTAIDTWE_1	70	2	52	36	6	14	180	0.357143	121.047
4	ATIDAETKTYLDKFNHDAAEFFSSLESWD_2	44	8	0	16	8	0	76	0.357143	-154.208
4	TSIDAETKTYLDKFNHDAEEFFSSLETWE_2	36	0	4	26	0	2	68	0.428571	83.9397
4	ATLETATRTYVERFNHDAEEFFSSLESWD_0	72	0	24	30	8	6	140	0.371429	171.47
4	ATIDAETKSYLDKFNHDAEEFFSSLESWD_0	24	6	0	22	16	0	68	0.357143	197.739
4	ATLDTETKTYLDRFNHDAEEFFSSLESWD_0	36	2	10	22	6	2	78	0.128571	117.261
4	ATVDAEIHIWLEKFQKDSEEMFASLESWE_0	34	0	0	8	2	0	44	0.342857	84.1319
4	ATLEEETRTYLEKYGRDSEEFMASLAAWD_0	80	16	0	28	0	0	124	0.514286	109.277
4	ASLDAETKTMLDRWDHDAEEFWSTLEAWE_0	44	0	22	22	12	4	104	0.271429	199.44
4	ATIEAETKTYLDKYGHDSEEWWSSIESYE_1	46	0	4	4	0	0	54	0.285714	-184.058
4	ATLDAATKTYIDRYNHDAEAFFSALESWD_0	42	4	28	46	6	8	134	0.257143	103.118
4	AIIDAETKTYIDRYNREAEDYWSSVESWD_2	94	32	46	42	4	8	226	0.457143	60.2835
4	ATVDAETHTYIDKFNHEAEEFFSALEAWD_0	110	12	0	12	2	0	136	0.542857	209.961
4	TAVDAETRIMVDHWNHDADEFMTTVAAWE_1	188	98	4	34	2	4	330	0.471429	591.42
4	ETIDTAAKTYLDKFNHDEEEFFSSIEAMD_1	36	10	0	8	0	0	54	0.257143	112.09
4	ESLETEIHTYIEHFNKDSEEYYTSLESWE_1	52	34	22	28	6	4	146	0.271429	105.829
4	TSIDAETHIFIDKWNKEAAAFFTTIEAWD_0	140	20	10	26	10	0	206	0.471429	284.784
4	ASVEAATKSYIEHFNHEAEAWFSSVASWD_0	38	10	2	14	0	0	64	0.328571	499.796
4	ATIDAETKTYLDKFNHDADEFFSSLESWD_2	24	0	2	10	6	0	42	0.271429	663.301
4	ETLESEIKTYIDKFDHESEDWFSSLESWE_0	42	0	26	60	28	4	160	0.285714	127.141
4	ATIEAESRTMLDRFNRDADEFFSTLESWD_0	54	10	0	14	4	0	82	0.214286	102.976
4	ASIDAATKTYLDRFDHEAEEFWSSLETWE_2	30	0	20	12	0	4	66	0.228571	271.115
4	ATIDAEAHTYVDHFNHDAEEYFSALDTWD_2	106	24	0	16	8	0	154	0.371429	91.4215
4	ASIEAASHTYLEHFNRDSDAMFSSVASWE_1	66	16	0	20	0	0	102	0.442857	74.8492
4	TTIEAEAKSYLERFQHEEEDFFSSLDTMD_0	42	0	8	20	18	0	88	0.228571	241.513
4	ASVEAATKSYIEHFNHEAEAWFSSVASWD_2	130	52	0	0	0	0	182	0.214286	98.6248
4	TAVDAETRIMVDHWNHDADEFMTTVAAWE_2	104	28	12	20	0	4	168	0.414286	135.992
4	STIDTEIRAWIEKYNHETDDMFSTLDSWE_2	54	14	6	32	0	2	108	0.5	247.388
4	ETVEEDAKTFIEHYGHDAEEFYSSIESFD_0	80	24	38	40	4	8	194	0.471429	573.618
4	ATIEADTKTWLDKYGHEAEEFFASLATWD_1	58	6	20	26	10	4	124	0.4	77.4856
4	SSIESASRTWIDKYNRESEEFWSSIDTFE_0	36	0	4	16	12	0	68	0.357143	608.626
4	AIIDAASHSMIEHFGKEADEFFSSLATWE_0	82	0	14	22	4	2	124	0.442857	121.104
4	ATIDAETKSYLDKFNHDAEEFFSSLESWD_2	102	22	0	22	0	0	146	0.428571	287.119
4	ATLDAESKSYLEHFDREAEEFFSSLEAFD_2	102	54	0	22	2	0	180	0.485714	265.769
4	AIVEAATHTYLDHYQHESAAFMTALETFD_0	146	24	2	20	0	0	192	0.414286	158.554
4	TTIDTETKTYLDKFNHDAEEMFSSVESYD_1	60	8	8	10	2	0	88	0.485714	128.947
4	ATIDAETKTYLDKFQHDAEEFWATLESFD_2	44	0	4	10	0	0	58	0.4	571.086
4	ASIEAASHTYLEHFNRDSDAMFSSVASWE_0	46	18	12	22	2	2	102	0.4	161.268
4	AIVEAATHTYLDHYQHESAAFMTALETFD_2	34	14	20	30	2	4	104	0.342857	198.507
4	ATLDSDTHSMVEKFGRETAAWYAAIAAWD_1	104	32	4	18	0	4	162	0.5	120.007
4	ASVEAATKSYIEHFNHEAEAWFSSVASWD_1	110	44	10	16	6	0	186	0.271429	100.794
4	AAIDAEIKIYLDKWNHEAEEFFSSLESFD_0	32	0	0	6	0	0	38	0.228571	399.39
4	ASLDTESKAYLDKYQHEAEAFMASLESWD_2	36	0	34	24	8	0	102	0.242857	139.058
4	STIDAETKTYLDRYQKDAAAFFSALESWD_1	70	16	0	6	0	0	92	0.357143	93.2303
4	ATIDAETHTWLDHFNHETDAMFAALEAFD_0	48	6	14	14	2	2	86	0.242857	104.059
4	ATIEAETKTYLDKYGHDSEEWWSSIESYE_0	56	0	24	34	2	8	124	0.357143	498.072
4	STIDTEIRAWIEKYNHETDDMFSTLDSWE_0	58	10	10	26	0	4	108	0.428571	371.054
4	TTVEADAKTYLEHFGRESEDFMSTVEAWD_0	56	10	14	14	10	2	106	0.4	72.3648
4	ATLDTETKTYLDRFNHDAEEFFSSLESWD_2	80	16	6	14	0	2	118	0.228571	175.045
4	ASVDAESKTMVEHYNHESAEYYSSLATWE_2	28	0	0	12	0	0	40	0.285714	134.218
4	ATIDEETKTYLDKFNHDAEEFFASLASWD_0	68	20	18	26	14	4	150	0.385714	131.783
4	TTIDSEIKIMIDHYQRDAEAWMATIDTWD_1	84	10	14	20	2	0	130	0.357143	742.921
4	ATIDAETKTYLDKFNHDAEEFFSSVESWD_0	46	8	20	26	0	6	106	0.428571	106.581
4	ATIDAETKTYLDKFNHDAEDFFSSLESWD_1	72	20	2	20	0	0	114	0.371429	557.041
4	ATLDAESKSYLEHFDREAEEFFSSLEAFD_1	78	16	36	30	4	10	174	0.385714	74.4582
4	TTIETASHAYLEHFNRDEADFWSSLDTYE_2	70	26	8	20	28	0	152	0.257143	154.756
4	ATIDADTKTYLDKFNHEAEEFFSSLESWD_0	88	18	18	26	2	8	160	0.385714	105.816
4	AAIDAEIKIYLDKWNHEAEEFFSSLESFD_1	154	58	4	28	10	0	254	0.471429	110.688
4	ATIDAETKTYLDKFNHDAEDFFSSLESWD_0	62	8	2	14	4	0	90	0.314286	441.292
4	AIIEAEAHTYLERFDREAEAFWASIESWD_2	132	46	8	24	4	0	214	0.428571	276.777
4	TAIDAETKSMVEKFNHDSAAFFSSLDTWD_2	70	0	4	2	0	0	76	0.228571	144.48
4	ATLDTETKTYLDRFNHDAEEFFSSLESWD_1	50	0	22	26	16	6	120	0.328571	495.775
4	AIIDEETKIYIDKFQKEEAEFFSSVESWE_2	46	0	12	6	0	0	64	0.371429	195.103
4	ATIDAETKTWIDHFNHETDAFMTSLASMD_0	22	0	12	0	0	0	34	0.357143	264.345
4	SSIESASRTWIDKYNRESEEFWSSIDTFE_2	122	24	0	44	0	0	190	0.442857	326.764
4	ATLDAATKTYIDRYNHDAEAFFSALESWD_2	78	30	24	28	8	6	174	0.371429	355.164
4	ETIDAATRTYIDRFGHETDAFFTSIEAWD_2	108	28	18	20	4	2	180	0.414286	109.147
4	ATIDADTKAYLDRFNHDAEEFFTSVASWD_2	46	4	20	14	34	6	124	0.242857	152.427
4	ATLEEETRTYLEKYGRDSEEFMASLAAWD_1	44	10	8	16	2	4	84	0.271429	105.888
4	ATIDAATKTYLEKFNHDTAEFMSALDAFE_0	68	0	18	26	6	4	122	0.3	534.937
4	ATIDAETKTYLDKFNHDAAEFFSSLESWD_1	54	0	12	34	12	2	114	0.257143	207.058
4	ATIEEETKTWLDHFNRETAAFMSSIESWD_2	36	0	6	26	4	0	72	0.328571	126.459
4	ASIEAETKTYVEKFGHDTEEFFSAVEAWD_0	44	4	0	24	0	0	72	0.428571	78.3931
4	ATIDAETKTYLDKMNHDAEEFYSSLESWD_2	70	2	4	12	10	0	98	0.4	752.896
4	TTVDAAIKIYLDRFQHDADEMFTTLAAFD_2	44	8	8	22	4	2	88	0.228571	99.5604
4	ATIDADTKAWLDKFNHDAEAFFTSLETFD_2	72	12	20	32	8	6	150	0.528571	117.323
4	ATIEAESRTMLDRFNRDADEFFSTLESWD_1	66	14	8	18	4	2	112	0.414286	194.729
4	ATVDAETKTYLEHFNHDAEEFYSALESWD_1	104	14	26	46	14	4	208	0.357143	541.74
4	SAIDAETKTYLEKFGREAEEYMSSLDAWE_2	38	4	2	30	22	0	96	0.5	467.993
4	ATIDADTKTYLDKFNHEAEEFFSSLESWD_1	28	0	0	12	0	0	40	0.342857	139.773
4	ATIDAETKTYLDKFQHDAEEFWATLESFD_1	14	0	6	14	6	4	44	0.242857	95.4406
4	TSIDAETHIFIDKWNKEAAAFFTTIEAWD_2	16	0	18	18	2	8	62	0.228571	170.741
4	AIIDAAIKIFVEKFDHDAEEFWATLEAWD_0	38	8	20	24	0	2	92	0.314286	220.691
4	SSIDSEARIYLERFDKEEEEMMTSLEAWE_0	46	10	0	10	0	0	66	0.328571	307.625
4	TAVDAETRIMVDHWNHDADEFMTTVAAWE_0	70	50	4	16	2	2	144	0.314286	121.594
4	AIIEAEAHTYLERFDREAEAFWASIESWD_0	106	62	38	40	2	12	260	0.371429	223.41
4	ATIEADTKTWLDKYGHEAEEFFASLATWD_0	28	20	4	18	30	0	100	0.257143	83.3916
4	TTIDSEIKIMIDHYQRDAEAWMATIDTWD_2	32	6	2	14	2	0	56	0.357143	127.435
4	TTVDAATKIYVEKFQRESEEFFTSLEAWE_0	48	10	16	28	8	4	114	0.328571	98.8932
4	AIIEAEAHTYLERFDREAEAFWASIESWD_1	102	38	30	24	8	8	210	0.285714	329.226
4	SILDAEAHAYVDHWDHDSAAYFSTLAAME_1	92	40	26	48	14	4	224	0.485714	115.363
4	AIVEADTRSMLDRFGKDEEEFFTTIDSMD_1	42	0	2	6	0	0	50	0.171429	86.1884
4	ATVESAIHAMVDRFDHDTEEFFSSVESYD_1	70	10	4	8	0	0	92	0.371429	98.0875
4	ATVDAETKTWLDRFNKEAEEYFTSLESYD_2	36	8	4	26	6	0	80	0.314286	103.833
4	STIDAETKTYLDRYQKDAAAFFSALESWD_2	118	26	0	26	0	0	170	0.428571	169.01
4	AAIDAEAKTYVDKFNHETEEYYSSLETWD_0	56	16	0	22	4	0	98	0.285714	95.8561
4	STLEAAIRIYLERMQKEADDFWTSLDSFE_0	66	8	4	18	2	0	98	0.457143	149.863
4	ATIDAEIKTYLDKFNHDAEEFFSSLESWE_1	80	60	20	30	0	8	198	0.414286	223.971
4	ASIDAETKTYLDKFNHDAEEFFSSLAAWE_1	36	8	28	38	8	8	126	0.428571	513.427
4	ASVDAESKTMVEHYNHESAEYYSSLATWE_0	34	10	0	14	0	0	58	0.228571	199.47
4	ATIDAETKTWIDHFNHETDAFMTSLASMD_2	58	6	8	32	14	2	120	0.285714	111.86
4	STIDAETKTYLDKMNHEAEEFFSTLESWD_1	66	20	20	24	6	6	142	0.385714	91.8797
4	ATIDAETKTYLDKFNHDEEAFFSSLESWD_1	94	24	16	24	0	2	160	0.4	75.8281
4	ATVEAATRTWVDRFQKDAEEMWSALEAFD_1	10	0	14	16	4	2	46	0.128571	74.7811
4	AILEADIKTYLEKFQRDAEDYFSTVESWD_1	80	12	18	28	10	2	150	0.457143	570.175
4	ATVDAETKTYLEHFNHDAEEFYSALESWD_2	66	20	0	24	0	0	110	0.414286	140.466
4	TTVDAATKIYVEKFQRESEEFFTSLEAWE_2	126	42	20	38	6	6	238	0.385714	153.773
4	ATIDAEIKTYLDKFNHDAEEFFSSLESWE_0	42	2	8	4	0	0	56	0.328571	80.2997
4	ATIDAETKTYLDKFNHDAEEWFTSVESMD_1	14	0	2	8	2	0	26	0.028571	267.512
4	AIVEADTRSMLDRFGKDEEEFFTTIDSMD_0	36	0	4	18	0	4	62	0.257143	59.5627
4	ATIEAESKAWIEKFDHDAEEYMSSVETYE_1	78	32	20	24	2	6	162	0.471429	170.408
4	ATIDAETKTYLDKFNHDAEEFFSSVESWD_2	46	6	36	44	18	12	162	0.357143	586.612
4	ATLEAEAKIYVDRWNHDADDFYTSVASWD_1	44	0	20	32	0	0	96	0.457143	106.334
4	AIIEEETKIYLDRMNKDADEFFASIESWD_1	26	0	16	8	0	2	52	0.228571	117.881
4	ATIDAETKSYLDKFNHDAEEFFSSLESWD_1	82	10	6	48	6	2	154	0.428571	219.165
4	TTIETASHAYLEHFNRDEADFWSSLDTYE_0	18	14	12	16	0	2	62	0.3	88.0454
4	AIIDEETKIYIDKFQKEEAEFFSSVESWE_0	74	0	14	24	4	8	124	0.257143	299.214
4	ASLDTESKAYLDKYQHEAEAFMASLESWD_0	122	48	6	24	6	4	210	0.342857	83.6675
4	STLEAETKAMIERYNRDADEYYTSIETFD_2	46	2	2	26	20	0	96	0.442857	166.607
4	ATIEEETKTWLDHFNRETAAFMSSIESWD_0	24	0	20	12	6	6	68	0.1	75.4463
4	SSIESASRTWIDKYNRESEEFWSSIDTFE_1	36	12	14	30	4	4	100	0.214286	144.457
4	ATVDTDTKIYIDKMNREAADFFASLESFE_0	74	12	4	26	0	2	118	0.371429	268.897
4	ATLDAATKTYIDRYNHDAEAFFSALESWD_1	84	22	4	20	0	0	130	0.457143	461.212
4	AIVEAATHTYLDHYQHESAAFMTALETFD_1	70	32	4	18	0	0	124	0.257143	115.776
4	ASIDAATKTYLDRFDHEAEEFWSSLETWE_0	46	6	10	20	8	4	94	0.271429	97.1571
5	SIIAANARSFIEKWNHDTEEFWTTVSSWG_2	86	4	8	44	20	0	162	0.257143	211.097
5	TVIAAQARTFLDKWDREIDAFWATVTAWG_2	12	0	0	16	4	0	32	0.342857	101.232
5	SVIAAQARSYVEHWNHDSEEWWTTVAAWG_1	62	10	2	34	0	0	108	0.442857	367.882
5	SLLAANERTFIEKMDKEAEEFYTTVAAMG_2	24	0	0	14	0	0	38	0.271429	176.028
5	SIVASQARTMIEKWGHDTADWFAIISTYP_1	74	18	18	36	0	8	154	0.442857	149.551
5	SIIAANARSFIEKWNHETEEFWATVSSYG_0	132	66	0	22	8	0	228	0.4	160.019
5	SIVAAQSRTFIERWNKDTEEFWATVSSWG_0	26	0	0	8	0	0	34	0.242857	127.54
5	SIVAAQARSFIEKWNHDTEEFYATVSSFG_2	54	0	0	14	6	0	74	0.285714	138.055
5	SIIAANARTFIEKWNHDTEEFWATVSSWP_0	104	22	0	22	0	0	148	0.457143	550.584
5	SIIEEQEKTFIDRFQKETEDFWASVTTWG_0	114	46	16	2	2	2	182	0.414286	548.846
5	SIVAAQSRTFIERWNKDTEEFWATVSSWG_1	126	52	0	18	0	0	196	0.385714	201.264
5	SILAANSRSWVDKWNHDTDDWMTALSTMP_1	48	0	0	16	0	0	64	0.3	147.622
5	SIVASQARTMIEKWGHDTADWFAIISTYP_2	48	8	10	26	0	2	94	0.4	121.247
5	TVVAANARSMVDKWQRESEEFFASLSSMG_1	34	10	24	24	4	4	100	0.414286	62.7492
5	AVVAAQEHAFIAKYQRDTEEMYSSAAAYG_1	46	0	0	22	0	0	68	0.357143	1001.17
5	SLIAEQARSFIDHWNKDTEEFWASVSAWN_2	60	22	0	4	6	0	92	0.285714	141.428
5	AVISTETKTMIAKWDHESEEFWAIASAWN_1	106	34	0	16	0	0	156	0.314286	179.358
5	SIVTENARSFLARWGRDTEEYMTSVTSFP_2	50	20	4	14	4	4	96	0.228571	199.647
5	SIIAAQARSYIEKWNHDTEEFYASVSSWG_0	88	38	16	22	0	2	166	0.371429	173.818
5	SIIAAQARSFIAKWGHETEDYWAIASSFG_0	58	14	20	34	0	6	132	0.542857	112.993
5	SLISAQARTYIAHWNRDTADFFEALSAMN_0	78	34	2	16	4	0	134	0.442857	90.9539
5	AVVAANTKAMLARWNKESDDFFETLSSWN_1	56	6	0	12	0	0	74	0.414286	124.933
5	SVLTAEAHSFIEKWQHDIEEWMTTASTFG_1	20	4	38	28	12	8	110	0.3	99.2085
5	TIIESEERSFLERFDHDIEEFYSALSAFN_1	78	6	2	24	30	0	140	0.457143	206.373
5	SVVTSNEHSFIERWNRDIDEFFAAVTAYP_1	82	34	0	6	0	0	122	0.485714	136.064
5	SIIAENTKTFLERWQHDAAAFFAILTTWG_0	56	18	12	14	0	0	100	0.442857	321.884
5	TVVAANARSMVDKWQRESEEFFASLSSMG_0	42	0	16	26	8	6	98	0.328571	574.811
5	ALLATQAHAMIEHWNKETDDMMAIVSSMG_2	104	14	4	28	4	0	154	0.428571	209.421
5	SIIAANARTFIEKWNHDTEEFWATVSSWP_1	68	12	0	8	0	0	88	0.5	218.401
5	SVVSAQARTMIAKWDKDTDDYFASISAWG_2	64	14	6	24	0	4	112	0.428571	520.033
5	SIISAQSRSFIERWQRDTADMWATVSSWN_0	142	38	30	16	0	4	230	0.342857	158.841
5	SIITAEAHSFIAKWQHDSDEFFATLSSWN_2	44	0	0	20	0	0	64	0.3	343.782
5	SILTAQARSFVEKWNHDSEEFWSIVSAWN_2	46	16	0	8	0	0	70	0.342857	120.738
5	SIVATQTHSYLEKYGHDSAAMWATVSAMG_1	50	0	12	16	2	0	80	0.414286	136.006
5	SLIAAQTRSFLEKWNHDTAEFMATLTSWP_2	58	0	16	24	8	2	108	0.242857	200.934
5	SIIAAETHSYVDHWNHDTEEWWATIASMG_0	106	14	4	12	4	2	142	0.342857	261.447
5	SIIAAQARSFIEKWNHDTEEFWATVSSWN_2	46	4	4	18	0	0	72	0.414286	112.997
5	TVIAAETKSFLAKMNRDAAEFWAIVSSFN_1	50	4	6	16	0	0	76	0.371429	142.621
5	SIIAANARSFIEKWNHDTEEFWTTVSSWG_0	82	18	0	10	0	0	110	0.414286	121.03
5	SIVAAESHAFIDRWDHETEEFWTALSAWG_1	64	22	8	24	14	0	132	0.414286	123.588
5	SVIAAQARSYVEHWNHDSEEWWTTVAAWG_0	44	8	18	20	0	2	92	0.328571	84.4111
5	SIIAENTKTFLERWQHDAAAFFAILTTWG_2	82	34	14	34	0	6	170	0.3	141.714
5	TIIAENARTFIDKMNRETEEFWSAVTAWG_2	68	8	16	26	6	6	130	0.371429	95.4611
5	SILAAQARSFIEKWNHDTEEFWATVSSWG_0	102	46	4	20	2	2	176	0.442857	473.911
5	SLLAANERTFIEKMDKEAEEFYTTVAAMG_1	72	8	20	34	8	10	152	0.271429	164.808
5	SIIAANARSFIEKWNHDTEEFWTTVSSWG_1	16	0	2	6	0	0	24	0.242857	121.714
5	SIIEAQAKAFIEKWNHDTEEFWAAISSWG_2	50	4	0	2	0	0	56	0.314286	224.512
5	AVVAAQAHSFVDRWDHEIEEFWSSVSAWN_1	44	0	0	4	0	0	48	0.2	131.002
5	SVIAAQAHSFLEKYQHEIEAFWAAVTSWG_1	106	14	4	10	6	0	140	0.4	180.761
5	SILAAQAHTWIEKFNHEADAFWETVTSMG_0	92	0	0	16	0	0	108	0.328571	178.91
5	TIIAAQAKSFIEKWNHDTDEMWATVSSFG_0	38	8	4	16	0	4	70	0.228571	122.887
5	SLIAAQARSFLEKYNHDTEEFWATVSSWG_0	26	0	0	18	0	0	44	0.442857	172.473
5	SVIAANEKSFIERMGHETAEFMATVSSWN_0	80	30	0	4	0	0	114	0.271429	314.64
5	SIIATQARAMIEKFNRDTADFWASVSSYG_1	46	0	4	6	2	2	60	0.328571	248.482
5	AIIAAQARSFIEKWQHDTEAFWATVSSWG_1	54	4	12	12	2	2	86	0.328571	122.268
5	SLIAEQARSFIDHWNKDTEEFWASVSAWN_1	38	18	6	30	6	0	98	0.357143	208.874
5	TVVAANARSMVDKWQRESEEFFASLSSMG_2	36	0	12	28	0	4	80	0.242857	39.9263
5	TIIAENARTFIDKMNRETEEFWSAVTAWG_0	112	2	34	12	0	2	162	0.5	192.19
5	SLISAESHAFIDKYGKEIEAFWASVTSFG_2	42	10	0	14	0	0	66	0.314286	81.8775
5	SIIATEARAFIDKWNHDTEEWMATVSSWP_0	96	16	2	12	4	0	130	0.314286	96.8349
5	SIIAENTKTFLERWQHDAAAFFAILTTWG_1	22	2	0	10	4	0	38	0.128571	152.777
5	SLIAEEARSFIEKWNHDTEAFWATVSTWG_2	52	36	18	8	0	0	114	0.257143	215.254
5	SVITSEARSFIEHWNHDAEEFMATISAMN_1	70	2	0	20	4	0	96	0.428571	112.622
5	AVVAAQEHAFIAKYQRDTEEMYSSAAAYG_2	48	0	0	24	0	0	72	0.285714	690.252
5	SIVATQTHSYLEKYGHDSAAMWATVSAMG_0	76	26	0	20	2	0	124	0.514286	72.8752
5	SIIATQARAMIEKFNRDTADFWASVSSYG_0	32	0	0	18	0	0	50	0.271429	115.44
5	TIIESEERSFLERFDHDIEEFYSALSAFN_2	38	8	0	20	0	0	66	0.4	106.322
5	TIIAAQAKSFIEKWNHDTDEMWATVSSFG_1	92	10	16	28	0	2	148	0.514286	231.342
5	TVITTNARAFLEKYNHETEAYYAAISSFN_1	60	6	0	10	0	0	76	0.357143	53.8324
5	SLIAAQARSFLEKYNHDTEEFWATVSSWG_1	12	0	10	8	18	0	48	0.085714	139.943
5	TIIATNTRSFIEHWNHDTAAYYTIVSSYP_1	44	18	2	18	0	0	82	0.242857	279.382
5	SVIAAQAHSFLEKYQHEIEAFWAAVTSWG_0	62	0	0	24	0	0	86	0.5	190.42
5	SIIAAQARSFIAKWGHETEDYWAIASSFG_1	32	6	0	4	0	0	42	0.2	297.42
5	SVIAANEKSFIERMGHETAEFMATVSSWN_1	120	6	0	14	0	0	140	0.371429	507.854
5	SIITAQARSFIAKWNKDTEAFWATVTSFP_1	56	2	4	10	0	0	72	0.285714	173.224
5	SIVAAQARSFIEKWNHDTEEFYATVSSFG_0	78	24	0	46	6	0	154	0.485714	220.069
5	SILAAQARSFIEKWNHDTEEFWATVSSWG_1	42	2	0	38	0	0	82	0.485714	173.025
5	SIIATEARAFIDKWNHDTEEWMATVSSWP_2	48	0	26	24	4	8	110	0.442857	159.804
5	AVVAANTKAMLARWNKESDDFFETLSSWN_0	68	10	24	28	0	6	136	0.5	207.614
5	SVIASQAHSFIDKWNHDTEAFWAIVSSWN_0	94	24	4	18	0	0	140	0.342857	103.719
5	SLIEAQSRAFLERWGKDAEDWFATVASYG_1	48	8	0	34	0	0	90	0.428571	259.914
5	TIIAAQARSFIEKWNKDTEEFWAAVSSWG_1	80	14	0	24	6	0	124	0.414286	169.886
5	TLVEENARTWVDKWQHEIAEWWTIVSAWP_0	68	14	6	14	6	0	108	0.285714	555.091
5	SILAAQARSFIEKWDHETEEMYETVSAMG_0	92	8	20	32	6	2	160	0.485714	56.1215
5	TILASNTKAWIERWNKDTEEWWATISSWG_1	46	22	0	24	0	0	92	0.457143	558.03
5	SVIASQAHSFIDKWNHDTEAFWAIVSSWN_1	106	6	0	18	0	0	130	0.442857	476.912
5	TVITTNARAFLEKYNHETEAYYAAISSFN_0	72	18	0	36	2	0	128	0.571429	676.06
5	SILTAQSHTYLDKWQKDTEEFWASLASYN_1	68	0	12	36	20	6	142	0.185714	96.5678
5	SIIEEQEKTFIDRFQKETEDFWASVTTWG_2	84	20	8	16	6	2	136	0.371429	100.079
5	SIISAQSRSFIERWQRDTADMWATVSSWN_2	62	12	0	6	0	0	80	0.328571	115.019
5	SVVSAQARTMIAKWDKDTDDYFASISAWG_1	68	2	20	38	0	2	130	0.585714	202.269
5	TIIATNTRSFIEHWNHDTAAYYTIVSSYP_2	46	10	0	20	0	0	76	0.271429	318.688
5	AVLATNARSYLDKYQHDTEEMMTIVSTMP_2	28	0	0	12	0	0	40	0.442857	248.914
5	SILAAQAHTWIEKFNHEADAFWETVTSMG_1	52	6	8	18	6	0	90	0.271429	341.881
5	SIIEAQARSYIAHFDHDTAEYWTIASSWP_1	10	0	0	6	0	0	16	0.1	173.284
5	AIVAANEHSFIDRWNHDAEEMWATVSSWG_1	52	20	6	20	16	2	116	0.428571	508.036
5	AVVAAQEHAFIAKYQRDTEEMYSSAAAYG_0	20	6	12	16	2	2	58	0.214286	716.684
5	TVVEAQAKSFIERMNKDTDEFWATVSSFG_0	96	38	0	10	0	0	144	0.257143	171.365
5	SLIEAQSRAFLERWGKDAEDWFATVASYG_0	58	2	0	24	0	0	84	0.428571	157.96
5	TIVEAEARSMVAHYNKEIDEYWAILASWP_0	68	12	4	26	0	2	112	0.428571	367.578
5	SILATEARSFIERFQHDTEEYMAAVSTWG_1	78	6	2	20	2	0	108	0.385714	111.232
5	TIVEEQSRAYVEKMNRDSDAFWETVSSWG_0	62	8	22	18	6	6	122	0.3	97.2151
5	TIVTEEARTWLEKWNRDTEEWWTIITSYP_2	118	10	0	4	0	0	132	0.285714	142.367
5	SLIAEEARSFIEKWNHDTEAFWATVSTWG_1	72	42	16	16	0	4	150	0.385714	102.259
5	TIVTANSKAYVDHWQKDTEAWWASISAMG_1	24	0	0	8	0	0	32	0.371429	126.168
5	SLITTQARSFIERWQHETAAMFASASSFG_1	50	0	0	6	0	0	56	0.3	235.251
5	SVIAAQAHSFLEKYQHEIEAFWAAVTSWG_2	70	26	6	30	0	0	132	0.342857	204.316
5	SIVTENARSFLARWGRDTEEYMTSVTSFP_1	102	14	4	26	0	0	146	0.428571	75.71
5	SLISAQARTYIAHWNRDTADFFEALSAMN_1	74	28	0	16	2	0	120	0.328571	98.5573
5	SVIAAQTRSFVEKWNHDTEEMWATLSSWN_0	62	0	10	30	2	0	104	0.285714	160.857
5	SVIEEQTKAFVEHMDRETDDYFTIVATFG_0	4	0	22	10	6	8	50	0.085714	165.291
5	TILASNTHTFIERWNKDTAEWMTSASAYG_0	28	6	6	22	0	2	64	0.285714	143.873
5	TVLAAESKAYLEHWNHETEAWWATVTSFG_2	46	0	0	14	14	0	74	0.328571	156.35
5	SLISAQARTYIAHWNRDTADFFEALSAMN_2	58	4	4	10	0	0	76	0.314286	95.1306
5	SVIAANARTYLEHWDKEAAEMWASISSWP_2	56	8	0	12	2	0	78	0.371429	127.515
5	SIIAANSRTFIEKWNRDTEEWWETVSSWG_0	50	0	4	14	2	2	72	0.271429	112.359
5	TILASNTHTFIERWNKDTAEWMTSASAYG_2	76	12	0	16	6	0	110	0.342857	132.626
5	SIVTENARSFLARWGRDTEEYMTSVTSFP_0	50	6	18	34	10	6	124	0.342857	179.469
5	SVVTSNEHSFIERWNRDIDEFFAAVTAYP_0	116	32	0	12	2	0	162	0.428571	130.218
5	SVIAENARSFVEHWNHDIDEFWATATSWG_2	34	6	8	6	0	4	58	0.3	88.6129
5	AVISTETKTMIAKWDHESEEFWAIASAWN_0	46	4	16	24	14	2	106	0.414286	137.784
5	AIIAAQAHAFIEKFNRDAEDYFTALSTWG_1	34	0	18	18	2	0	72	0.328571	78.0333
5	AVIAAEERSYLERMNRDTEDFWTTATSWN_0	44	6	0	22	10	0	82	0.4	111.036
5	SIIAAQARSFIEKWNHDTEEWWATVSSWG_1	58	12	22	18	0	2	112	0.342857	97.6165
5	AVIAAEEKAWLEKMNREIDDYMASVSTFG_2	38	0	28	16	8	8	98	0.457143	175.239
5	TVVEAQAKSFIERMNKDTDEFWATVSSFG_2	88	28	0	14	0	0	130	0.285714	161.022
5	AIITAQARSFIEKMGHETEEFWATLTAWN_0	44	0	0	12	6	0	62	0.385714	267.489
5	SIIAAQARSFIAKWGHETEDYWAIASSFG_2	12	4	4	16	2	4	42	0.242857	109.274
5	TIVTEEARTWLEKWNRDTEEWWTIITSYP_1	78	2	0	22	0	0	102	0.485714	135.796
5	SLIEAQSRAFLERWGKDAEDWFATVASYG_2	4	0	20	22	12	6	64	0.142857	100.248
5	SIIAANARSFIEKWNHETEEFWATVSSYG_2	126	26	0	8	0	0	160	0.357143	545.445
5	TIIAAQARTFIEKWNHDTEAFWATASSWN_1	106	14	10	24	6	0	160	0.342857	74.5408
5	SIIAAQARSYIEKWNHDTEEFYASVSSWG_1	56	26	0	32	0	0	114	0.4	94.7008
5	SLIAAQTRSFLEKWNHDTAEFMATLTSWP_1	94	22	6	22	2	0	146	0.471429	219.73
5	SVIAAQAHSYLDKWNRDTAEFYSSLAAWG_0	74	4	0	28	0	0	106	0.4	82.8674
5	AIIAAQAHAFIEKFNRDAEDYFTALSTWG_2	32	14	0	42	0	0	88	0.214286	57.6379
5	SIIEAQARSYIAHFDHDTAEYWTIASSWP_2	30	8	0	2	0	0	40	0.214286	342.282
5	AVVAANTKAMLARWNKESDDFFETLSSWN_2	124	30	0	32	0	0	186	0.457143	155.407
5	TIIAAQTKAYIAKYGKDTEEFWTAIAAWN_1	84	32	0	22	0	0	138	0.328571	592.499
5	SVIEEQTKAFVEHMDRETDDYFTIVATFG_2	28	2	28	22	2	4	86	0.285714	105.73
5	SVIAANARTYLEHWDKEAAEMWASISSWP_1	46	8	0	12	0	0	66	0.228571	67.8024
5	SIVAAQARSFIEKWNHDTEEFYATVSSFG_1	88	0	4	40	0	2	134	0.5	158.788
5	TIVEEQSRAYVEKMNRDSDAFWETVSSWG_1	10	0	32	22	26	8	98	0.171429	104.954
5	SVIEEQTKAFVEHMDRETDDYFTIVATFG_1	56	22	6	6	0	2	92	0.228571	549.037
5	AVITAQSHSFIDKYQHETEEMFATLSAWG_0	20	0	18	12	12	6	68	0.214286	102.606
5	TIIAEQAHSFIEKWNHDTEEFWASVSTWG_1	60	10	4	18	16	0	108	0.328571	68.7757
5	SIIAANARSFIEKWNHETEEFWATVSSYG_1	18	0	4	8	6	0	36	0.214286	172.887
5	SILAAQARSFIEKWDHETEEMYETVSAMG_2	74	20	0	18	0	0	112	0.3	86.713
5	TIVASQARSWLDKYQHDTEEFWASVTSWG_0	54	16	0	18	2	0	90	0.457143	182.872
5	SILAANSRSWVDKWNHDTDDWMTALSTMP_0	74	10	16	30	0	2	132	0.5	128.433
5	SVLTAEAHSFIEKWQHDIEEWMTTASTFG_0	48	0	10	30	0	4	92	0.3	568.658
5	TILASNTHTFIERWNKDTAEWMTSASAYG_1	22	0	0	16	0	0	38	0.342857	82.9745
5	AVITAQSHSFIDKYQHETEEMFATLSAWG_1	78	28	4	20	0	4	134	0.3	341.564
5	SIIAANSRTFIEKWNRDTEEWWETVSSWG_2	4	0	16	22	14	4	60	0.371429	174.569
5	TIVAAESKAFLERWNHEAEAFFATLSSWG_1	96	6	0	30	12	0	144	0.542857	199.553
5	SIVAAQSRTFIERWNKDTEEFWATVSSWG_2	104	38	0	16	0	0	158	0.442857	187.989
5	SIVASQARTMIEKWGHDTADWFAIISTYP_0	74	6	6	10	0	4	100	0.3	213.15
5	SILAAQAHTWIEKFNHEADAFWETVTSMG_2	70	24	20	20	6	4	144	0.3	90.8559
5	SIIAAQSRSFIEKWNHDTEEFWATVSSWG_1	58	4	10	16	0	4	92	0.542857	140.437
5	TIISEETRSFIDRFGKEADEYWATVSSWG_0	52	16	12	14	0	0	94	0.385714	146.201
5	AVISTETKTMIAKWDHESEEFWAIASAWN_2	14	12	2	6	16	0	50	0.171429	102.822
5	AVLATNARSYLDKYQHDTEEMMTIVSTMP_1	54	0	0	16	4	0	74	0.4	236.953
5	SLLAANERTFIEKMDKEAEEFYTTVAAMG_0	38	0	20	34	10	2	104	0.085714	238.779
5	SVITSEARSFIEHWNHDAEEFMATISAMN_0	110	14	0	6	0	0	130	0.414286	86.3262
5	SLIAAQTRSFLEKWNHDTAEFMATLTSWP_0	16	14	0	2	0	0	32	0.1	220.553
5	SLISAESHAFIDKYGKEIEAFWASVTSFG_0	70	42	14	8	0	2	136	0.385714	95.0545
5	TVLAAESKAYLEHWNHETEAWWATVTSFG_0	130	66	0	18	2	0	216	0.485714	190.75
5	SVIAAQARSYVEHWNHDSEEWWTTVAAWG_2	60	6	4	24	0	0	94	0.357143	124.665
5	TVIAAETKSFLAKMNRDAAEFWAIVSSFN_0	122	26	14	42	2	6	212	0.5	242.076
5	TIIAAQARSFIEKWNKDTEEFWAAVSSWG_2	92	4	0	10	4	0	110	0.457143	164.32
5	SILTAQARSFVEKWNHDSEEFWSIVSAWN_0	78	22	0	10	0	0	110	0.285714	123.942
5	TIISEETRSFIDRFGKEADEYWATVSSWG_2	54	52	4	4	8	2	124	0.214286	82.3426
5	SIVAAESHAFIDRWDHETEEFWTALSAWG_2	120	54	0	12	8	0	194	0.471429	151.339
5	SLIAANAHTYIEKMDHEIEDFWATIASWG_2	62	4	0	10	4	0	80	0.485714	167.754
5	AVLATNARSYLDKYQHDTEEMMTIVSTMP_0	82	6	2	10	6	0	106	0.328571	693.877
5	SLVSAQTHAYIEKFGRETAAYWAAVAAFG_2	68	16	0	16	0	0	100	0.428571	145.443
5	SIIEAQAKAFIEKWNHDTEEFWAAISSWG_0	92	26	18	22	6	4	168	0.385714	254.345
5	SIISAQSRSFIERWQRDTADMWATVSSWN_1	70	8	16	28	0	6	128	0.442857	130.437
5	TIVTANSKAYVDHWQKDTEAWWASISAMG_0	38	0	2	12	0	0	52	0.285714	119.062
5	SIITAQARSFIAKWNKDTEAFWATVTSFP_2	68	4	14	18	0	0	104	0.385714	153.09
5	TIVTANSKAYVDHWQKDTEAWWASISAMG_2	56	28	0	28	0	0	112	0.442857	282.217
5	SIIATQARAMIEKFNRDTADFWASVSSYG_2	52	2	24	40	10	4	132	0.171429	188.407
5	AIIAAEARSFLAKFNHDSADFFTIVSSWG_0	96	0	18	10	0	4	128	0.357143	130.821
5	AIIAAEARSFLAKFNHDSADFFTIVSSWG_1	26	38	4	12	2	4	86	0.342857	502.005
5	SIIAAQARSFIEKWNHDTEEFWATVSSWN_1	54	20	0	14	0	0	88	0.228571	124.242
5	SILTAQARSFVEKWNHDSEEFWSIVSAWN_1	136	24	0	20	8	0	188	0.4	286.226
5	AVVAAQAHSFVDRWDHEIEEFWSSVSAWN_2	84	30	0	8	4	0	126	0.357143	127.657
5	SVIAENARSFVEHWNHDIDEFWATATSWG_0	50	0	0	32	0	0	82	0.442857	70.7564
5	SIIAAETHSYVDHWNHDTEEWWATIASMG_2	14	4	30	20	0	4	72	0.471429	99.7249
5	SVIAENARSFVEHWNHDIDEFWATATSWG_1	60	8	0	24	2	0	94	0.442857	234.233
5	SIIAANARSFIEKWNHDTEEFYATVTSWG_0	50	22	0	8	0	0	80	0.3	74.1931
5	TIVEAEARSMVAHYNKEIDEYWAILASWP_2	50	2	10	12	0	6	80	0.3	782.219
5	SIIEEQEKTFIDRFQKETEDFWASVTTWG_1	42	0	0	16	0	0	58	0.442857	105.807
5	TVLAAESKAYLEHWNHETEAWWATVTSFG_1	40	0	4	36	0	0	80	0.428571	79.9303
5	TVIAAQARTFLDKWDREIDAFWATVTAWG_1	90	20	4	18	0	0	132	0.271429	127.326
5	SLITTQARSFIERWQHETAAMFASASSFG_2	56	4	0	4	0	0	64	0.228571	217.16
5	SLIAANAHTYIEKMDHEIEDFWATIASWG_0	84	24	0	26	0	0	134	0.4	520.046
5	ALLATQAHAMIEHWNKETDDMMAIVSSMG_0	86	8	0	26	0	0	120	0.285714	224.73
5	SIIAANARSFIEKWNHDTEEFYATVTSWG_1	76	32	12	12	2	2	136	0.285714	199.929
5	TIVTEEARTWLEKWNRDTEEWWTIITSYP_0	128	28	4	18	0	0	178	0.514286	234.075
5	TILASNTKAWIERWNKDTEEWWATISSWG_2	50	24	0	20	0	0	94	0.242857	179.608
5	TIIAAQARTFIEKWNHDTEAFWATASSWN_0	104	16	14	28	6	4	172	0.314286	158.017
5	AIIAAQARSFIEKWNHDTEEFWATVSAWG_1	36	4	4	28	0	0	72	0.457143	104.348
5	SIIATEARAFIDKWNHDTEEWMATVSSWP_1	32	2	4	10	6	0	54	0.357143	114.344
5	SILAAQARSFIEKWNHDTDEMWATASAWG_2	112	64	10	24	0	0	210	0.4	119.247
5	TIIAEQAHSFIEKWNHDTEEFWASVSTWG_2	54	12	12	14	2	2	96	0.3	588.164
5	SIITAEAHSFIAKWQHDSDEFFATLSSWN_0	24	8	0	4	0	0	36	0.157143	151.669
5	SVIAAQAHSYLDKWNRDTAEFYSSLAAWG_2	106	32	0	42	8	0	188	0.428571	552.955
5	SLVSAQTHAYIEKFGRETAAYWAAVAAFG_1	58	12	0	26	0	0	96	0.3	316.826
5	SIIAAQARSYIEKWNHDTEEFYASVSSWG_2	66	44	30	26	4	6	176	0.457143	186.827
5	TILASNTKAWIERWNKDTEEWWATISSWG_0	66	14	8	36	0	0	124	0.485714	111.094
5	SIVATQTHSYLEKYGHDSAAMWATVSAMG_2	18	4	0	8	0	0	30	0.4	92.7396
5	SIIAAQSRSFIEKWNHDTEEFWATVSSWG_0	44	38	4	22	0	0	108	0.2	131.465
5	SVIAAQTRSFVEKWNHDTEEMWATLSSWN_2	78	36	14	10	6	0	144	0.185714	142.734
5	SVLTAEAHSFIEKWQHDIEEWMTTASTFG_2	76	22	0	10	0	0	108	0.271429	161.371
5	AIVAANEHSFIDRWNHDAEEMWATVSSWG_2	98	26	6	20	2	2	154	0.371429	185.893
5	SIIAAQARSWIEKWQHDTEEMWATVSSWG_1	54	20	0	16	4	0	94	0.328571	92.6893
5	SILAAQARSFIEKWNHDTDEMWATASAWG_0	92	10	8	34	0	2	146	0.528571	98.674
5	SIIAANSRTFIEKWNRDTEEWWETVSSWG_1	14	0	24	20	2	6	66	0.314286	163.863
5	SVIAAQTRSFVEKWNHDTEEMWATLSSWN_1	78	8	8	20	2	0	116	0.4	98.1044
5	SILTAQSHTYLDKWQKDTEEFWASLASYN_2	38	16	0	16	4	0	74	0.414286	190.64
5	TLVEENARTWVDKWQHEIAEWWTIVSAWP_2	52	2	0	12	0	0	66	0.257143	167.458
5	TIIATNTRSFIEHWNHDTAAYYTIVSSYP_0	78	20	0	16	0	0	114	0.3	278.173
5	AVVAAQAHSFVDRWDHEIEEFWSSVSAWN_0	94	24	0	18	0	0	136	0.414286	156.815
5	SLIAAQARSFLEKYNHDTEEFWATVSSWG_2	38	22	16	36	8	8	128	0.342857	53.2278
5	TLVEENARTWVDKWQHEIAEWWTIVSAWP_1	64	6	0	18	0	0	88	0.3	407.48
5	SVIAAQAHSYLDKWNRDTAEFYSSLAAWG_1	90	22	4	30	4	0	150	0.4	566.807
5	SILAAQSRSFIEKWNHDTEEFWAIVSSWG_2	56	32	6	32	0	0	126	0.457143	268.628
5	TIIAAQTKAYIAKYGKDTEEFWTAIAAWN_2	82	8	4	20	0	4	118	0.485714	111.212
5	TIVASQARSWLDKYQHDTEEFWASVTSWG_2	80	30	16	22	0	4	152	0.457143	167.89
5	SILAANSRSWVDKWNHDTDDWMTALSTMP_2	54	8	0	8	0	0	70	0.385714	190.17
5	SVIASNAKSFVARFNHEIEAWYTTVASWN_1	48	4	0	6	0	0	58	0.242857	531.582
5	SIVAAESHAFIDRWDHETEEFWTALSAWG_0	40	6	0	18	4	0	68	0.357143	121.641
5	SLIAANAHTYIEKMDHEIEDFWATIASWG_1	34	0	16	16	8	0	74	0.428571	374.649
5	TIIAAQARTFIEKWNHDTEAFWATASSWN_2	16	0	0	14	0	0	30	0.214286	98.5851
5	AIIAAQARSFIEKWQHDTEAFWATVSSWG_2	36	2	2	34	0	0	74	0.285714	102.139
5	AVIAAEEKAWLEKMNREIDDYMASVSTFG_1	122	26	4	34	6	2	194	0.528571	145.789
5	SVIASNAKSFVARFNHEIEAWYTTVASWN_2	76	2	20	30	0	4	132	0.471429	122.802
5	SILAAQSRSFIEKWNHDTEEFWAIVSSWG_1	30	0	0	16	0	0	46	0.471429	79.9555
5	SIIAAQARSFIEKWNHDTEEWWATVSSWG_2	88	8	0	30	0	0	126	0.542857	222.832
5	SIIAAQARSWIEKWQHDTEEMWATVSSWG_2	86	20	0	24	4	0	134	0.3	116.782
5	SVVSAQARTMIAKWDKDTDDYFASISAWG_0	32	4	0	18	6	0	60	0.371429	131.998
5	ALLATQAHAMIEHWNKETDDMMAIVSSMG_1	74	24	22	30	8	4	162	0.414286	122.17
5	TIIAAQTKAYIAKYGKDTEEFWTAIAAWN_0	110	12	0	22	2	0	146	0.528571	471.277
5	SIIAAETHSYVDHWNHDTEEWWATIASMG_1	38	22	38	38	14	8	158	0.5	140.6
5	SIIAAQSRSFIEKWNHDTEEFWATVSSWG_2	74	10	10	22	2	2	120	0.371429	94.8788
5	TIVAAESKAFLERWNHEAEAFFATLSSWG_2	84	16	12	18	2	0	132	0.457143	352.916
5	TVIAAETKSFLAKMNRDAAEFWAIVSSFN_2	116	22	2	12	2	0	154	0.328571	60.2809
5	TIISEETRSFIDRFGKEADEYWATVSSWG_1	88	22	26	32	4	10	182	0.471429	148.48
5	AVITAQSHSFIDKYQHETEEMFATLSAWG_2	52	0	0	8	0	0	60	0.271429	115.365
5	SIIAANARSFIEKWNHDTEEFYATVTSWG_2	58	12	0	8	0	0	78	0.242857	165.033
5	SIIAAQARSWIEKWQHDTEEMWATVSSWG_0	62	12	16	28	2	4	124	0.4	115.402
5	AVIAAEEKAWLEKMNREIDDYMASVSTFG_0	60	2	4	18	8	0	92	0.271429	100.966
5	SLVSAQTHAYIEKFGRETAAYWAAVAAFG_0	40	0	2	8	0	0	50	0.371429	207.051
5	AIIAAQARSFIEKWNHDTEEFWATVSAWG_2	106	36	0	24	0	0	166	0.414286	170.003
5	SIIEAQARSYIAHFDHDTAEYWTIASSWP_0	104	4	10	20	6	0	144	0.4	178.406
5	SVIAANEKSFIERMGHETAEFMATVSSWN_2	94	8	0	18	0	0	120	0.414286	88.3957
5	TIVEEQSRAYVEKMNRDSDAFWETVSSWG_2	74	6	2	26	0	0	108	0.414286	176.409
5	AIITAQARSFIEKMGHETEEFWATLTAWN_2	74	2	10	34	0	0	120	0.414286	132.455
5	TIIAEQAHSFIEKWNHDTEEFWASVSTWG_0	46	0	6	16	6	2	76	0.271429	146.601
5	AVIAAEERSYLERMNRDTEDFWTTATSWN_1	34	4	24	20	14	2	98	0.271429	136.766
5	SIIAANARTFIEKWNHDTEEFWATVSSWP_2	106	36	0	10	0	0	152	0.214286	84.8644
5	SILAAQARSFIEKWNHDTDEMWATASAWG_1	94	32	0	34	2	0	162	0.342857	163.172
5	TIVASQARSWLDKYQHDTEEFWASVTSWG_1	50	24	4	20	6	0	104	0.3	116.31
5	SVIASNAKSFVARFNHEIEAWYTTVASWN_0	16	0	14	14	4	4	52	0.342857	165.489
5	SLISAESHAFIDKYGKEIEAFWASVTSFG_1	70	6	0	6	0	0	82	0.342857	480.726
5	TVVEAQAKSFIERMNKDTDEFWATVSSFG_1	42	4	14	18	0	2	80	0.3	66.8482
5	TIVEAEARSMVAHYNKEIDEYWAILASWP_1	36	6	10	26	6	4	88	0.285714	207.837
5	AIIAAQARSFIEKWQHDTEAFWATVSSWG_0	26	12	4	10	0	0	52	0.3	173.493
5	TVITTNARAFLEKYNHETEAYYAAISSFN_2	102	16	4	14	4	0	140	0.242857	620.843
5	SVVTSNEHSFIERWNRDIDEFFAAVTAYP_2	26	26	18	26	2	8	106	0.4	106.856
5	SVIAANARTYLEHWDKEAAEMWASISSWP_0	72	0	0	10	22	0	104	0.428571	144.969
5	SILAAQARSFIEKWNHDTEEFWATVSSWG_2	98	32	0	18	0	0	148	0.442857	158.049
5	SIITAEAHSFIAKWQHDSDEFFATLSSWN_1	14	6	14	10	4	4	52	0.085714	48.17
5	AIVAANEHSFIDRWNHDAEEMWATVSSWG_0	70	16	4	16	0	2	108	0.271429	492.618
5	SVIASQAHSFIDKWNHDTEAFWAIVSSWN_2	118	20	0	40	0	0	178	0.485714	98.8921
5	TIIAENARTFIDKMNRETEEFWSAVTAWG_1	42	2	10	10	0	2	66	0.357143	310.952
5	TIVAAESKAFLERWNHEAEAFFATLSSWG_0	74	4	16	48	2	8	152	0.4	1216.27
5	SIITAQARSFIAKWNKDTEAFWATVTSFP_0	34	2	0	14	0	0	50	0.414286	635.803
5	SVITSEARSFIEHWNHDAEEFMATISAMN_2	88	6	18	24	14	6	156	0.485714	176.905
5	SILAAQARSFIEKWDHETEEMYETVSAMG_1	60	0	2	20	0	0	82	0.4	613.977
5	TIIAAQAKSFIEKWNHDTDEMWATVSSFG_2	32	0	4	14	0	2	52	0.428571	540.717
5	SILATEARSFIERFQHDTEEYMAAVSTWG_2	56	6	12	10	8	0	92	0.371429	143.336
5	TIIESEERSFLERFDHDIEEFYSALSAFN_0	60	0	2	26	8	0	96	0.371429	128.489
5	SILATEARSFIERFQHDTEEYMAAVSTWG_0	52	10	0	12	0	0	74	0.242857	100.892
5	SIIAAQARSFIEKWNHDTEEWWATVSSWG_0	74	22	4	12	6	2	120	0.185714	115.325
5	AIIAAEARSFLAKFNHDSADFFTIVSSWG_2	88	6	0	20	2	0	116	0.3	649.781
5	SIIAAQARSFIEKWNHDTEEFWATVSSWN_0	14	8	4	14	0	4	44	0.285714	135.708
5	SLITTQARSFIERWQHETAAMFASASSFG_0	30	16	20	22	0	6	94	0.185714	276.922
5	TIIAAQARSFIEKWNKDTEEFWAAVSSWG_0	66	6	0	12	0	0	84	0.442857	72.6182
5	SLIAEQARSFIDHWNKDTEEFWASVSAWN_0	44	24	0	22	0	0	90	0.385714	112.139
5	SILAAQSRSFIEKWNHDTEEFWAIVSSWG_0	84	6	4	12	0	0	106	0.414286	182.597
5	TVIAAQARTFLDKWDREIDAFWATVTAWG_0	90	34	10	14	4	2	154	0.457143	110.203
5	AVIAAEERSYLERMNRDTEDFWTTATSWN_2	76	20	18	24	0	0	138	0.385714	559.083
5	SILTAQSHTYLDKWQKDTEEFWASLASYN_0	46	4	4	16	0	0	70	0.314286	274.264
5	AIIAAQAHAFIEKFNRDAEDYFTALSTWG_0	70	2	42	40	0	14	168	0.257143	141.763
5	SLIAEEARSFIEKWNHDTEAFWATVSTWG_0	52	6	2	36	0	0	96	0.4	166.483
5	SIIEAQAKAFIEKWNHDTEEFWAAISSWG_1	48	18	18	10	10	6	110	0.414286	255.982
5	AIIAAQARSFIEKWNHDTEEFWATVSAWG_0	72	36	4	8	0	2	122	0.214286	76.8669
5	AIITAQARSFIEKMGHETEEFWATLTAWN_1	56	14	16	8	0	6	100	0.257143	73.9203
6	STVADETHTYVAHMDKESEAYYAALEEWE_1	24	0	18	26	16	4	88	0.3	120.426
6	ATLDEAAKTMVERFNRETESFYASVEAYE_2	82	6	0	14	0	0	102	0.442857	86.1097
6	SSVEDATRSWIERFGHDTESWYESAEAWE_2	46	16	4	18	8	2	94	0.414286	119.221
6	STLEEEAHTYVERFNRDTDAWYASVEAMD_2	54	4	20	16	4	6	104	0.257143	522.279
6	ATLDEATKTMVAHWNHDTEAWFASVEAMD_0	64	10	0	20	0	0	94	0.328571	125.711
6	STLAEETKTYVERFNHDTDAWYASVEAMD_2	70	12	2	34	6	0	124	0.457143	138.96
6	STIEEEARTMVERFQRDAEAYMASVAAMD_0	26	0	6	12	0	4	48	0.314286	578.44
6	STLEDETHTYIEKFNRETDAMFASIAAMD_1	30	0	16	24	2	4	76	0.228571	115.021
6	ATVEEETRTYVERFNKDADAWYTSLDAYD_1	62	10	0	22	0	0	94	0.528571	67.4598
6	TAVEAEIKAFVDHMNREIDAWMAAVESME_0	38	10	4	14	8	2	76	0.271429	70.2408
6	TTLEEETKTYVEHWNRDIETWYASVEAYE_1	24	0	4	22	0	2	52	0.314286	101.147
6	STLEEEIRAYVERFNKETEAFFAAAEAMD_0	32	0	2	6	2	0	42	0.328571	103.101
6	TALEEDTKAWVARFQRETEAWYASIEEMD_2	82	14	18	30	2	4	150	0.357143	122.564
6	STVEEETKTFVERFGHDTDEWYASVEAMD_1	60	8	16	20	0	8	112	0.414286	80.5851
6	AIVAEETKIMVERFNRDTDAWYASVDAWE_2	28	0	32	38	18	14	130	0.257143	116.776
6	STLEEEIHTYVERWNHETEAMFSAAASYD_0	16	0	8	16	0	4	44	0.271429	251.974
6	SAVADDTKTWVARWNRDSETFYASLAAFE_2	220	70	0	28	8	0	326	0.514286	456.868
6	STLEEETRSFVEKFNRDIDAWYSSLEAME_0	58	14	0	22	4	0	98	0.385714	140.038
6	TALAEATKSYIEKFDRDSDAMYATLETME_1	94	0	16	34	4	4	152	0.585714	270.952
6	STLEEETKTYVERFNRDTEAWYASVEAMD_1	48	6	0	14	0	0	68	0.314286	71.1546
6	TTLDEASKTYVERFDRDTDAWFASVDAMD_1	48	4	24	46	0	6	128	0.357143	538.39
6	SILAEATHTYLDHFNKESEAYYTAIATMD_0	72	34	2	24	4	0	136	0.442857	511.158
6	STLEEETKTYVERMNRDTDAWYASVEAMD_2	82	0	2	18	6	0	108	0.385714	339.14
6	STLEDDTKTYVDRFNRDTEAYFSSVDEMD_1	62	22	6	22	0	0	112	0.271429	132.415
6	STLEEETRTYVERFNRDTDAWYASVEAWD_1	54	2	16	20	2	0	94	0.4	87.5738
6	STLEEETKTYVERFNRDADAWFASVAAME_2	16	0	36	36	34	4	126	0.271429	121.807
6	STLEEETRSFVEKFNRDIDAWYSSLEAME_1	70	32	16	20	8	6	152	0.257143	101.192
6	TTVEEDAKTYADRFNRDTDSWYESAEEME_1	24	0	12	22	28	2	88	0.342857	67.0623
6	STIEEETKTYVDRFNRETDSWYASLAAME_1	78	34	0	8	0	0	120	0.4	243.994
6	STIEEETKTYVDRFNRETDSWYASLAAME_2	42	8	24	22	26	0	122	0.3	169.716
6	SSLEEETKTYVEKMGRDTDAWYASVAAMD_1	72	44	10	28	2	4	160	0.428571	51.0187
6	STIAEETRIYIEKMDHETDAMYASLDEWD_1	82	12	10	22	0	2	128	0.3	103.63
6	STLEDETKTMVERFNRDTETMMASAAAMD_1	50	4	18	26	4	6	108	0.228571	90.4775
6	SILAEATHTYLDHFNKESEAYYTAIATMD_1	28	0	8	18	2	6	62	0.314286	202.924
6	STVEEETKTFVERFGHDTDEWYASVEAMD_0	48	0	4	24	2	2	80	0.285714	78.4813
6	STLDDETRTWVEKFNRETDAWMASVETMD_2	54	26	2	18	2	0	102	0.271429	101.845
6	STLEEEIHTYVERWNHETEAMFSAAASYD_1	36	2	6	18	0	2	64	0.242857	167.954
6	STIEAESKIYVERYNRETDEWMSSVETMD_2	42	0	4	40	2	2	90	0.5	113.999
6	STLEEETKTYVERFQRDTDSWYESVEAFE_0	66	4	0	20	0	0	90	0.4	133.453
6	STVAEDTHTYVERFNHDTEAWWASLEAMD_0	116	82	0	8	0	0	206	0.271429	95.5543
6	ATLEEEAKTYLEKMNRDTDAYWAAVDTMD_0	26	0	24	18	10	6	84	0.371429	288.021
6	STLAEDAKTWVDRFNRDTDAYYATVEEMD_2	122	24	0	12	2	0	160	0.342857	82.2828
6	TTLEEDSHTMVEKFNRDTDAWYSSAEAFE_0	88	6	14	38	30	2	178	0.528571	149.589
6	STLEEETKTYAERFNRDTDAWYASVEEME_1	78	22	14	26	2	2	144	0.385714	97.845
6	STIEEEARTMVERFQRDAEAYMASVAAMD_2	36	0	2	40	0	0	78	0.528571	117.797
6	TTIEEDTKAYVDRWGHDIEAFFAAVESME_1	18	0	8	24	10	0	60	0.314286	105.493
6	TSLAAASKIYVEKFDHETEAWYAAAAEWE_2	108	32	6	18	2	4	170	0.428571	146.857
6	TTVEEAIKAYLARFGHEAESWMESVEEMD_2	62	30	28	18	8	0	146	0.285714	184.704
6	ASVEEDTKIYADHMNHETDAFYTSVEAME_1	24	6	2	26	20	0	78	0.242857	118.692
6	AIVAEETKIMVERFNRDTDAWYASVDAWE_1	132	80	0	26	0	0	238	0.457143	155.171
6	STVEAEAKIWVDHWGKESETWFAALASWD_2	40	40	2	18	2	0	102	0.257143	137.52
6	STLEDETHTYIEKFNRETDAMFASIAAMD_0	24	0	20	20	2	4	70	0.242857	103.986
6	STLEEETRTYVARFNKDTDAWYESAEAMD_0	54	6	10	24	0	2	96	0.328571	61.7299
6	AILEEDIKTYVARMDHDTDEWYETVEAME_0	56	4	0	18	10	0	88	0.385714	103.119
6	SSVEEEARIYLERFNHETDAYYATIETMD_2	30	6	36	28	0	6	106	0.371429	295.678
6	STLDEETKTYVERFNRETDAMMASVEAMD_2	72	40	4	36	10	2	164	0.385714	210.036
6	STVEEETKTFVERFGHDTDEWYASVEAMD_2	114	28	26	30	4	0	202	0.414286	267.559
6	TTLDEDTKTYVEHMNREADSFYASVETWD_1	30	16	24	16	0	0	86	0.4	73.3233
6	STIEDATKTWLERFDHETDTFYAAVETWD_1	32	0	30	18	0	6	86	0.014286	91.1341
6	SSLEEEARTYVERFNRDTDAWYAAVEAYE_2	72	6	24	30	4	4	140	0.428571	489.901
6	STLAEETKTYVERFNKDSDAWFASVEAWD_0	98	16	0	14	4	0	132	0.414286	92.9529
6	STLEEETKTYVERFQRDTDSWYESVEAFE_1	94	36	22	44	2	10	208	0.557143	129.286
6	STLDDETRTWVEKFNRETDAWMASVETMD_1	60	10	12	10	0	2	94	0.314286	123.201
6	SSLEEESKTMVERFNRDTETMYESVEAMD_0	22	0	2	4	4	0	32	0.2	88.364
6	AIIAEDTHTYVDHFDKEIEEFYTSLEAFE_1	94	28	4	30	0	4	160	0.5	571.607
6	STLEDETKTMVERFNRDTETMMASAAAMD_0	50	0	16	44	0	8	118	0.485714	94.2924
6	ATVEEASKTYVEHFNRETEAFFASVEAMD_0	40	0	10	26	10	4	90	0.414286	77.0499
6	STVEEDTKTYVEHFNRDTDAMYSTVESME_0	4	0	0	14	0	0	18	0.228571	81.2626
6	SALEEDTRSYIDHFQRDTDAWYATVEAMD_2	68	10	4	26	0	4	112	0.357143	127.267
6	SALEEDIKSYVEKYNRESDTYYSAADSME_2	18	0	2	18	0	0	38	0.314286	92.8056
6	AIIAEDTHTYVDHFDKEIEEFYTSLEAFE_0	156	28	2	28	0	0	214	0.485714	508.886
6	ATLEAETHTYIERFNRDTDAWMTSVEAYD_0	70	18	12	36	6	0	142	0.4	566.143
6	STLEEEAHTYVERFNRDTDAWYASVEAMD_0	34	0	8	26	0	2	70	0.271429	560.002
6	STIEDATKTWLERFDHETDTFYAAVETWD_2	60	26	10	14	6	0	116	0.342857	352.025
6	TALEEDTKAWVARFQRETEAWYASIEEMD_1	44	0	2	12	0	0	58	0.342857	118.8
6	SSVEEEARIYLERFNHETDAYYATIETMD_0	34	0	14	30	6	2	86	0.271429	114.47
6	STLEEETKTYVERMNRDTDAWYASVEAMD_1	38	0	2	34	0	0	74	0.3	155.649
6	STLEEATKIYVERFGRDTDAWYASVAAME_1	82	8	4	10	0	0	104	0.357143	173.99
6	TSLEDATRTFVEKYQHETETWYAAVEAYD_1	58	8	8	18	0	4	96	0.457143	77.8891
6	STLEEATKIYVERFGRDTDAWYASVAAME_2	62	4	14	26	6	0	112	0.385714	123.228
6	STLDAESRIYLERFQHETEEMWASIESME_1	92	14	6	14	0	0	126	0.385714	495.377
6	TALAEATKSYIEKFDRDSDAMYATLETME_0	26	0	24	30	6	8	94	0.171429	123.234
6	STVEAEAKIWVDHWGKESETWFAALASWD_1	102	22	0	6	0	0	130	0.271429	110.273
6	TTLEEETKTYVEHWNRDIETWYASVEAYE_0	42	2	0	20	0	0	64	0.371429	149.841
6	SSVEDASKTYAEHFNRETDTFYTAAAEMD_1	62	24	6	26	28	2	148	0.328571	101.201
6	STLEEETKTYVERFNKDTDAWYASVEAMD_1	54	12	4	38	0	2	110	0.414286	75.1587
6	SSLEEETKTYVEKMGRDTDAWYASVAAMD_0	36	2	18	14	6	4	80	0.314286	83.7473
6	SSVEEEARIYLERFNHETDAYYATIETMD_1	46	0	18	34	0	4	102	0.485714	90.8458
6	STLEEASKTWVERYNRDTDAFYASVEAMD_2	50	8	20	20	6	2	106	0.428571	185.141
6	STLDDESKSYVEKYNRDTDAWYAAVAAME_2	14	0	0	0	0	0	14	0.342857	128.475
6	STLEEETKTYVERFNRDADAWFASVAAME_1	80	20	24	30	0	4	158	0.442857	81.8837
6	SIVEEASKTYLARFNRETDAWYATIDEFE_2	80	10	14	24	0	0	128	0.457143	300.927
6	STIAEEIHTFLERFQKESESWYASIEAFE_1	52	12	2	22	4	0	92	0.257143	167.437
6	TTVEAATKIYIARFNHEIDAWYATIESME_2	60	0	2	8	0	0	70	0.285714	149.39
6	SSLEEESKTMVERFNRDTETMYESVEAMD_2	20	0	34	24	14	6	98	0.171429	171.751
6	TTLDEDTKTYVEHMNREADSFYASVETWD_2	182	86	6	22	4	0	300	0.585714	208.909
6	TIVEADTRTYVARFQRETEAWYASLAAWE_0	50	26	0	28	0	0	104	0.428571	201.495
6	STIDEAAKTYIARMQRDSEAWYSTVETMD_2	66	8	0	26	0	0	100	0.285714	98.5006
6	ATLEEETKTYVERFNREADAWYTSVEAMD_0	38	14	0	6	2	0	60	0.271429	487.305
6	STLAEETKTYVERFNHDTDAWYASVEAMD_0	60	16	2	20	4	0	102	0.442857	121.995
6	SSVEAATRSMVARFQHDTDAYWAAVAEYE_0	72	12	6	16	0	0	106	0.5	600.52
6	AALEEDTHTWVEKFNRETETFYSTVESFE_2	116	10	14	38	0	4	182	0.5	450.871
6	ATLEEETKTYVERFNREADAWYTSVEAMD_2	54	4	12	34	0	2	106	0.242857	683.227
6	STLADETRTYVARFGRDAESFMASLETYE_1	68	0	0	8	0	0	76	0.442857	125.004
6	ATVEEASKTYVEHFNRETEAFFASVEAMD_1	42	0	6	26	12	2	88	0.285714	83.0888
6	STVDDESKTYVERFGRDTDSWYASAEAWE_0	52	20	4	12	0	2	90	0.242857	67.782
6	ATLEAETHTYIERFNRDTDAWMTSVEAYD_1	52	8	26	20	32	8	146	0.285714	165.296
6	TTVEEAIKAYLARFGHEAESWMESVEEMD_1	62	2	14	34	8	4	124	0.514286	71.255
6	ATVEEETRTYVERFNKDADAWYTSLDAYD_2	74	10	20	24	2	4	134	0.328571	115.434
6	STLEEETKTYVERFNHDTDAWYASVEAMD_2	92	26	2	10	2	0	132	0.428571	80.6852
6	STLEEETKTYVERFNRDTEAWYASVEAMD_2	48	0	2	26	0	0	76	0.457143	225.723
6	STLEEDTKAYVERFNRDTDAWYASLAAMD_2	58	2	16	12	0	6	94	0.285714	71.3933
6	TTLEEDTKIMVERFDHEAETYFAAVESMD_2	52	0	16	30	0	8	106	0.357143	483.366
6	ATLEAETHTYIERFNRDTDAWMTSVEAYD_2	160	62	12	72	20	6	332	0.542857	334.255
6	STLEEETHSYAERFNHDTEAWYASVESMD_1	32	0	0	20	4	0	56	0.328571	101.945
6	SAVDEAAKTYLDRWNRETDEFWASIETMD_2	192	118	0	22	0	0	332	0.485714	123.904
6	TIIADDIRSMVEHWDHETDAWYAAIDAYD_1	58	0	28	20	10	6	122	0.385714	126.206
6	TTLEEDTKIMVERFDHEAETYFAAVESMD_1	60	0	18	30	4	8	120	0.414286	201.198
6	STVEEDTKTYVEHFNRDTDAMYSTVESME_1	52	6	8	28	0	0	94	0.414286	147.554
6	AAVEEETHTYVDRMGRETEAWYASVDEYD_2	66	6	2	12	0	0	86	0.357143	124.311
6	STLEEETHTYVERFNRDTDAWYASVEEMD_0	44	12	24	30	4	2	116	0.514286	109.026
6	TALAEDTKTYVDKYQKDSDEWWTAVDEYE_1	16	0	20	24	2	4	66	0.257143	91.9539
6	STLEEASKTWVERYNRDTDAFYASVEAMD_1	30	0	16	16	0	4	66	0.257143	122.486
6	STLAEETKTYVERFNKDSDAWFASVEAWD_2	34	16	26	38	18	4	136	0.314286	108.421
6	STIEEEARTMVERFQRDAEAYMASVAAMD_1	74	6	14	46	16	4	160	0.428571	141.975
6	ATLDEAAKTMVERFNRETESFYASVEAYE_0	46	0	0	8	0	0	54	0.385714	212.798
6	STIEDATKTWLERFDHETDTFYAAVETWD_0	102	24	6	16	32	0	180	0.514286	128.699
6	TTIEEDTKAYVDRWGHDIEAFFAAVESME_0	42	2	30	34	0	6	114	0.228571	528.415
6	TTVEAATKIYIARFNHEIDAWYATIESME_0	36	0	0	14	0	0	50	0.228571	114.235
6	TSLAAASKIYVEKFDHETEAWYAAAAEWE_1	26	8	0	14	0	0	48	0.428571	126.678
6	STIDEAAKTYIARMQRDSEAWYSTVETMD_0	22	0	4	42	0	2	70	0.428571	114.095
6	AIIAEDTHTYVDHFDKEIEEFYTSLEAFE_2	86	8	4	22	0	2	122	0.542857	471.847
6	STIEEDTKIYVERWNHDTDAYYASVEAMD_0	30	0	6	6	0	2	44	0.342857	145.786
6	SSVEAATRSMVARFQHDTDAYWAAVAEYE_1	92	20	4	18	0	0	134	0.428571	150.868
6	STLEEASKTWVERYNRDTDAFYASVEAMD_0	100	18	0	32	0	0	150	0.485714	79.9942
6	SAVDEAAKTYLDRWNRETDEFWASIETMD_1	74	20	14	20	0	2	130	0.371429	487.87
6	ATLDEATKTMVAHWNHDTEAWFASVEAMD_1	24	24	6	6	4	2	66	0.371429	157.115
6	TSLEEETKTYVERFNRDTDAWMASVEAMD_2	22	0	0	14	0	0	36	0.357143	82.769
6	SSLEEEARTYVERFNRDTDAWYAAVEAYE_0	94	22	2	28	10	0	156	0.285714	170.982
6	SILAEATHTYLDHFNKESEAYYTAIATMD_2	84	16	0	16	0	0	116	0.4	616.226
6	STLAEDAKTWVDRFNRDTDAYYATVEEMD_0	68	10	10	18	0	0	106	0.285714	308.763
6	TSLEDATRTFVEKYQHETETWYAAVEAYD_0	120	56	0	16	0	0	192	0.328571	115.686
6	SAVADDTKTWVARWNRDSETFYASLAAFE_0	66	0	0	14	0	0	80	0.414286	235.852
6	TSLEDATRTFVEKYQHETETWYAAVEAYD_2	94	40	0	14	4	0	152	0.228571	69.7934
6	STIAEEIHTFLERFQKESESWYASIEAFE_2	70	12	0	14	0	0	96	0.5	148.863
6	SSIDEETKTYVARMQHDTDAWYSSLEAYD_0	28	2	2	16	0	0	48	0.2	121.004
6	STLEEETKTYVERMNRDTDAWYASVEAMD_0	88	34	2	26	0	0	150	0.342857	102.981
6	STLDEETHTYVERFNKDIEEWYASVEAWD_1	74	16	24	52	4	12	182	0.485714	518.114
6	STLEEETHSYAERFNHDTEAWYASVESMD_2	80	10	0	10	0	0	100	0.314286	118.892
6	STLEEDTKAYVERFNRDTDAWYASLAAMD_1	66	34	8	26	4	6	144	0.357143	530.989
6	AIVAEETKIMVERFNRDTDAWYASVDAWE_0	66	10	36	24	28	14	178	0.4	100.126
6	SSVEDATRSWIERFGHDTESWYESAEAWE_0	62	16	4	16	0	0	98	0.442857	146.268
6	SAVDEAAKTYLDRWNRETDEFWASIETMD_0	16	0	16	8	2	4	46	0.3	353.815
6	TTVEEDAKTYADRFNRDTDSWYESAEEME_0	90	4	34	82	18	6	234	0.528571	315.063
6	STIDEAAKTYIARMQRDSEAWYSTVETMD_1	62	2	0	30	0	0	94	0.371429	65.6011
6	TTLDEDTKTYVEHMNREADSFYASVETWD_0	74	22	0	8	0	0	104	0.357143	291.659
6	TIVEADTRTYVARFQRETEAWYASLAAWE_2	66	32	0	18	6	0	122	0.342857	133.129
6	STVAEDTHTYVERFNHDTEAWWASLEAMD_1	34	4	4	16	6	0	64	0.228571	118.418
6	STIEEDTKIYVERWNHDTDAYYASVEAMD_1	108	52	2	36	4	0	202	0.428571	77.0863
6	ATIEEESKTWADKYDHESDSWYEAVATMD_2	22	4	0	14	0	0	40	0.2	106.292
6	ATIEEESKTWADKYDHESDSWYEAVATMD_1	44	0	4	18	0	2	68	0.285714	147.781
6	STLEEEIHTYVERWNHETEAMFSAAASYD_2	126	56	0	34	4	0	220	0.357143	185.156
6	STLEEETKIYVERFNRDTDAWMASVEAMD_2	54	0	22	36	4	6	122	0.3	60.5592
6	SIVEEASKTYLARFNRETDAWYATIDEFE_0	38	2	16	6	2	4	68	0.214286	215.964
6	STLEEETHSWVDHFNKDTEEWYESAESMD_0	86	20	4	20	2	2	134	0.485714	495.606
6	STVEAEAKIWVDHWGKESETWFAALASWD_0	102	30	0	12	2	0	146	0.3	87.4313
6	TSLEEETKTYVERFNRDTDAWMASVEAMD_0	94	10	18	28	2	0	152	0.457143	368.156
6	TTLEEDSHTMVEKFNRDTDAWYSSAEAFE_1	46	26	0	12	0	0	84	0.414286	133.86
6	STLDEETHTYVERFNKDIEEWYASVEAWD_2	34	0	16	16	2	4	72	0.085714	67.989
6	STLDEEAKTYVDRFNREAEAWMESAEAMD_2	26	4	2	10	0	0	42	0.228571	196.974
6	STLAEDAKTWVDRFNRDTDAYYATVEEMD_1	36	0	2	36	6	0	80	0.4	78.3135
6	TALDEETHSMAAKFNKDADSFMATLDEMD_0	20	0	10	20	6	8	64	0.414286	223.812
6	ATLEEEAKTYLEKMNRDTDAYWAAVDTMD_2	68	30	8	26	0	2	134	0.4	181.381
6	STLEEDTKTMLARFNRDTEAWYASVAAMD_1	48	10	42	34	44	12	190	0.271429	115.66
6	STLEEETRSFVEKFNRDIDAWYSSLEAME_2	62	12	0	4	0	0	78	0.2	189.248
6	STLEEETHSYAERFNHDTEAWYASVESMD_0	80	40	0	14	12	0	146	0.342857	583.933
6	STLEEETKTYVERFQRDTDSWYESVEAFE_2	40	26	20	20	22	4	132	0.371429	147.268
6	SSVEDASKTYAEHFNRETDTFYTAAAEMD_0	30	0	20	12	0	4	66	0.328571	117.449
6	STVAEDTHTYVERFNHDTEAWWASLEAMD_2	8	0	34	14	6	2	64	0.142857	123.652
6	SSIDEETKTYVARMQHDTDAWYSSLEAYD_2	42	12	12	16	0	0	82	0.328571	106.864
6	AALEEDTHTWVEKFNRETETFYSTVESFE_0	34	10	0	16	0	0	60	0.242857	92.2608
6	ASVEEDTKIYADHMNHETDAFYTSVEAME_2	48	34	4	14	14	2	116	0.3	312.699
6	ATVEEASKTYVEHFNRETEAFFASVEAMD_2	40	14	2	22	0	0	78	0.428571	133.721
6	STLEEATKIYVERFGRDTDAWYASVAAME_0	98	22	18	22	0	2	162	0.5	497.414
6	TTVEAATKIYIARFNHEIDAWYATIESME_1	42	0	4	26	2	2	76	0.385714	143.078
6	STLEEETHSWVDHFNKDTEEWYESAESMD_2	32	20	8	28	10	2	100	0.4	179.697
6	STLAEETKTYVERFNKDSDAWFASVEAWD_1	46	0	14	28	4	2	94	0.314286	246.632
6	TALAEDTKTYVDKYQKDSDEWWTAVDEYE_0	62	26	0	12	0	0	100	0.3	62.864
6	STLEEETKTYVERFNRDADAWFASVAAME_0	92	40	4	22	0	4	162	0.342857	123.282
6	TALAAAIHTYVDRMNHDTEAWMTSVDEYE_0	46	2	20	36	6	2	112	0.414286	576.697
6	AAVEEETHTYVDRMGRETEAWYASVDEYD_1	40	2	38	30	8	10	128	0.414286	124.912
6	SSVEAATRSMVARFQHDTDAYWAAVAEYE_2	92	44	24	18	0	4	182	0.385714	95.1139
6	TALAEDTKTYVDKYQKDSDEWWTAVDEYE_2	46	0	6	32	0	2	86	0.442857	80.8138
6	AILEEDIKTYVARMDHDTDEWYETVEAME_2	26	20	4	20	2	0	72	0.385714	135.764
6	STLEDETKTMVERFNRDTETMMASAAAMD_2	24	0	6	32	4	0	66	0.357143	106.956
6	STLEDDTKTYVDRFNRDTEAYFSSVDEMD_0	20	0	4	14	2	0	40	0.242857	144.952
6	TAVEAEIKAFVDHMNREIDAWMAAVESME_1	56	18	10	28	0	2	114	0.271429	121.84
6	STLEAAIRTMVARYDHDSEAWWAAVATMD_0	48	2	4	30	0	2	86	0.428571	256.617
6	STVDDESKTYVERFGRDTDSWYASAEAWE_1	84	16	0	22	0	0	122	0.357143	133.818
6	TALDEETHSMAAKFNKDADSFMATLDEMD_2	42	0	10	26	12	4	94	0.2	117.922
6	SSVEDATRSWIERFGHDTESWYESAEAWE_1	84	62	0	48	0	0	194	0.514286	265.49
6	STLEEDTKAYVERFNRDTDAWYASLAAMD_0	4	4	30	24	0	10	72	0.171429	111.67
6	STIEAESKIYVERYNRETDEWMSSVETMD_0	100	28	0	16	0	0	144	0.371429	101.593
6	ATLDEAAKTMVERFNRETESFYASVEAYE_1	100	6	26	24	0	4	160	0.485714	403.428
6	ATLDEATKTMVAHWNHDTEAWFASVEAMD_2	58	0	4	18	8	0	88	0.285714	147.999
6	SSIDEETKTYVARMQHDTDAWYSSLEAYD_1	182	80	14	36	0	2	314	0.457143	265.276
6	TIIADDIRSMVEHWDHETDAWYAAIDAYD_2	48	0	16	18	4	0	86	0.228571	110.023
6	TALEEDTKAWVARFQRETEAWYASIEEMD_0	36	0	0	18	0	0	54	0.357143	55.0629
6	SSLEEEARTYVERFNRDTDAWYAAVEAYE_1	82	6	4	20	22	4	138	0.328571	58.2681
6	STLEEETRTYVARFNKDTDAWYESAEAMD_2	74	10	6	16	2	2	110	0.3	189.422
6	STLEEETKTYVERFNHDTDAWYASVEAMD_0	66	18	0	8	2	0	94	0.414286	128.506
6	STLDEETKTYVERFNRETDAMMASVEAMD_0	40	0	8	28	0	0	76	0.3	117.333
6	ATIEEESKTWADKYDHESDSWYEAVATMD_0	46	18	40	24	4	8	140	0.228571	100.59
6	STLEEETRTYVERFNRDTDAWYASVEAWD_0	110	56	0	26	4	0	196	0.471429	165.55
6	TTVEEAIKAYLARFGHEAESWMESVEEMD_0	22	6	28	22	0	8	86	0.285714	78.8966
6	STVADETHTYVAHMDKESEAYYAALEEWE_2	36	18	8	32	0	2	96	0.357143	113.006
6	STLEEETKTYVERFNHDTDAWYASVEAMD_1	108	20	0	20	2	0	150	0.471429	129.905
6	TTLDEASKTYVERFDRDTDAWFASVDAMD_0	50	4	0	8	0	0	62	0.3	91.9412
6	STLEEDTKTMLARFNRDTEAWYASVAAMD_2	86	30	4	30	2	0	152	0.257143	145.187
6	STLEDETHTYIEKFNRETDAMFASIAAMD_2	94	20	26	28	0	4	172	0.342857	348.178
6	STLAEDIKTFVEKFNHDTEAWWASVEAFD_0	66	16	4	14	0	2	102	0.214286	105.243
6	TTVEEDAKTYADRFNRDTDSWYESAEEME_2	40	14	24	30	4	6	118	0.228571	130.077
6	STLDAESRIYLERFQHETEEMWASIESME_2	80	46	26	28	2	2	184	0.3	122.464
6	STLAEETKTYVERFNHDTDAWYASVEAMD_1	70	32	0	10	0	0	112	0.3	270.817
6	STLEEDTKTMLARFNRDTEAWYASVAAMD_0	80	4	2	36	2	0	124	0.3	114.748
6	SAVADDTKTWVARWNRDSETFYASLAAFE_1	84	16	0	16	0	0	116	0.3	168.364
6	ASVEEDTKIYADHMNHETDAFYTSVEAME_0	40	0	4	42	0	2	88	0.371429	269.45
6	STLEEEIRAYVERFNKETEAFFAAAEAMD_1	100	4	16	8	0	2	130	0.414286	326.405
6	STLDEETHTYVERFNKDIEEWYASVEAWD_0	30	0	42	24	8	6	110	0.3	517.42
6	STLEEETKTYVERFNRDTEAWYASVEAMD_0	46	6	0	18	4	0	74	0.414286	466.483
6	STLEEETKTYAERFNRDTDAWYASVEEME_2	62	20	4	16	8	2	112	0.414286	78.2356
6	TSLEEETKTYVERFNRDTDAWMASVEAMD_1	34	4	18	6	2	2	66	0.228571	81.0799
6	STLEEETKIYVERFNRDTDAWMASVEAMD_1	42	0	50	38	12	10	152	0.271429	124.245
6	STLEEETKTYVERFNKDTDAWYASVEAMD_0	86	4	8	50	0	6	154	0.485714	85.5944
6	AALEEDTHTWVEKFNRETETFYSTVESFE_1	44	22	4	28	0	2	100	0.328571	79.816
6	STLEEETRTYVARFNKDTDAWYESAEAMD_1	54	16	4	16	4	0	94	0.4	112.882
6	SSIEDEIRIYAERFQKDTDAYWAAIDSMD_0	86	32	10	10	4	0	142	0.242857	114.318
6	STIAEETRIYIEKMDHETDAMYASLDEWD_2	46	40	24	34	16	12	172	0.4	117.189
6	STLDEETKTYVERFNRETDAMMASVEAMD_1	78	0	0	24	0	0	102	0.385714	203.263
6	STLEEETHSWVDHFNKDTEEWYESAESMD_1	100	18	6	70	2	4	200	0.542857	188.696
6	SSIEDEIRIYAERFQKDTDAYWAAIDSMD_1	32	2	10	24	32	0	100	0.328571	128.951
6	SALEEDTRSYIDHFQRDTDAWYATVEAMD_0	70	14	4	22	0	4	114	0.371429	124.808
6	ATLEEEAKTYLEKMNRDTDAYWAAVDTMD_1	34	0	26	24	14	2	100	0.414286	349.084
6	STLEEETKTYAERFNRDTDAWYASVEEME_0	40	4	0	14	0	0	58	0.242857	129.455
6	STLEEETHTYVERFNRDTDAWYASVEEMD_1	50	20	18	22	4	6	120	0.314286	67.9416
6	STVDDESKTYVERFGRDTDSWYASAEAWE_2	34	0	30	16	8	2	90	0.3	99.5703
6	STLDDETRTWVEKFNRETDAWMASVETMD_0	68	12	0	14	6	0	100	0.428571	116.08
6	AAVEEETHTYVDRMGRETEAWYASVDEYD_0	52	14	0	16	4	0	86	0.242857	90.4067
6	STLEEEAHTYVERFNRDTDAWYASVEAMD_1	80	8	18	14	4	6	130	0.414286	84.695
6	STLDAESRIYLERFQHETEEMWASIESME_0	30	0	0	6	0	0	36	0.242857	393.835
6	STLADETRTYVARFGRDAESFMASLETYE_0	20	0	4	12	6	2	44	0.242857	137.414
6	TALAAAIHTYVDRMNHDTEAWMTSVDEYE_2	94	34	4	14	6	0	152	0.371429	84.275
6	TALAAAIHTYVDRMNHDTEAWMTSVDEYE_1	72	0	30	26	46	4	178	0.271429	93.691
6	STLEAAIRTMVARYDHDSEAWWAAVATMD_2	14	2	0	10	0	0	26	0.257143	150.407
6	TALDEETHSMAAKFNKDADSFMATLDEMD_1	38	0	26	38	10	4	116	0.342857	537.739
6	ATLEEETKTYVERFNREADAWYTSVEAMD_1	66	0	26	22	24	2	140	0.271429	569.638
6	STIAEETRIYIEKMDHETDAMYASLDEWD_0	130	32	28	22	0	6	218	0.385714	168.964
6	STIEEATRIMVDRFNRDTEAYYASVDAME_1	20	0	16	34	0	2	72	0.457143	262.338
6	TTLEEDTKIMVERFDHEAETYFAAVESMD_0	104	2	4	22	0	2	134	0.457143	506.901
6	TTLEEETKTYVEHWNRDIETWYASVEAYE_2	10	4	16	4	0	2	36	0.185714	177.028
6	TTLDEASKTYVERFDRDTDAWFASVDAMD_2	20	0	36	38	6	10	110	0.228571	75.4815
6	STLEEETKTYVERFNKDTDAWYASVEAMD_2	66	18	2	18	0	0	104	0.328571	196.549
6	TALAEATKSYIEKFDRDSDAMYATLETME_2	118	24	6	54	16	0	218	0.528571	203.089
6	STLAEDIKTFVEKFNHDTEAWWASVEAFD_2	40	12	0	14	0	0	66	0.328571	86.7357
6	STLEEEIRAYVERFNKETEAFFAAAEAMD_2	38	0	0	18	6	0	62	0.4	151.456
6	STIEAESKIYVERYNRETDEWMSSVETMD_1	88	0	0	30	0	0	118	0.357143	127.789
6	SALEEDIKSYVEKYNRESDTYYSAADSME_1	52	10	0	26	0	0	88	0.271429	117.475
6	STIEEATRIMVDRFNRDTEAYYASVDAME_2	70	6	8	58	2	4	148	0.514286	244.369
6	STLDEEAKTYVDRFNREAEAWMESAEAMD_1	24	0	10	30	4	4	72	0.142857	129.902
6	STLEEETKIYVERFNRDTDAWMASVEAMD_0	56	8	0	26	2	0	92	0.4	76.7683
6	STLEAAIRTMVARYDHDSEAWWAAVATMD_1	88	0	10	30	0	2	130	0.428571	80.0328
6	TAVEAEIKAFVDHMNREIDAWMAAVESME_2	36	6	18	28	4	6	98	0.271429	136.112
6	SALEEDIKSYVEKYNRESDTYYSAADSME_0	20	6	20	14	4	6	70	0.128571	100.063
6	ATVEEETRTYVERFNKDADAWYTSLDAYD_0	96	36	8	34	0	0	174	0.371429	73.9339
6	STIAEEIHTFLERFQKESESWYASIEAFE_0	24	0	18	10	0	2	54	0.257143	110.546
6	STVADETHTYVAHMDKESEAYYAALEEWE_0	118	24	12	32	4	2	192	0.514286	149.731
6	STIEEDTKIYVERWNHDTDAYYASVEAMD_2	24	2	4	12	0	2	44	0.185714	81.9791
6	STIEEATRIMVDRFNRDTEAYYASVDAME_0	28	0	28	18	32	4	110	0.357143	52.8087
6	SIVEEASKTYLARFNRETDAWYATIDEFE_1	78	0	20	16	2	6	122	0.257143	243.409
6	STVEEDTKTYVEHFNRDTDAMYSTVESME_2	40	2	0	18	8	0	68	0.285714	109.255
6	STLDDESKSYVEKYNRDTDAWYAAVAAME_0	128	12	0	60	0	0	200	0.585714	340.925
6	STLEDDTKTYVDRFNRDTEAYFSSVDEMD_2	64	14	40	26	2	10	156	0.442857	136.884
6	TIIADDIRSMVEHWDHETDAWYAAIDAYD_0	48	2	0	12	12	0	74	0.371429	138.47
6	STLDEEAKTYVDRFNREAEAWMESAEAMD_0	28	4	20	36	2	2	92	0.471429	106.15
6	TTIEEDTKAYVDRWGHDIEAFFAAVESME_2	136	76	8	30	0	2	252	0.514286	262.347
6	STIEEETKTYVDRFNRETDSWYASLAAME_0	40	16	0	6	2	0	64	0.214286	551.068
6	TIVEADTRTYVARFQRETEAWYASLAAWE_1	42	6	0	12	0	0	60	0.4	132.114
6	AILEEDIKTYVARMDHDTDEWYETVEAME_1	58	28	8	12	0	2	108	0.4	98.5109
6	TSLAAASKIYVEKFDHETEAWYAAAAEWE_0	30	28	0	12	0	0	70	0.257143	146.581
6	SSLEEESKTMVERFNRDTETMYESVEAMD_1	82	14	4	18	0	4	122	0.385714	155.217
6	STLDDESKSYVEKYNRDTDAWYAAVAAME_1	40	8	0	10	0	0	58	0.257143	77.558
6	TTLEEDSHTMVEKFNRDTDAWYSSAEAFE_2	110	52	0	26	2	0	190	0.428571	213.334
6	SALEEDTRSYIDHFQRDTDAWYATVEAMD_1	90	28	34	40	16	4	212	0.385714	526.514
6	STLAEDIKTFVEKFNHDTEAWWASVEAFD_1	50	0	14	16	6	4	90	0.185714	107.505
6	SSIEDEIRIYAERFQKDTDAYWAAIDSMD_2	54	0	0	10	6	0	70	0.328571	86.361
6	STLEEETHTYVERFNRDTDAWYASVEEMD_2	94	22	0	18	0	0	134	0.357143	158.32
6	SSVEDASKTYAEHFNRETDTFYTAAAEMD_2	20	0	30	28	10	4	92	0.314286	74.167
6	STLEEETRTYVERFNRDTDAWYASVEAWD_2	100	30	0	26	0	0	156	0.557143	306.995
6	STLADETRTYVARFGRDAESFMASLETYE_2	22	10	62	24	14	12	144	0.142857	103.808
6	SSLEEETKTYVEKMGRDTDAWYASVAAMD_2	22	0	6	6	8	0	42	0.3	127.929
7	ATLADESKSYVDRFNHEIDAWWAAVESFD_1	274	128	8	28	2	8	448	0.6	176.085
7	SILDEEAHTWVERFNHDSDAWYASVEAMD_0	28	16	0	28	0	0	72	0.242857	112.129
7	TILEEATKAWAERFNRDTDAFYESVEAFD_2	42	6	4	16	0	4	72	0.257143	55.9329
7	STLEDETKSYVEHFNKDTDAWYASVAAMD_0	46	6	8	16	4	0	80	0.285714	130.937
7	SSIDEDTKSYIAKWGHDADTMFSAVESWE_1	62	28	4	12	0	0	106	0.371429	128.568
7	AIVDAATHTFAARFNREIEAWWEAAEAWD_1	60	14	4	16	0	4	98	0.214286	115.863
7	STLEEETKTMVERFNRDTDAMYSSVEAFD_0	52	0	44	38	12	4	150	0.471429	606.451
7	SAIAEETHTYVDRWNREADAWYASVESMD_1	24	0	2	28	2	0	56	0.242857	136.426
7	STLEEETKTMVERFNRDTDAMYSSVEAFD_1	96	30	10	28	0	2	166	0.442857	192.621
7	STLEDEAKTYLEHFGRDTDAYFSTVDAWD_1	48	32	4	4	4	0	92	0.285714	708.459
7	SSLEEATKTMVEHFNRDSDAMMESIDAFE_0	46	0	26	38	10	6	126	0.285714	142.377
7	STLEEETKTFVERFNRETDAWWASVEAMD_2	86	16	4	18	20	0	144	0.257143	549.598
7	STLEEETKTFVERFNKDIDAWFAAVDAMD_1	94	24	22	24	4	8	176	0.342857	234.368
7	SSIAAATKIYLAKMNRETEAFYSTVAEYE_2	84	6	0	20	4	0	114	0.428571	137.734
7	TSIADDIKTYVDHFNRDAETYWAAVDSFE_2	144	88	30	26	2	4	294	0.471429	132.463
7	STLEEETKAYIERWNRDTDAWYASVAEYD_2	70	8	16	22	0	4	120	0.371429	282.718
7	STIEEASKTYADRFGHEIESWYSAVEAFD_2	56	14	4	22	0	0	96	0.3	226.386
7	STLEEEAKTYVEKFNRETDAWYASLEAWD_0	36	0	14	14	0	0	64	0.271429	261.094
7	TTLDAETRTYIAHFGREAETWWASVEAMD_1	128	28	2	4	0	0	162	0.357143	88.3533
7	TILEEATKAWAERFNRDTDAFYESVEAFD_0	102	6	4	30	30	2	174	0.428571	47.861
7	SALDEATKTYVEKFNRDSDAWYTSVEAMD_2	30	6	32	52	4	0	124	0.314286	535.022
7	STLAEETKTYVERFNRDIDAWYASVEAMD_2	144	92	8	12	0	4	260	0.271429	363.628
7	STIEDATHTWIEHYNHDIDAWFSTAEAMD_0	40	2	4	20	4	0	70	0.242857	126.465
7	STLEEETKTMVERFNRDTDAYWATVEAMD_0	60	0	20	44	0	8	132	0.457143	132.184
7	SSIDEDTKSYIAKWGHDADTMFSAVESWE_0	110	36	0	30	0	0	176	0.442857	165.94
7	STLEEEAKTYVEKFNRETDAWYASLEAWD_2	44	10	2	22	0	0	78	0.271429	111.421
7	TTLEADTRAYLDHMNHDTEAWMATVDAFE_0	68	16	8	14	2	2	110	0.228571	370.847
7	STLEEETKTFVERFNRETDAWWASVEAMD_0	154	70	8	42	4	6	284	0.314286	328.206
7	TTLEDDSKIYVAKFNKESETWFATVEEYE_0	42	12	2	30	4	0	90	0.342857	94.6952
7	STLAEDSKTYVEHWNKDTDSWFTSVDAMD_0	42	0	0	8	0	0	50	0.328571	153.983
7	AIVDAATHTFAARFNREIEAWWEAAEAWD_0	82	26	2	8	0	0	118	0.371429	117.901
7	STLEEETKIYVERFNRDTDAWYTSVAEMD_2	86	36	2	16	0	0	140	0.414286	121.712
7	STLDEETKTYVERFNRDTDAWYASVEAMD_2	46	8	6	24	2	2	88	0.342857	141.377
7	TTVAAATKIFIEKFNKDTDAWMEAVAAFD_1	76	8	0	16	0	0	100	0.314286	216.958
7	STLEEDTRTYVERFNKDTDAWYASVEAMD_0	90	22	24	40	10	4	190	0.414286	547.6
7	STIEEASKTYADRFGHEIESWYSAVEAFD_0	38	0	14	8	0	4	64	0.157143	284.943
7	SSLEEATKTMVEHFNRDSDAMMESIDAFE_2	22	0	0	30	4	0	56	0.428571	94.2335
7	ATLADEAKSYVEKFNHDSEAWFTAVETFE_0	140	34	0	8	2	0	184	0.385714	174.229
7	TIVEDEAHAYVERFNRETETYYESLDAYD_0	70	10	6	28	6	0	120	0.414286	118.534
7	STVEEETRTFVEHFQHDTDEMYATAAAMD_0	52	10	2	38	4	0	106	0.314286	91.6388
7	STVEEETRTFVEHFQHDTDEMYATAAAMD_1	38	14	2	24	0	0	78	0.242857	156.087
7	STIEDETKTYVAHFNRDTEEWYASLEEMD_2	40	0	24	36	16	14	130	0.314286	76.8994
7	TAVDAETHTYVDRMDRESESFYATAEAWD_2	70	34	34	24	8	10	180	0.342857	511.235
7	STLEAETKTYVERFNREADAWYASVEAYD_2	98	58	4	30	0	2	192	0.428571	120.779
7	ATLDDEIHTFIDRWGKDIDAMMTAIATYE_1	102	4	16	36	4	2	164	0.442857	230.509
7	SAVEEATKAWVERFDKEIEAWWSAIESME_0	34	6	10	8	2	0	60	0.185714	178.718
7	SALEAEIKTYVDRYNHETDAWFTSAEAFE_2	28	0	4	14	0	2	48	0.214286	78.0801
7	TIVEEAAKTFAAKFQKEAEAFYSSVEAYD_2	48	12	4	16	0	2	82	0.357143	566.883
7	STLAEETKTYVERFNRDIDAWYASVEAMD_0	46	6	14	28	8	2	104	0.4	289.154
7	TSIADDIKTYVDHFNRDAETYWAAVDSFE_0	46	18	12	46	2	8	132	0.371429	140.65
7	STLEEETKTFVERFNRDTDAWYASVEAMD_0	82	18	32	34	4	8	178	0.485714	134.749
7	STLEEDTRTYVERFNKDTDAWYASVEAMD_2	10	0	4	12	0	4	30	0.242857	545.87
7	STLDEETKTYAERFNRDTDAWWASLEAMD_1	40	0	4	18	0	2	64	0.357143	475.004
7	STLEEEAKTYVERFGRETDAWYASVAAME_1	74	12	4	14	0	0	104	0.442857	65.3736
7	STIDDDTRSFIERWNHDADSFMSSVAEME_2	32	0	26	28	10	4	100	0.314286	224.065
7	SSIDEDTKSYIAKWGHDADTMFSAVESWE_2	80	24	12	32	0	0	148	0.485714	105.429
7	SAIAAATRTFVERFNRDAETFWAALEAYD_2	78	8	16	32	12	0	146	0.414286	93.6434
7	STLEEETKTYVERFNRDTDAWMASVEAMD_0	50	6	6	12	0	0	74	0.242857	152.901
7	STLEEETKTWVEHWNRETDTWYAAVEAMD_0	36	32	2	32	0	0	102	0.457143	126.414
7	SAIEAETKSWVERFNRDIDTWFASAATME_1	24	0	0	26	8	0	58	0.242857	109.97
7	STLEEDTRTYVERFNKDTDAWYASVEAMD_1	22	0	26	22	6	10	86	0.271429	129.416
7	SAVDEAAKSMIEHYNRDTETYMESVDEWD_0	76	18	4	18	8	2	126	0.3	175.937
7	TILDDETHSWIAKFDKETEAWYASAESWE_2	54	8	18	22	8	6	116	0.385714	558.57
7	SALEEDTKTYVERYNRDSDAWYASVAAYE_1	68	6	42	46	6	10	178	0.385714	201.625
7	SALEEDTKTYVERYNRDSDAWYASVAAYE_2	12	0	24	42	2	4	84	0.457143	51.8824
7	SILEADIKTFIERFDRDTDTYWAAVEEME_2	38	4	20	10	0	2	74	0.371429	322.819
7	STVEEETKTYVERFGRDTETWYASVEAWD_0	118	48	4	10	2	0	182	0.342857	180.532
7	STLAEETKTYVERFNRDIDAWYASVEAMD_1	30	0	32	26	10	8	106	0.385714	595.732
7	STLEAAIKTFVERFGRDTDAWYTSVEAME_1	78	22	0	12	0	0	112	0.314286	119.433
7	STVEEETKTYVAHFNRDTEAWYASAEAMD_0	96	8	0	6	8	0	118	0.271429	77.1703
7	TAVDAETHTYVDRMDRESESFYATAEAWD_1	30	4	80	34	26	20	194	0.242857	199.86
7	ATLADEAKSYVEKFNHDSEAWFTAVETFE_2	60	14	14	22	2	2	114	0.385714	109.694
7	STLEEDTKSFVEHFDRDTESMYASVEAYD_1	84	22	14	14	0	4	138	0.314286	91.918
7	SALEEDTKTYVERYNRDSDAWYASVAAYE_0	40	0	0	32	14	0	86	0.314286	495.06
7	STLEEETKTYVARFNRDTDAWYASVEAMD_1	64	10	4	16	0	2	96	0.242857	120.29
7	STLEEETKTFVARFDKETEAWMASAEAMD_1	70	26	12	20	6	2	136	0.371429	146.473
7	STLAEDSKTYVEHWNKDTDSWFTSVDAMD_2	60	0	20	36	8	12	136	0.485714	574.887
7	STLEEEIKIYVEKFNRDTDAWYESVEAYD_1	54	0	4	28	6	4	96	0.285714	141.202
7	TIVEDEAHAYVERFNRETETYYESLDAYD_1	44	8	20	16	0	2	90	0.328571	166.527
7	SSLEDATRIFVDRFQRESDAFYSSLAEWE_2	34	0	0	20	2	0	56	0.271429	86.2311
7	STLEAAIKTFVERFGRDTDAWYTSVEAME_0	36	0	34	46	6	6	128	0.214286	113.291
7	SAVEEATKAWVERFDKEIEAWWSAIESME_2	40	4	4	16	0	0	64	0.371429	287.786
7	STVEEDTKIYIERFQHEIEAWWATIAAMD_0	62	8	4	20	0	4	98	0.371429	184.236
7	STLDEETKTYAERFNRDTDAWWASLEAMD_0	46	2	0	16	0	0	64	0.3	58.4776
7	STLEAATRSYVARFGRDTDAWYASVEAFE_1	90	32	10	16	0	2	150	0.357143	119.157
7	TAVEAEAKIWAEHYNKESDTFYTTAEAYE_0	48	8	4	22	0	2	84	0.471429	72.6288
7	STVEEETKTYVAHFNRDTEAWYASAEAMD_2	114	20	4	30	2	2	172	0.514286	134.131
7	SIVEEETRIYIAKMNKEIDAWYSAAESMD_2	92	0	0	28	20	0	140	0.514286	98.6245
7	SILEADIKTFIERFDRDTDTYWAAVEEME_1	20	0	6	14	2	2	44	0.242857	101.471
7	ATLDDEIHTFIDRWGKDIDAMMTAIATYE_2	136	18	6	18	8	2	188	0.471429	76.1989
7	STLEEASKTMVERFNRDTDAWYASLAAMD_1	46	20	18	26	2	4	116	0.385714	116.185
7	TTLDAETRTYIAHFGREAETWWASVEAMD_0	116	10	28	48	0	12	214	0.6	167.064
7	STIEEETKTYVERFNHDTEAWYASVEAME_0	54	0	0	28	0	0	82	0.3	186.542
7	STLEEDTRTYVERFNRDTDEWMTSVETMD_0	66	2	12	28	0	0	108	0.471429	109.377
7	SILDEEAHTWVERFNHDSDAWYASVEAMD_1	94	50	8	18	4	0	174	0.285714	511.565
7	STIEEDARAFLAKMGKDTDAWFSTLDAWE_1	44	12	4	14	0	2	76	0.257143	134.444
7	STLEDEAKTYLEHFGRDTDAYFSTVDAWD_0	30	12	4	22	4	4	76	0.457143	173.489
7	TILEEDTRAMLERFQKESEAWWASVEEMD_1	96	24	0	14	6	0	140	0.457143	72.6313
7	STLEEDTRTYVERFNRDTDEWMTSVETMD_2	62	10	16	32	0	2	122	0.228571	77.2806
7	SAIAAATRTFVERFNRDAETFWAALEAYD_1	94	38	6	16	0	0	154	0.328571	160.549
7	STIEEDARAFLAKMGKDTDAWFSTLDAWE_2	80	26	20	22	12	4	164	0.328571	81.0779
7	ATLADEAKSYVEKFNHDSEAWFTAVETFE_1	40	4	14	24	0	0	82	0.442857	111.808
7	SILEEETKTYVERFNRDTDAWYASVEAMD_0	66	4	28	38	8	4	148	0.2	89.4463
7	TILDDETHSWIAKFDKETEAWYASAESWE_1	102	20	16	22	2	0	162	0.485714	616.434
7	TSLAEAIHSFADRFNHESEAWYASLEAMD_0	52	6	18	16	0	4	96	0.285714	103.668
7	STLEAATKSMVAHWNRDADAWMATADSME_2	38	2	4	18	0	2	64	0.385714	265.835
7	STVEDETKIYVERYGRETDAWYASVEAWD_2	76	30	0	14	2	0	122	0.385714	201.394
7	AILEEESKTYIERFDRDTDAFMTSLEAFD_2	24	0	12	12	6	2	56	0.228571	541.42
7	AILEEESKTYIERFDRDTDAFMTSLEAFD_0	72	2	30	12	0	8	124	0.214286	111.282
7	STLEEETKTYVERFNRDTDAWMASVEAMD_1	102	46	18	16	6	4	192	0.385714	75.3719
7	STLEADTKIMLERMNRDTDTYMASVAAME_1	32	0	18	18	6	4	78	0.428571	121.748
7	ATVEEATKTYLAHFDKDTEAWMSTLDAMD_1	42	4	0	10	0	0	56	0.271429	223.108
7	STVEDETKIYVERYGRETDAWYASVEAWD_1	20	0	30	26	2	8	86	0.314286	110.834
7	TIIDEETHTYLEKFNRETDAWWASVEEWE_0	96	44	28	14	2	2	186	0.457143	126.084
7	ATIAEETRIFLDKYGRDTDAFYESVEEWD_2	90	20	18	26	0	4	158	0.457143	92.3613
7	ATIAEETRIFLDKYGRDTDAFYESVEEWD_1	102	14	22	36	16	8	198	0.357143	134.912
7	STLEEEAKTYVERFGRETDAWYASVAAME_0	50	0	18	40	0	2	110	0.385714	533.784
7	TAVEAEAKIWAEHYNKESDTFYTTAEAYE_1	56	6	20	34	20	2	138	0.285714	755.483
7	STLEEETKAYIERWNRDTDAWYASVAEYD_1	46	16	18	36	22	2	140	0.3	98.3381
7	TTVAAATKIFIEKFNKDTDAWMEAVAAFD_0	82	18	6	26	0	4	136	0.4	114.781
7	ATIEEEIRSYVERFNRDSDAWYASVAAMD_1	90	2	2	18	4	0	116	0.414286	87.6688
7	SALDEATKTYVEKFNRDSDAWYTSVEAMD_1	94	22	4	12	4	0	136	0.442857	221.138
7	TTLEDETHTYVERFGRDIDAYFETIETMD_1	84	30	2	28	6	0	150	0.457143	97.6935
7	ATVEEATKTYLAHFDKDTEAWMSTLDAMD_2	80	38	0	34	2	0	154	0.4	378.143
7	SAIAAATRTFVERFNRDAETFWAALEAYD_0	80	4	6	20	0	2	112	0.442857	113.711
7	SALAEATKTYVEHWDHEIDAMYAALEAME_1	18	4	2	12	4	0	40	0.314286	123.28
7	SAVDEAAKSMIEHYNRDTETYMESVDEWD_2	66	18	16	22	4	4	130	0.385714	98.5786
7	SILEADIKTFIERFDRDTDTYWAAVEEME_0	106	22	22	24	6	2	182	0.471429	121.488
7	TIIDEETHTYLEKFNRETDAWWASVEEWE_1	60	18	0	28	0	0	106	0.414286	121.626
7	STLEDETKSYVEHFNKDTDAWYASVAAMD_1	26	8	14	6	4	4	62	0.285714	129.927
7	TTLEDETHTYVERFGRDIDAYFETIETMD_0	64	8	4	18	0	0	94	0.371429	128.831
7	STIEDATHTWIEHYNHDIDAWFSTAEAMD_1	62	2	2	40	0	0	106	0.414286	540.64
7	TIIDEETHTYLEKFNRETDAWWASVEEWE_2	22	4	4	8	2	2	42	0.257143	72.6973
7	TSLAEAIHSFADRFNHESEAWYASLEAMD_1	88	16	18	26	0	8	156	0.442857	122.467
7	STLEEETKTYVERFNRDIDAWYASVEAMD_0	96	24	0	30	4	0	154	0.457143	128.405
7	SALAEATKTYVEHWDHEIDAMYAALEAME_0	44	42	6	8	2	0	102	0.428571	235.951
7	ATLEEATKTYAAHFNKDTEAWMSSVEAYE_1	18	0	8	18	0	0	44	0.071429	59.1484
7	STLEDETKSYVEHFNKDTDAWYASVAAMD_2	20	2	0	14	2	0	38	0.357143	179.905
7	STLEAATKSMVAHWNRDADAWMATADSME_1	52	6	16	32	2	4	112	0.471429	113.151
7	STIEDETKTYVAHFNRDTEEWYASLEEMD_0	22	0	0	18	2	0	42	0.385714	206.014
7	STLEEETKTFVERFNKDIDAWFAAVDAMD_0	54	10	2	10	8	0	84	0.342857	510.176
7	ATIEEEIRSYVERFNRDSDAWYASVAAMD_2	38	0	28	20	2	2	90	0.471429	590.347
7	AIVDAATHTFAARFNREIEAWWEAAEAWD_2	64	14	4	30	14	2	128	0.214286	163.155
7	STLEEEIKTWAERFNHDTDEWYASIEAME_2	84	4	4	18	4	2	116	0.428571	191.349
7	STLEEDTKSFVEHFDRDTESMYASVEAYD_0	98	20	18	36	10	6	188	0.214286	922.838
7	STLEEETKTFVARFDKETEAWMASAEAMD_2	12	0	20	16	4	4	56	0.057143	126.577
7	TTLEADTRAYLDHMNHDTEAWMATVDAFE_2	120	14	8	24	0	2	168	0.357143	171.683
7	STLEEEIKIYVEKFNRDTDAWYESVEAYD_2	76	14	8	26	0	4	128	0.385714	84.6669
7	STIEAETRSYVDRFQKDIESWWSSVAAWD_1	62	32	4	12	0	2	112	0.3	177.699
7	STIEEETKTYVERFNHDTEAWYASVEAME_1	52	18	0	12	2	0	84	0.228571	155.878
7	ATLADESKSYVDRFNHEIDAWWAAVESFD_2	68	20	0	18	0	0	106	0.4	128.578
7	STVEEDTKIYIERFQHEIEAWWATIAAMD_2	48	6	0	40	0	0	94	0.457143	238.688
7	SAIAEETHTYVDRWNREADAWYASVESMD_2	70	10	10	16	0	2	108	0.471429	96.5991
7	STVEDDAKAYVERFGKDTETWYAALDAWD_0	178	50	18	42	2	4	294	0.457143	108.8
7	STLEEETKTMVERFNRDTDAMYSSVEAFD_2	158	44	18	20	2	2	244	0.414286	108.53
7	TTLEEDTKAFVAKFNRETDSFYTSVEEWD_0	108	22	0	24	0	0	154	0.342857	584.896
7	STLAEDSKTYVEHWNKDTDSWFTSVDAMD_1	72	44	4	10	6	0	136	0.285714	189.167
7	STLEEETKTFVERFNRETDAWWASVEAMD_1	96	2	0	30	36	0	164	0.614286	48.7664
7	TILEEDTRAMLERFQKESEAWWASVEEMD_0	8	0	8	18	20	4	58	0.142857	121.06
7	SSIEEDTHTMVERMNRETEAFFTTVEAWE_0	22	0	24	18	0	4	68	0.314286	181.653
7	SALEAEIKTYVDRYNHETDAWFTSAEAFE_0	30	0	28	22	16	10	106	0.185714	164.249
7	TTLEEDTKAFVAKFNRETDSFYTSVEEWD_1	38	0	0	24	0	0	62	0.314286	144.81
7	TSIAAETKSYVDKFDHETESYMAAAETMD_2	28	0	10	28	8	2	76	0.385714	1566.59
7	STIEAETRSYVDRFQKDIESWWSSVAAWD_2	114	70	10	32	12	0	238	0.5	149.486
7	STLEEATKTYVERFNRDTEAWYASVEAMD_1	44	14	16	6	0	0	80	0.242857	179.791
7	STLEEDTRTYVERFNRDTDEWMTSVETMD_1	78	12	44	46	44	10	234	0.385714	86.8632
7	TTLEEDTKAFVAKFNRETDSFYTSVEEWD_2	20	0	24	26	18	8	96	0.342857	144.063
7	TIVEEAAKTFAAKFQKEAEAFYSSVEAYD_0	78	4	4	26	0	4	116	0.328571	67.0775
7	TTLAEETKTYVEHFNKETEAWWASVEAMD_0	46	10	4	12	2	0	74	0.257143	93.4141
7	STLEEDTKSFVEHFDRDTESMYASVEAYD_2	34	4	36	20	14	8	116	0.257143	94.6332
7	STLEEETKTYVERFNRDTDAWMASVEAMD_2	70	2	0	32	0	0	104	0.3	253.62
7	STVEEETRTFVEHFQHDTDEMYATAAAMD_2	20	2	0	22	4	0	48	0.271429	630.926
7	ATIAEETRIFLDKYGRDTDAFYESVEEWD_0	90	14	0	38	2	0	144	0.428571	261.296
7	TAVEAEAKIWAEHYNKESDTFYTTAEAYE_2	52	8	16	24	14	2	116	0.357143	76.3147
7	STLEAATRSYVARFGRDTDAWYASVEAFE_2	20	0	0	4	0	0	24	0.185714	157.317
7	SSLEEATKTMVEHFNRDSDAMMESIDAFE_1	70	2	4	6	0	0	82	0.228571	113.051
7	ATVEEATKTYLAHFDKDTEAWMSTLDAMD_0	10	0	8	6	4	4	32	0.228571	140.567
7	STIEDETKTYVAHFNRDTEEWYASLEEMD_1	62	46	0	22	4	0	134	0.371429	187.234
7	STVEEETKTYVAHFNRDTEAWYASAEAMD_1	144	26	18	28	2	2	220	0.485714	191.629
7	STLEEETKTFVERFNKDIDAWFAAVDAMD_2	96	28	8	14	2	4	152	0.457143	122.234
7	STLEDEAKTYLEHFGRDTDAYFSTVDAWD_2	136	58	2	28	0	0	224	0.414286	194.071
7	TTIDDDTKSYADHMDHDSEAYMSAVEAME_1	30	0	2	24	2	0	58	0.3	574.771
7	STLEEETKTWVEHWNRETDTWYAAVEAMD_1	14	0	6	6	4	2	32	0.057143	106.092
7	SAIAEETHTYVDRWNREADAWYASVESMD_0	42	2	0	20	0	0	64	0.442857	127.238
7	TTLEDDSKIYVAKFNKESETWFATVEEYE_1	58	42	18	16	6	0	140	0.3	97.3249
7	STLEAATKSMVAHWNRDADAWMATADSME_0	22	0	16	32	4	4	78	0.271429	93.8362
7	TILEEDTRAMLERFQKESEAWWASVEEMD_2	130	42	0	40	0	0	212	0.257143	181.039
7	STLEAETKTYVERFNREADAWYASVEAYD_0	54	4	2	26	4	0	90	0.342857	219.549
7	TTLAEETKTYVEHFNKETEAWWASVEAMD_1	72	0	2	38	0	0	112	0.557143	162.31
7	STLEEASKTMVERFNRDTDAWYASLAAMD_0	16	0	4	6	2	0	28	0.185714	115.932
7	TSIAAETKSYVDKFDHETESYMAAAETMD_0	32	4	0	36	0	0	72	0.371429	1143.58
7	STVEEETKTYVERFGRDTETWYASVEAWD_2	96	66	32	30	4	10	238	0.271429	78.7103
7	TTIAEDSRTYLAHYNRDIDSMYTSVAEME_2	60	6	0	10	4	0	80	0.3	84.7826
7	STVEEDSHTWIAKFNKETEAFMASAAAMD_0	74	44	4	12	2	0	136	0.4	541.138
7	STLDEETKTYAERFNRDTDAWWASLEAMD_2	34	2	0	12	2	0	50	0.342857	110.662
7	ATLEEATKTYAAHFNKDTEAWMSSVEAYE_0	24	6	36	20	0	8	94	0.2	154.984
7	SSIAAATKIYLAKMNRETEAFYSTVAEYE_1	78	6	0	22	0	0	106	0.3	101.304
7	TIVEEAAKTFAAKFQKEAEAFYSSVEAYD_1	58	0	0	10	0	0	68	0.385714	83.6536
7	STIEAETRSYVDRFQKDIESWWSSVAAWD_0	52	38	0	10	2	0	102	0.4	134.163
7	SALDEATKTYVEKFNRDSDAWYTSVEAMD_0	30	4	4	16	0	2	56	0.3	88.2771
7	SALAEATKTYVEHWDHEIDAMYAALEAME_2	12	0	14	12	8	6	52	0.185714	93.1676
7	ATLDDEIHTFIDRWGKDIDAMMTAIATYE_0	52	0	0	8	4	0	64	0.314286	134.953
7	STVEEETKTYVERFGRDTETWYASVEAWD_1	186	66	10	30	6	0	298	0.428571	764.777
7	SSIEEDTHTMVERMNRETEAFFTTVEAWE_2	40	4	4	36	18	0	102	0.342857	138.873
7	STLEEETKTYVARFNRDTDAWYASVEAMD_0	50	4	0	16	0	0	70	0.285714	175.358
7	STLEEETKIYVERFNRDTDAWYTSVAEMD_0	84	10	12	20	0	2	128	0.457143	74.9029
7	TTIAEDSRTYLAHYNRDIDSMYTSVAEME_0	48	0	16	32	4	0	100	0.4	178.472
7	STIDDDTRSFIERWNHDADSFMSSVAEME_1	24	4	0	12	0	0	40	0.157143	85.1607
7	STLEEDTKTYVERFNRETEEWYATVEAMD_2	26	0	20	26	4	4	80	0.157143	207.662
7	TSIADDIKTYVDHFNRDAETYWAAVDSFE_1	80	28	4	28	0	0	140	0.414286	137.011
7	STVEDDAKAYVERFGKDTETWYAALDAWD_2	20	4	0	16	0	0	40	0.4	202.733
7	STLEEETKTFVERFNRDTDAWYASVEAMD_2	132	54	32	24	6	2	250	0.471429	133.019
7	TTLDAETKSFVERFNRDTDTMMSSLEAWD_1	50	18	24	16	6	4	118	0.414286	204.06
7	TTIDDDTKSYADHMDHDSEAYMSAVEAME_2	48	0	4	6	0	2	60	0.2	572.772
7	STLEADTRTMVAKYGKETETMMTSVESMD_2	78	0	8	18	0	0	104	0.3	74.1331
7	STLEEEAKTYVERFGRETDAWYASVAAME_2	32	0	2	20	0	0	54	0.457143	200.525
7	TTIAEDSRTYLAHYNRDIDSMYTSVAEME_1	76	22	2	28	2	0	130	0.414286	106.859
7	STLEEETKTWVEHWNRETDTWYAAVEAMD_2	94	62	20	40	10	4	230	0.5	120.379
7	SAVDEAAKSMIEHYNRDTETYMESVDEWD_1	70	30	2	16	4	0	122	0.457143	153.687
7	SSLEDATRIFVDRFQRESDAFYSSLAEWE_0	56	2	12	14	0	2	86	0.4	155.755
7	STLEEETKAYIERWNRDTDAWYASVAEYD_0	116	44	10	12	0	0	182	0.342857	152.541
7	STLEEATKTYVERFNRDTEAWYASVEAMD_0	32	2	46	32	10	10	132	0.214286	88.9389
7	SAIEAETKSWVERFNRDIDTWFASAATME_0	48	0	4	14	4	0	70	0.257143	131.983
7	STVEDETKIYVERYGRETDAWYASVEAWD_0	86	4	12	20	0	6	128	0.557143	196.67
7	STLEEEIKTYVERFNRDTDAWYASVEAMD_0	102	6	18	34	2	6	168	0.4	192.054
7	TSIAAETKSYVDKFDHETESYMAAAETMD_1	28	0	4	14	0	2	48	0.242857	1099.93
7	STVEDDAKAYVERFGKDTETWYAALDAWD_1	68	10	40	44	2	10	174	0.257143	168.226
7	TILEEATKAWAERFNRDTDAFYESVEAFD_1	80	2	2	14	0	0	98	0.357143	74.8914
7	STLEADTRTMVAKYGKETETMMTSVESMD_1	32	0	14	24	4	0	74	0.285714	91.9027
7	SIVEEETRIYIAKMNKEIDAWYSAAESMD_1	34	10	14	20	8	4	90	0.357143	108.005
7	TTVAAATKIFIEKFNKDTDAWMEAVAAFD_2	104	16	4	18	0	2	144	0.357143	44.6556
7	TAVDAETHTYVDRMDRESESFYATAEAWD_0	88	26	12	32	0	0	158	0.314286	67.2494
7	TTLAEETKTYVEHFNKETEAWWASVEAMD_2	78	26	0	26	0	0	130	0.485714	196.682
7	STLEEEIKTWAERFNHDTDEWYASIEAME_0	36	34	0	16	2	0	88	0.228571	114.866
7	STLEEETKTMVERFNRDTDAYWATVEAMD_2	70	0	24	34	8	4	140	0.414286	111.081
7	STLEEETKTFVARFDKETEAWMASAEAMD_0	26	0	4	14	0	4	48	0.328571	110.498
7	ATLADESKSYVDRFNHEIDAWWAAVESFD_0	82	24	0	24	0	0	130	0.471429	69.5305
7	STIDDDTRSFIERWNHDADSFMSSVAEME_0	80	32	22	16	0	4	154	0.371429	154.839
7	STVEEDTKIYIERFQHEIEAWWATIAAMD_1	108	18	0	20	6	0	152	0.428571	135.228
7	TTLDAETRTYIAHFGREAETWWASVEAMD_2	58	8	10	20	6	0	102	0.457143	72.4163
7	STLEADTKIMLERMNRDTDTYMASVAAME_0	56	0	24	26	0	6	112	0.371429	249.498
7	SILEEETKTYVERFNRDTDAWYASVEAMD_1	58	20	6	22	2	2	110	0.328571	82.9384
7	STLEADTKIMLERMNRDTDTYMASVAAME_2	78	0	0	10	0	0	88	0.357143	197.23
7	SILEEETKTYVERFNRDTDAWYASVEAMD_2	80	4	6	20	0	0	110	0.414286	182.914
7	STIEEETKTYVERFNHDTEAWYASVEAME_2	52	18	16	44	2	8	140	0.328571	315.005
7	STLEEDTKTYVERFNRETEEWYATVEAMD_1	66	8	12	30	0	0	116	0.385714	90.0125
7	STLEEEAKTYVEKFNRETDAWYASLEAWD_1	30	12	20	20	2	4	88	0.271429	291.817
7	STLEEASKTMVERFNRDTDAWYASLAAMD_2	72	14	6	20	0	0	112	0.271429	83.3046
7	STVEEDSHTWIAKFNKETEAFMASAAAMD_2	92	22	4	26	0	0	144	0.457143	152.776
7	TTLDAETKSFVERFNRDTDTMMSSLEAWD_0	54	2	4	12	0	4	76	0.271429	90.613
7	STLEEETKTYVARFNRDTDAWYASVEAMD_2	52	0	16	24	0	2	94	0.457143	309.938
7	TSLAEAIHSFADRFNHESEAWYASLEAMD_2	88	0	2	16	0	0	106	0.414286	147.236
7	STIEEDARAFLAKMGKDTDAWFSTLDAWE_0	78	4	24	22	0	6	134	0.485714	353.322
7	SSIEEDTHTMVERMNRETEAFFTTVEAWE_1	22	8	32	6	4	4	76	0.271429	111.128
7	STLEEETKTYVERFNRDIDAWYASVEAMD_2	84	12	0	6	8	0	110	0.457143	168.366
7	TTLEADTRAYLDHMNHDTEAWMATVDAFE_1	42	0	0	8	4	0	54	0.271429	569.925
7	SAIEAETKSWVERFNRDIDTWFASAATME_2	78	18	6	26	0	0	128	0.342857	148.575
7	STLEEEIKIYVEKFNRDTDAWYESVEAYD_0	48	0	4	14	0	2	68	0.357143	191.004
7	ATLDADTKTWVEKFGKDIDEYWSTVESYE_2	88	18	26	38	6	4	180	0.528571	193.691
7	STLEAETKTYVERFNREADAWYASVEAYD_1	96	22	6	8	0	0	132	0.242857	110.709
7	STLEAATRSYVARFGRDTDAWYASVEAFE_0	56	12	0	16	0	0	84	0.3	60.8126
7	STIEDATHTWIEHYNHDIDAWFSTAEAMD_2	68	40	6	16	6	0	136	0.4	134.65
7	STIEEASKTYADRFGHEIESWYSAVEAFD_1	108	30	28	54	4	0	224	0.414286	245.251
7	SILDEEAHTWVERFNHDSDAWYASVEAMD_2	80	10	2	22	4	0	118	0.471429	148.434
7	STLEEEIKTYVERFNRDTDAWYASVEAMD_2	72	18	8	16	0	2	116	0.385714	107.511
7	TTLEDDSKIYVAKFNKESETWFATVEEYE_2	30	2	0	26	0	0	58	0.5	95.3544
7	SSLEDATRIFVDRFQRESDAFYSSLAEWE_1	54	18	4	26	0	2	104	0.4	135.888
7	STLEEATKTYVERFNRDTEAWYASVEAMD_2	100	24	6	18	0	0	148	0.457143	233.995
7	STLEEEIKTWAERFNHDTDEWYASIEAME_1	86	38	6	20	2	2	154	0.442857	111.993
7	TILDDETHSWIAKFDKETEAWYASAESWE_0	42	0	6	26	8	2	84	0.357143	104.523
7	STLEEETKTFVERFNRDTDAWYASVEAMD_1	88	18	6	18	2	2	134	0.385714	137.114
7	ATLDADTKTWVEKFGKDIDEYWSTVESYE_1	48	4	0	24	6	0	82	0.414286	582.73
7	AILEEESKTYIERFDRDTDAFMTSLEAFD_1	84	12	14	22	0	4	136	0.442857	140.396
7	STLEEETKTYVERFNRDIDAWYASVEAMD_1	64	20	2	6	0	0	92	0.271429	163.441
7	TIVEDEAHAYVERFNRETETYYESLDAYD_2	40	14	4	28	18	0	104	0.4	57.0533
7	STLEEDTKTYVERFNRETEEWYATVEAMD_0	50	2	14	20	0	4	90	0.428571	61.2443
7	TTLEDETHTYVERFGRDIDAYFETIETMD_2	90	16	22	44	4	2	178	0.428571	491.996
7	STLEADTRTMVAKYGKETETMMTSVESMD_0	60	0	4	12	0	0	76	0.328571	100.359
7	STLEEETKTYVERFNRDTDAWYASVEAYD_2	98	46	0	34	0	0	178	0.471429	295.897
7	SIVEEETRIYIAKMNKEIDAWYSAAESMD_0	100	96	0	22	0	0	218	0.285714	106.19
7	STLEEETKIYVERFNRDTDAWYTSVAEMD_1	66	48	4	30	0	4	152	0.385714	154.857
7	SSIAAATKIYLAKMNRETEAFYSTVAEYE_0	46	0	0	14	6	0	66	0.357143	105.254
7	ATIEEEIRSYVERFNRDSDAWYASVAAMD_0	46	0	8	22	26	0	102	0.428571	108.985
7	STLEEETKTYVERFNRDTDAWYASVEAYD_0	32	0	0	18	0	0	50	0.357143	81.2402
7	STLEAAIKTFVERFGRDTDAWYTSVEAME_2	48	0	20	28	8	10	114	0.257143	104.995
7	TTLDAETKSFVERFNRDTDTMMSSLEAWD_2	30	0	22	12	2	4	70	0.285714	140.464
7	SAVEEATKAWVERFDKEIEAWWSAIESME_1	56	18	6	16	6	0	102	0.414286	160.958
7	STLDEETKTYVERFNRDTDAWYASVEAMD_1	58	4	18	34	6	4	124	0.471429	471.825
7	ATLEEATKTYAAHFNKDTEAWMSSVEAYE_2	82	4	22	30	6	6	150	0.514286	324.416
7	TTIDDDTKSYADHMDHDSEAYMSAVEAME_0	28	0	24	30	2	4	88	0.428571	507.624
7	ATLAEASKTWIERFDRDADAWYAAVDAME_0	80	36	14	26	30	0	186	0.4	302.987
7	STLEEETKTMVERFNRDTDAYWATVEAMD_1	48	0	16	18	2	6	90	0.371429	597.234
7	STLEEETKTYVERFNRDTDAWYASVEAYD_1	110	16	10	28	12	0	176	0.514286	111.283
7	SALEAEIKTYVDRYNHETDAWFTSAEAFE_1	36	0	28	14	18	6	102	0.2	110.625
7	ATLAEASKTWIERFDRDADAWYAAVDAME_2	58	4	0	20	0	0	82	0.285714	190.902
7	ATLDADTKTWVEKFGKDIDEYWSTVESYE_0	112	40	18	22	6	6	204	0.342857	95.7605
7	STLEEEIKTYVERFNRDTDAWYASVEAMD_1	84	4	4	28	0	4	124	0.271429	133.235
7	STVEEDSHTWIAKFNKETEAFMASAAAMD_1	88	28	10	20	2	4	152	0.357143	67.6925
7	STLDEETKTYVERFNRDTDAWYASVEAMD_0	76	30	0	34	0	0	140	0.571429	135.561
7	ATLAEASKTWIERFDRDADAWYAAVDAME_1	24	4	22	40	4	10	104	0.428571	147.511
8	STVDAETHAMLDHYQHEAAAFWSTLASME_1	52	24	0	8	0	0	84	0.257143	123.788
8	ATIDEETKTYVDKMQHDAEEFFASLESWD_2	42	6	26	22	8	4	108	0.328571	165.548
8	EIIEEEAKIYVDHFGREEDEYFSSLEAFE_1	66	16	4	8	0	0	94	0.257143	125.448
8	AIIDEEIKTYLDHFQRDTEEFWASVEAFE_2	48	10	0	12	0	0	70	0.257143	180.778
8	AIIEAATRTFLEKFNRDAEEWMSSLDSFD_0	40	0	26	16	12	4	98	0.285714	147.374
8	SAIDAETKTMVEKMDKDEEEWMSTLASYE_0	116	4	18	28	18	2	186	0.628571	426.018
8	SAVEAETKSYLDHFGKDAEEFYTTVASWD_1	40	16	16	18	24	4	118	0.271429	201.285
8	STLEAESKTYLEHWNKETAAMFASLDSWE_2	54	18	16	16	0	0	104	0.314286	72.4949
8	ATLDAETHTYLDKFDHDAEAMMSTLASFD_2	72	10	4	36	0	0	122	0.285714	569.008
8	ATIDAETKTYLDKFNHDAEEFFSALESWD_2	22	0	2	10	2	0	36	0.328571	143.197
8	TTIDAETKTYLDHYGHDAAEFFSSLESWE_0	92	20	10	26	20	2	170	0.457143	151.269
8	AIIEAATRTFLEKFNRDAEEWMSSLDSFD_1	82	18	20	32	0	6	158	0.485714	165.957
8	EIIEADAHAYLDHFNHDADEFWSTIEAFE_0	68	34	14	32	8	4	160	0.342857	91.6828
8	ASIEADTHTYVDRWNKESAEFFTALEAFD_2	70	20	6	34	4	2	136	0.357143	212.05
8	ATIDAETKTYLDKFNHDAEEWFSSLESWD_0	34	0	8	14	0	2	58	0.3	113.012
8	ATIDAETKTYLDKYNHDAEEFFSSLESMD_0	36	22	4	18	16	2	98	0.371429	177.311
8	AIIEADIHTYIDKWDHEADDWFATLESFE_2	64	4	6	12	0	0	86	0.5	114.922
8	AAIETESRTYLDKFNRDAEEMYSALESWE_2	54	12	0	6	0	0	72	0.242857	47.068
8	TTLEAATRIFLDKYGHDEAEMFSAIESWE_2	124	44	0	18	0	0	186	0.485714	193.635
8	TAIDADARSMLDHYDKETEAWMASIDSWE_0	70	6	2	20	4	0	102	0.557143	495.008
8	SAIDAETKTMVEKMDKDEEEWMSTLASYE_1	60	22	0	14	0	0	96	0.314286	147.02
8	ATIDSETKAYLDKWGHDTDAFYSSVDSWD_0	58	2	2	40	6	0	108	0.428571	516.123
8	ETIDEESKSWIERMQRDADEFYASIDTWE_1	68	14	0	28	0	0	110	0.457143	634.784
8	TALDTEAKIWLDRFNKDAEDMYSSLDAYE_2	66	34	0	14	0	0	114	0.242857	102.42
8	STLDSEIKIYLEKWNHDSEAMWTSLETME_2	70	18	0	38	0	0	126	0.442857	126.963
8	ATIDEATKTYLDHFGHDSEEFFSSLESFD_1	82	2	10	44	4	0	142	0.4	550.817
8	ATIDAETKTYLDKFNHDAEEWFSSLESWD_1	114	34	0	14	0	0	162	0.442857	238.72
8	ATIEAAAKTYLEKFNHEAEEFFSSLDTWD_2	34	14	18	20	4	4	94	0.271429	111.802
8	ATIDAATKTYLDKFNHDAEEFFSSLESWD_2	102	52	22	18	4	8	206	0.314286	606.235
8	SSIEAETHTMVERFGRDTDDFWTALDTWE_0	54	8	20	42	10	10	144	0.357143	133.081
8	ETLDSATRIYIEKFNHEADAWWSSVDAWD_1	70	10	12	14	0	2	108	0.442857	511.802
8	ATLDAESHAYLDKFNHEADDFFTSLDSWD_2	118	30	0	12	0	0	160	0.4	552.87
8	ATVETEIHTMLDHFNRDTEDMYTSLEAWD_1	18	18	12	34	2	0	84	0.371429	107.683
8	SILDSESRTFLEHMDHETEDMYSAIESWE_1	72	2	8	36	0	6	124	0.442857	131.534
8	ATVDAATHTYIDKMGHEAEEMWTTLDSYD_1	64	12	0	26	0	0	102	0.485714	133.537
8	ATIEAETKTYLDRFNHDAEEMFSSLEAWD_1	76	2	12	28	8	4	130	0.471429	124.205
8	AIIDAETKTYLDKFNKEAEEFMSSLASWD_2	98	18	14	18	8	4	160	0.4	105.505
8	ATIDAETKAYLDKFQHDAEEFFSSLEAFD_2	66	0	2	26	6	0	100	0.285714	71.7657
8	TIVEAATRTMLDHWGHEADAWFASLDSME_2	94	22	16	34	0	8	174	0.5	258.447
8	ATIDADTKTYLDKFNHESEEFFSSLESWE_1	44	4	16	36	6	6	112	0.342857	602.6
8	ATLDEETKTYLEKFNHETEAMFASLESWD_1	34	4	4	24	0	2	68	0.342857	76.9845
8	TTIESDTRTYLDKWNHDADDMFTSIESYD_1	62	10	2	32	0	0	106	0.428571	141.68
8	ATIEAAAKTYLEKFNHEAEEFFSSLDTWD_0	36	12	0	2	2	0	52	0.271429	168.098
8	ATIDAETKTYLDKFNHDADEFFSSLEAWD_2	46	8	6	16	8	4	88	0.214286	87.8289
8	ATIDAEIHTYLDHFNHEAEDFMSSLESWD_1	54	10	22	16	2	6	110	0.271429	234.293
8	AALDAEIHAMIDKMNKDSDAFFAAVESWD_0	26	0	16	34	2	8	86	0.414286	133.734
8	AIIEAETRTMIERFNKDAEDFMSTLAAWD_2	50	0	28	30	0	6	114	0.414286	129.534
8	STIETETKTWIDKWNRETEDYYTSVESWE_2	86	6	26	34	22	14	188	0.485714	651.728
8	AIIEAETRTMIERFNKDAEDFMSTLAAWD_1	22	0	4	34	10	4	74	0.242857	113.253
8	ATIEADTHTYLEKMNHDADAWYASLASMD_0	54	10	14	18	2	2	100	0.457143	125.811
8	ATIDEDTKTMVEKMGKESDAFWSALESWD_2	34	0	2	34	2	0	72	0.414286	530.206
8	ATLDAETHTYLDKFDHDAEAMMSTLASFD_1	48	0	4	8	4	0	64	0.428571	147.596
8	ETIDEETKTWLEKMNKDAAEFFTSVESFE_1	114	0	28	32	0	8	182	0.414286	189.613
8	STVEEDSRTYVEKYNKEAAEFFSTVESFD_0	34	12	12	20	8	6	92	0.385714	65.5588
8	EAIDADSHIFVEKMDRDEEEYYSTLDTYD_0	44	14	4	30	2	4	98	0.214286	137.99
8	STIDAETRTYLDHMNHDAAEFYASLESWE_0	36	10	0	6	0	0	52	0.214286	316.675
8	TILEEDSHTYLDKFGKEAEDWFSAIEAMD_2	52	24	14	10	4	2	106	0.342857	186.727
8	SSIEAETHTMVERFGRDTDDFWTALDTWE_1	80	50	0	8	0	0	138	0.285714	132.835
8	ETLDAETKTYLDRYNHDAEEFFSSLESWD_0	70	28	2	22	2	0	124	0.471429	748.684
8	ATIDAETKTYLDKFNHDADEFFSSLEAWD_1	48	16	4	32	6	0	106	0.3	94.6612
8	TAIDADTRTYLDHFGHDAEEFYAAIESWD_0	60	4	0	16	4	0	84	0.385714	105.002
8	AALDAEIHAMIDKMNKDSDAFFAAVESWD_1	78	0	18	26	0	8	130	0.328571	81.8134
8	ATIEADTKTWLEKMNHEAEEFMSSLASWD_2	68	18	0	10	2	0	98	0.228571	158.51
8	TAIDAETKTYLDKYNHDEDEFFSAIESWE_1	26	4	18	34	2	4	88	0.328571	502.399
8	EAIDADSHIFVEKMDRDEEEYYSTLDTYD_1	86	8	0	18	0	0	112	0.285714	96.7055
8	TALDTEAKIWLDRFNKDAEDMYSSLDAYE_0	72	42	8	24	0	2	148	0.342857	536.939
8	ATIDEDTKTMVEKMGKESDAFWSALESWD_1	62	2	6	24	14	2	110	0.285714	118.573
8	ATIESATKTYLDRFNHEAEEFFTAVESFE_0	118	26	0	16	0	0	160	0.342857	124.221
8	ATIDSDIKIYLDKMNKDEEEMFTSLEAWD_2	118	66	26	22	12	6	250	0.457143	454
8	STIDAETKTYLDKFNHDADEFYSSLESWD_0	62	18	4	24	2	2	112	0.371429	107.266
8	ATVDAATKTYLDKFQHDAEAYWATLATFD_2	66	8	0	44	2	0	120	0.442857	212.199
8	ATIDAETRTYVDRWDHESEEFFTSLASMD_2	44	20	0	16	10	0	90	0.285714	94.332
8	STIDAETKTYLDKFNHDADEFYSSLESWD_1	100	44	0	8	0	0	152	0.314286	175.804
8	TAIDAETKTYLDKYNHDEDEFFSAIESWE_2	100	18	4	16	0	0	138	0.442857	601.115
8	ATLDEETKTYLEKFNHETEAMFASLESWD_2	20	0	0	12	2	0	34	0.385714	84.8792
8	ATLEAATRTYLDKFNHDSEEFFTSVETMD_1	52	0	16	12	8	4	92	0.257143	78.5758
8	SIIDAASKTYLDKWDKDEEEYMSSLASWD_2	64	6	6	14	2	2	94	0.242857	113.976
8	ASIEADTHTYVDRWNKESAEFFTALEAFD_1	76	16	2	30	10	0	134	0.4	213.508
8	EALDAETHTYLEKFNHDADEFFAALESYE_0	32	10	2	14	2	0	60	0.242857	80.0978
8	STLEAEAKAYIERFGHDAEEFYTSLESYD_2	96	24	4	42	10	4	180	0.371429	143.121
8	ETLDSATRIYIEKFNHEADAWWSSVDAWD_0	42	0	4	18	4	4	72	0.442857	584.882
8	ATIEADTHTYLEKMNHDADAWYASLASMD_1	44	2	0	10	0	0	56	0.414286	173.646
8	ATIDSDIKIYLDKMNKDEEEMFTSLEAWD_1	58	24	0	4	0	0	86	0.342857	600.902
8	TTIESEAKSYLDKFNHDAEEFFSSLATYD_0	32	14	4	24	0	0	74	0.285714	2095.2
8	ASVEAETRAYIDKFDHDEEDMWTSLASWD_2	40	2	18	16	4	8	88	0.4	92.2975
8	TAIDADARSMLDHYDKETEAWMASIDSWE_2	58	6	0	18	10	0	92	0.514286	156.073
8	STLDSEIKIYLEKWNHDSEAMWTSLETME_1	90	64	0	6	0	0	160	0.228571	118.635
8	TTIDEEAKTYIDKFNKEEDEMMTALEAWE_1	46	0	0	20	0	0	66	0.328571	95.8448
8	ETLDSATRIYIEKFNHEADAWWSSVDAWD_2	88	0	0	14	6	0	108	0.428571	69.5436
8	AAIDAETHIFLEHYQHEADEYFSSIETWD_2	38	0	10	14	8	4	74	0.142857	127.48
8	SILDEEIKAYVDHFNRDAEEFFATLESFD_0	86	10	0	10	2	0	108	0.385714	224.904
8	STVEEDSRTYVEKYNKEAAEFFSTVESFD_2	60	4	6	30	0	0	100	0.442857	282.971
8	ESIEAETHIMLDHYDHDEAAFFSTLESFE_1	4	0	2	4	4	0	14	0.171429	102.653
8	ATLDAESHAYLDHMDHDAEEFFSSLESMD_1	48	8	32	38	22	6	154	0.3	523.9
8	STIDAETRTYLDHMNHDAAEFYASLESWE_1	34	10	4	14	0	0	62	0.4	160.401
8	TAIDAETKTYLDKYNHDEDEFFSAIESWE_0	64	8	6	12	10	0	100	0.314286	488.214
8	AAIDAETKTYLDKFNHDEDEFFSSLESWD_2	26	0	10	20	2	8	66	0.3	71.53
8	ETIDAETKTFLDKWNHEAEEFFSSLESWD_1	80	10	8	10	0	0	108	0.342857	84.8991
8	ATIEADTKTWLEKMNHEAEEFMSSLASWD_0	48	10	4	16	2	2	82	0.371429	348.537
8	ATLEAATRTYLDKFNHDSEEFFTSVETMD_2	12	4	4	10	2	2	34	0.171429	127.271
8	ATIEAESKAYLEKWNHDEDDFYASVESWE_2	64	18	6	26	0	0	114	0.471429	163.82
8	ATLEAESRTWLEKWDHDEEEFFSSIESWE_2	70	36	0	16	0	0	122	0.285714	94.6478
8	ATVDAATHTYIDKMGHEAEEMWTTLDSYD_0	62	16	36	40	14	4	172	0.342857	184.443
8	ESIEAETHIMLDHYDHDEAAFFSTLESFE_2	52	12	4	24	0	0	92	0.271429	178.706
8	ATIDAEIHTYLDHFNHEAEDFMSSLESWD_0	80	14	2	26	2	0	124	0.328571	181.753
8	ESLDSATKAMVDKWDKETAAMWSALASYD_0	90	6	0	20	4	0	120	0.571429	146.539
8	TAVETETHSFVDRFNRDEAEWMSAIATMD_0	54	24	0	18	16	0	112	0.357143	89.7565
8	ATIEAETKTYLDRFNHDAEEMFSSLEAWD_0	62	6	0	18	0	0	86	0.3	153.622
8	ATLEEDSKTYVEKFGRDADEFWSTIEAWD_2	20	0	10	14	6	2	52	0.242857	191.84
8	TAIDADTKAYLEKFNKEEDEWFSSIETYE_0	76	0	18	30	4	4	132	0.485714	653.574
8	ATVDAATKTYLDKFQHDAEAYWATLATFD_1	48	26	4	32	0	2	112	0.385714	586.855
8	SIIDAASKTYLDKWDKDEEEYMSSLASWD_1	78	34	0	8	0	0	120	0.371429	274.372
8	TTIDEEAKTYIDKFNKEEDEMMTALEAWE_0	82	12	18	34	0	6	152	0.457143	366.726
8	SILDSESRTFLEHMDHETEDMYSAIESWE_2	48	0	8	16	2	0	74	0.257143	135.573
8	ATLDAESHAYLDKFNHEADDFFTSLDSWD_0	14	4	6	14	4	2	44	0.257143	127.105
8	ATIEADTHTYLEKMNHDADAWYASLASMD_2	42	6	18	16	0	2	84	0.4	111.066
8	ATIESDTKTYIERWNKEEEEFWASIESYE_0	62	8	42	26	2	10	150	0.285714	85.1051
8	ATLDADTKTMLEHFQHDSEEYFTAVESYD_0	96	34	2	24	14	0	170	0.442857	213.597
8	ATLEEDSKTYVEKFGRDADEFWSTIEAWD_1	64	0	22	24	10	6	126	0.285714	130.761
8	TTIDEEAKTYIDKFNKEEDEMMTALEAWE_2	62	8	18	36	6	8	138	0.457143	274.722
8	TTLDTETKSYLDKFNREAAAYYASVDAME_1	96	20	44	38	6	8	212	0.285714	600.71
8	EALDAETHTYLEKFNHDADEFFAALESYE_2	74	36	28	42	2	8	190	0.428571	171.571
8	ATIEAETKTYLDKFNHDTEEFFSSLESWD_2	32	6	8	14	2	0	62	0.185714	156.108
8	ATLDEETKTYLEKFNHETEAMFASLESWD_0	48	20	12	14	0	2	96	0.328571	515.104
8	ATIDADTHTYLDKFNHEAEEFFSSLESWE_2	70	14	48	38	4	14	188	0.314286	211.569
8	ATIEAETHAMIEKFNHDAEEFFTTIESWD_1	42	0	4	14	0	2	62	0.342857	160.711
8	ETIDADTKTFIDKMDHEEEAWMTSVEAWE_1	56	0	0	10	0	0	66	0.328571	122.455
8	AALDAEIHAMIDKMNKDSDAFFAAVESWD_2	54	0	6	16	0	0	76	0.342857	615.051
8	ATIDAETRTYVDRWDHESEEFFTSLASMD_0	20	0	24	20	12	0	76	0.171429	104.199
8	AAIDAETHIFLEHYQHEADEYFSSIETWD_1	32	0	0	18	2	0	52	0.385714	295.482
8	ESLDSATKAMVDKWDKETAAMWSALASYD_1	40	0	10	28	10	0	88	0.485714	134.639
8	ETLDAETKTYLDRYNHDAEEFFSSLESWD_2	62	20	18	20	12	6	138	0.471429	184.347
8	ASIEADTHTYVDRWNKESAEFFTALEAFD_0	30	4	0	12	0	0	46	0.314286	311.437
8	ATIDEATKTYLDHFGHDSEEFFSSLESFD_0	36	0	28	14	20	4	102	0.285714	209.773
8	TTIDAETKTYLDHYGHDAAEFFSSLESWE_2	62	4	8	24	12	2	112	0.428571	252.467
8	ATIDSDIKIYLDKMNKDEEEMFTSLEAWD_0	56	36	0	8	8	0	108	0.242857	307.223
8	ATIEAETKTYLDKFNHDTEEFFSSLESWD_1	68	6	18	38	16	2	148	0.271429	132.685
8	STIDAETRTYLDHMNHDAAEFYASLESWE_2	20	2	4	14	0	4	44	0.271429	622.246
8	ATLDADTKTMLEHFQHDSEEYFTAVESYD_1	94	22	18	20	8	4	166	0.485714	168.722
8	ATIESDTKTYIERWNKEEEEFWASIESYE_2	136	42	0	18	0	0	196	0.314286	99.7348
8	ASVEAETRAYIDKFDHDEEDMWTSLASWD_1	56	20	28	24	8	4	140	0.314286	141.655
8	TIVEAATRTMLDHWGHEADAWFASLDSME_1	20	12	18	24	0	10	84	0.2	141.596
8	AIIDAETRTYLEKWNHDSEEFFTSLDSWD_0	52	0	10	16	2	2	82	0.242857	119.344
8	ASIEADTKSYVDRFNRDAEEMMSSLESWE_2	56	10	0	8	0	0	74	0.2	84.6581
8	ATVDAATHTYIDKMGHEAEEMWTTLDSYD_2	36	18	12	32	0	4	102	0.428571	115.493
8	ATIDAATKTYLDKFNHDAEEFFSSLESWD_0	26	0	4	20	2	4	56	0.257143	519.319
8	AAIESEIRSMLDKFQHESAEWFASLEAFE_1	138	62	14	22	6	4	246	0.342857	50.5386
8	ATLDAETKTYLEKFQHDAEEFWSSLDSWD_1	84	4	14	32	0	4	138	0.471429	277.806
8	ESLDSATKAMVDKWDKETAAMWSALASYD_2	56	18	4	12	6	2	98	0.185714	113.042
8	TTLDTETKSYLDKFNREAAAYYASVDAME_2	70	16	18	14	4	8	130	0.457143	106.877
8	ATLEAATRTYLDKFNHDSEEFFTSVETMD_0	18	0	20	28	8	2	76	0.285714	156.732
8	STLEAESKTYLEHWNKETAAMFASLDSWE_1	114	50	0	16	0	0	180	0.471429	141.123
8	SILDEEIKAYVDHFNRDAEEFFATLESFD_2	52	20	6	0	0	0	78	0.185714	202.099
8	AAIDAETKTYLDKFNHDEDEFFSSLESWD_0	36	22	16	20	26	2	122	0.314286	122.134
8	SILDEEIKAYVDHFNRDAEEFFATLESFD_1	26	0	28	18	4	6	82	0.357143	197.336
8	TTLEAATRIFLDKYGHDEAEMFSAIESWE_1	56	8	0	18	0	0	82	0.2	85.67
8	ATLDAETHTYLDKFDHDAEAMMSTLASFD_0	50	12	18	28	0	4	112	0.357143	109.824
8	ATIDEDTKTMVEKMGKESDAFWSALESWD_0	72	6	0	30	0	0	108	0.485714	105.695
8	ATIDAETKTYLDKFNHDADEFFSSLEAWD_0	80	16	6	26	4	0	132	0.414286	140.237
8	ATIDAETKTYIEKFNHDAEEFFSSLESWE_0	126	34	2	22	0	0	184	0.357143	95.5451
8	ATIESATKTYLDRFNHEAEEFFTAVESFE_2	54	16	20	8	6	2	106	0.328571	142.014
8	AIIDAETRTYLEKWNHDSEEFFTSLDSWD_2	38	8	12	10	4	0	72	0.3	100.202
8	ETIDAETKTFLDKWNHEAEEFFSSLESWD_0	42	0	0	20	2	0	64	0.357143	166.706
8	ATIEAETHTYVDKWNHDAAEFFSSLESWD_1	102	22	10	30	0	2	166	0.514286	183.971
8	STLEAEAKAYIERFGHDAEEFYTSLESYD_0	52	0	8	32	8	0	100	0.342857	154.101
8	TAIDADTRTYLDHFGHDAEEFYAAIESWD_1	54	16	18	10	0	2	100	0.342857	110.255
8	ATVETEIHTMLDHFNRDTEDMYTSLEAWD_0	50	8	12	16	0	2	88	0.314286	118.3
8	ATLEAESRTWLEKWDHDEEEFFSSIESWE_1	68	10	34	34	12	8	166	0.257143	103.589
8	ASIEADTKSYVDRFNRDAEEMMSSLESWE_0	86	6	16	42	0	4	154	0.485714	170.441
8	AIIDEEIKTYLDHFQRDTEEFWASVEAFE_0	48	20	12	30	0	4	114	0.357143	90.8019
8	STVEEDSRTYVEKYNKEAAEFFSTVESFD_1	54	18	16	40	0	2	130	0.4	117.657
8	AIIDAETRTYLEKWNHDSEEFFTSLDSWD_1	10	8	4	10	0	4	36	0.185714	162.955
8	ASVDAETHIYLEKFNREEADFFSALESWD_1	122	4	38	24	2	12	202	0.328571	208.115
8	TTLDAETHAYLDRFNHDAAEWYAALDSYD_0	96	20	16	32	8	2	174	0.428571	243.293
8	ETLEAATKIMLEHYNKDSEDWYSTVDAWD_1	38	0	6	12	0	2	58	0.242857	120.068
8	AIIDEEIKTYLDHFQRDTEEFWASVEAFE_1	54	16	20	20	0	2	112	0.457143	128.61
8	ASIEADTKSYVDRFNRDAEEMMSSLESWE_1	56	8	22	42	0	6	134	0.442857	223.046
8	AAIETESRTYLDKFNRDAEEMYSALESWE_1	72	12	18	32	2	4	140	0.457143	133.591
8	TTIDAETKTYLDHYGHDAAEFFSSLESWE_1	62	8	16	18	12	2	118	0.185714	123.529
8	ATLDAESHAYLDHMDHDAEEFFSSLESMD_2	94	4	0	18	4	0	120	0.414286	96.6012
8	ATIDADTHTYLDKFNHEAEEFFSSLESWE_0	52	2	6	20	0	0	80	0.271429	265.22
8	ETIDEESKSWIERMQRDADEFYASIDTWE_0	66	18	4	10	0	2	100	0.328571	531.648
8	ESIEAETHIMLDHYDHDEAAFFSTLESFE_0	34	0	0	8	0	0	42	0.242857	77.7468
8	TAIDADTKAYLEKFNKEEDEWFSSIETYE_2	76	14	2	22	2	0	116	0.4	100.243
8	AAVDAEIKAYIDRWNKDADDMMTALAAWD_0	58	20	22	32	10	10	152	0.414286	151.386
8	EIIEEEAKIYVDHFGREEDEYFSSLEAFE_0	86	10	32	26	20	6	180	0.357143	183.01
8	AIIDAETKTYLDKFNKEAEEFMSSLASWD_1	158	22	2	22	0	0	204	0.514286	612.667
8	AAVEEASRSWIEKMDHDTDEFMSAVETWE_2	42	0	4	14	0	4	64	0.214286	155.568
8	ATIEAETHTYVDKWNHDAAEFFSSLESWD_0	10	4	16	30	12	6	78	0.171429	160.939
8	TIVEAATRTMLDHWGHEADAWFASLDSME_0	44	6	14	40	4	2	110	0.471429	152.629
8	TTIESDTRTYLDKWNHDADDMFTSIESYD_0	52	16	14	36	0	2	120	0.471429	121.014
8	TTIESEAKSYLDKFNHDAEEFFSSLATYD_1	72	0	0	38	2	0	112	0.485714	303.446
8	ATIDAETKTYIEKFNHDAEEFFSSLESWE_2	60	0	2	12	0	0	74	0.285714	496.882
8	ATIDADTKTYLDKFNHESEEFFSSLESWE_2	58	28	8	14	2	2	112	0.257143	-189.296
8	AAIESEIRSMLDKFQHESAEWFASLEAFE_2	52	2	0	10	0	0	64	0.228571	124.282
8	ATIEADTKTWLEKMNHEAEEFMSSLASWD_1	74	0	0	16	6	0	96	0.385714	124.808
[truncated: 27,704 more rows]

## Sheet: CS3
Generation	Peptide	Hydrophobic	Aromatic Stacking	Attractive	Hydrogen Bond	Repulsive	Salt Bridge	Contacts	Occupancy	Docking score
1	STIEEQAKTFLDKFNHEAEDLFYQSSLASWN_2	90	28	4	18	2	0	142	0.357143	78.3171
1	STIEEQAKTFLDKFNHEAEDLFYQSSLASWN_1	56	12	0	20	0	0	88	0.428571	165.01
1	STIEEQAKTFLDKFNHEAEDLFYQSSLASWN_0	52	6	8	18	8	0	92	0.342857	493.197
2	TEEQAKTFLDFDLFWQSSLN_1	30	2	0	28	8	0	68	0.3	-242.136
2	TEEQAKTFLDFDLFWQSSLN_0	64	22	14	12	10	2	124	0.271429	-224.521
2	IEEQAKSFLDYDLFYNSSIN_0	50	34	0	6	0	0	90	0.171429	-207.777
2	IEEQAKSFLDYDLFYNSSIN_2	50	6	2	12	0	0	70	0.385714	-202.643
2	IEEQAKSFLDYDLFYNSSIN_1	84	22	4	4	0	2	116	0.242857	-201.702
2	TEENAKTWLDFDLFYQASLN_2	36	12	14	16	2	2	82	0.128571	-179.322
2	TEENAKTWLDFDLFYQASLN_0	92	38	4	20	8	2	164	0.314286	-175.551
2	TEENAKTWLDFDLFYQASLN_1	46	10	0	8	0	0	64	0.4	-175.166
2	IDAQEHAFLDMELFYQTSLD_0	40	16	6	4	0	4	70	0.242857	-148.552
2	AEENAKSFLEFEIMWQTSIN_2	42	0	16	30	14	0	102	0.371429	-139.994
2	TDDEEKAFVDWEVFFESSLN_0	80	42	8	14	2	4	150	0.457143	-132.774
2	ADAEARSWLEYEVFYESSLD_2	16	8	10	28	6	2	70	0.342857	-79.0147
2	ADAEARSWLEYEVFYESSLD_0	98	24	6	32	0	2	162	0.4	-61.788
2	IDAQEHAFLDMELFYQTSLD_1	40	0	16	22	2	6	86	0.314286	-52.7319
2	TEEQAKTFLDFDLFWQSSLN_2	74	6	14	22	0	2	118	0.471429	-49.5299
2	ADAEARSWLEYEVFYESSLD_1	50	2	0	12	0	0	64	0.328571	-30.2925
2	IDAQEHAFLDMELFYQTSLD_2	82	26	14	14	4	2	142	0.228571	-27.9267
2	TDEQAKTMLDWDLWYQTSID_2	72	6	0	40	0	0	118	0.4	29.7004
2	TEEQAKTYLDFDLFYQSAIN_0	46	2	2	16	0	0	66	0.357143	32.6958
2	AEEQAHTFLEFDLFYESSLN_2	32	10	0	8	0	0	50	0.4	33.2571
2	TEEEARAFLDFEIFFQTSLN_1	120	32	12	16	0	4	184	0.371429	33.9389
2	IAAQSKSFIEMELWYQSSLN_1	84	20	0	16	0	0	120	0.4	34.8038
2	AEENERSWLDFDLYWEAALN_1	66	12	16	16	2	4	116	0.3	34.9431
2	SAEEARAFVDFELFYEAAID_1	100	22	0	14	0	0	136	0.442857	35.723
2	TAEQAKTWLDFDVMYNTAVN_1	72	10	0	14	0	0	96	0.4	36.3716
2	TEEQAKTWLDFDLFMQSSLN_0	44	0	4	30	0	2	80	0.285714	36.6958
2	TDDQAKTFVDFELFYQTSLD_0	86	24	2	32	2	0	146	0.371429	36.9031
2	TEDNAKIYVDFDLFYQSSIG_1	70	12	30	30	2	12	156	0.357143	37.4269
2	TEEQAHTFLDFDLFWQTSLN_1	94	20	4	18	2	2	140	0.371429	37.4426
2	TDENEKSMIDFELFYQSSIQ_2	40	0	4	32	0	0	76	0.4	37.8283
2	TEEQAKTWLDFELFYQSSLD_1	38	12	2	22	0	0	74	0.342857	38.0075
2	TAAESHTFLDFELYYETTID_1	106	8	8	48	2	6	178	0.342857	38.8269
2	TEENEKSFVDMEIFFQSSLN_0	48	4	8	14	0	4	78	0.3	39.2403
2	TDAQAKTFIDFDLFYQSSVD_1	40	0	2	28	4	0	74	0.271429	39.2952
2	TAEQAKTFLDWDLFYQSSLN_1	156	74	0	8	2	0	240	0.342857	39.367
2	AADEARIFIDFEIFYQSSIN_1	0	0	14	32	10	0	56	0.228571	39.4852
2	TDEESHSMIEWEIFWNSSVG_1	22	0	20	12	4	6	64	0.142857	39.7024
2	SEAEARTMIDFEVMYQASLQ_1	24	0	0	20	2	0	46	0.414286	39.8376
2	TAEQAKTFLDYDLFFQATLG_2	64	14	0	0	0	0	78	0.2	39.9187
2	TEENSRTFLDFDLFYQSSLN_2	28	0	4	22	0	2	56	0.3	39.9316
2	TEENEKTWLDFDLFMQATVN_0	56	8	4	18	0	2	88	0.357143	40.0162
2	TEEQAKTFLEFELWYESSLN_2	86	22	0	12	0	0	120	0.314286	40.6641
2	IEEQAKTFLDFDLFYQSSLN_2	34	0	4	16	0	4	58	0.285714	41.6887
2	TEEQAKTYVEYDVFYQTSIN_1	78	0	0	32	0	0	110	0.457143	41.6963
2	TDEQAKTYIDFDLFYQSAIN_0	64	8	0	30	2	0	104	0.371429	42.1224
2	SEDQEKAFLEYELFFQSALD_2	82	10	4	10	0	2	108	0.385714	42.5403
2	AAEQSKTYLDYDLYYNTALN_0	98	16	0	18	2	0	134	0.514286	42.5554
2	IDEQAKTMLDYDIFFQTSLD_0	80	18	18	26	0	4	146	0.428571	42.5716
2	TEEQARTFLDFDLFYQSTLN_0	32	0	2	12	0	0	46	0.357143	42.6197
2	IDDQAKAFLDFELFYQSAVN_0	80	16	0	22	0	0	118	0.4	42.6696
2	TEDEAKIFVEYEIYYQSALQ_0	48	4	2	38	0	0	92	0.385714	43.1314
2	IEENEKSYIDWDVFYEATLG_1	48	4	22	28	0	6	108	0.457143	43.4543
2	SADQAKIMIDFDLMWQSTLD_0	54	0	16	10	6	2	88	0.357143	43.4546
2	TAEETKIMVDYELMYEAAIN_0	52	0	22	20	0	0	94	0.4	43.5227
2	TADNSKAFVDFELFFQSSLN_1	56	8	0	20	0	0	84	0.371429	43.5557
2	TEDQERTFLEFDLYYQAAIN_1	30	10	0	12	0	0	52	0.3	43.5682
2	TDEESHSMIEWEIFWNSSVG_0	18	0	28	16	4	4	70	0.128571	44.0599
2	TEEQSKTFVDFDVFWQSSLN_0	56	8	6	30	0	2	102	0.328571	44.5729
2	TEEEEKTMVEFELFYQTALG_2	28	0	6	10	2	2	48	0.171429	44.8288
2	SADQSKIFLEFELFYESTIN_0	106	28	2	14	0	0	150	0.228571	45.0773
2	IEENAKTFVDYDLFYQTTLN_0	88	8	4	30	0	2	132	0.4	45.1849
2	TEAETHTYVEMEVWMQSAVN_2	16	0	0	10	0	0	26	0.128571	45.2358
2	TEAETKIMLDFDVWFQSSIG_1	36	0	18	16	6	4	80	0.171429	45.2895
2	SAAESHTFVDWELFMNASLN_1	66	28	0	18	2	0	114	0.371429	45.3164
2	TEEQEKTMLDWDIFYQSSVN_1	48	12	14	30	12	4	120	0.328571	45.3478
2	AEEQSKTFLEFDLFFQSSLN_1	90	18	0	4	0	0	112	0.214286	45.4757
2	TEAQEHTYLDFELFYNSSLD_1	12	2	2	18	0	0	34	0.457143	45.5019
2	SDDQTHSMIDMDLFMQSTLQ_0	80	2	4	22	2	2	112	0.457143	45.5291
2	TDEQAHTFLDFDLFYQSALN_2	40	8	16	18	0	0	82	0.385714	45.6377
2	SEAQAHTFLDMDLFYQSSLN_2	30	2	16	20	0	4	72	0.342857	45.6569
2	TEENAKAFLEWDIMYQSSLN_2	56	14	0	16	4	0	90	0.342857	45.6792
2	AAEEAKTFLEMDVWFNSALG_2	92	34	22	26	2	8	184	0.385714	46
2	TDEESHSMIEWEIFWNSSVG_2	6	0	0	16	0	0	22	0.157143	46.0352
2	AEEQARSWIDFDVFWNATLN_0	84	0	0	20	4	0	108	0.414286	46.2916
2	SEEQEKIYLDFDLWYQASIG_1	36	12	0	24	0	0	72	0.314286	46.4624
2	IEDNTKAFIDYELMYQTAIQ_1	62	14	14	14	2	2	108	0.285714	46.7504
2	TADQAKTWVEFELWYQSSIG_0	102	48	14	10	0	0	174	0.328571	46.8228
2	IEDQAHTYLDFELYYEASVQ_1	54	28	2	10	0	0	94	0.3	47.2401
2	IAEEAHTFIDMDLFYQSSLQ_2	44	0	8	24	0	0	76	0.4	47.2836
2	IEDQSKSWVDFDVWYESALQ_1	86	26	4	12	2	2	132	0.371429	47.4177
2	TEDQAKTFLDFDLFYQSTLN_1	102	12	4	20	0	4	142	0.428571	47.6416
2	ADDNAKTFLDYEVFYEASVG_0	100	20	0	38	0	0	158	0.428571	47.6655
2	TEEEAKIFLDYDLFYQSSVG_2	46	4	4	18	0	2	74	0.257143	47.6768
2	TDDQTRAFLEYEIFYQTSLN_2	82	34	4	16	0	4	140	0.357143	47.8158
2	ADDNAKTFLDYEVFYEASVG_2	54	4	4	40	0	2	104	0.442857	47.9402
2	SADNARSFLDFELWYNASIN_2	66	12	0	20	0	0	98	0.4	48.2063
2	AEDQAKSFLDFDLFYQSSLG_1	46	24	0	26	8	0	104	0.457143	48.2341
2	SEEQEKIYLDFDLWYQASIG_2	38	14	0	30	0	0	82	0.271429	48.2759
2	TEEQAKAFLDWDLFWQSSLN_1	64	20	2	4	0	0	90	0.285714	48.3772
2	TEDQAKTFVDFDLFWQSSLN_2	122	22	16	8	0	4	172	0.385714	48.4508
2	AEAEEKTFLDFDIFYQSTLG_1	46	10	14	44	0	6	120	0.457143	48.6646
2	TEDEARTWLDMDIFYESALN_1	30	0	4	8	2	2	46	0.328571	48.8816
2	TEANAHAFIEFEVFWNAALN_1	122	32	8	14	0	0	176	0.357143	48.9703
2	TEDQAKTFLDYELFYQSALQ_2	12	0	24	24	6	2	68	0.185714	49.114
2	TEENAHTFLDFDLMYQAAIN_1	50	18	0	22	0	0	90	0.371429	49.1889
2	SEDNSHIYLEFDLFYQSTLN_1	70	18	20	18	0	4	130	0.371429	49.2516
2	TEDQTKTFLDMDLFYNASLN_0	38	2	0	14	6	0	60	0.428571	49.3412
2	TEEQAKTFLDFDVFWNTAVN_0	18	0	0	10	2	0	30	0.314286	49.4384
2	TAEEAHSMIEFEIFMESAIN_0	30	8	0	20	4	0	62	0.142857	49.866
2	TEDQARTFLDFEVFWETSLN_2	42	22	16	22	0	0	102	0.271429	49.932
2	TADEARTFLEFDLMYESALN_0	78	4	0	24	6	0	112	0.4	50.3067
2	IAEQSKSFVEWDLFYNAAVG_1	64	22	0	12	4	0	102	0.385714	50.3344
2	TEDQSRTFLDFDLFMQSSLN_0	98	56	16	16	4	2	192	0.371429	50.3586
2	TDENAKTMVDFDLFWQSSVN_0	86	16	0	22	0	0	124	0.428571	50.3671
2	TEEQEKAFLDWDLFYQSSLN_0	52	24	0	24	0	0	100	0.357143	50.3849
2	AEEEAKTYVEFDLFYQSSLN_2	28	0	4	28	0	4	64	0.342857	50.4583
2	TDAQAKTFIEFEVMFQTALN_1	76	28	0	12	0	0	116	0.285714	50.5965
2	TEEQAKTWLDFDLFYQSSLN_0	64	20	4	24	0	4	116	0.271429	50.7281
2	TAAEAKSWIDFEVWMESAVG_1	24	6	0	0	0	0	30	0.2	50.8618
2	TADQTHSFLDFDLFYQTSVG_0	32	10	4	32	0	2	80	0.485714	50.8646
2	SDENSKTFVDWDVWYETSLG_2	62	28	4	14	4	4	116	0.314286	50.8703
2	IEAQAKTFLDFDLFYQSSLN_1	16	0	0	10	0	0	26	0.128571	51.1895
2	SDEQAHTWIEWDIYYQAAIN_0	62	6	0	4	0	0	72	0.285714	51.2553
2	TEEQAKTYLDFDLFYQSSLN_1	40	0	16	22	0	4	82	0.414286	51.3399
2	TEEQTKTFLDFEIFFQSTIN_1	106	18	18	24	4	2	172	0.485714	51.5686
2	TDEQAHSFLDWDLYYESSLD_2	18	4	0	6	0	0	28	0.214286	51.7788
2	TEEQAKTFLDYDVFYQSSLN_0	70	2	2	22	0	0	96	0.442857	51.8154
2	TDEQAHTYVDFDLFMQSSLN_0	58	28	16	24	10	4	140	0.357143	51.8788
2	TEEQAKTFIDFDLFMQSSLD_2	48	4	2	18	4	0	76	0.457143	51.9631
2	TEDQAKSWLDWDIFYQSALN_0	40	0	16	34	0	6	96	0.457143	52.0263
2	SAEEAKTFLDFDLFYQSSLQ_2	58	2	4	28	6	4	102	0.171429	52.0785
2	TDAQAKAYLDFELMWQSALN_2	50	4	16	26	4	8	108	0.428571	52.1027
2	IADQEHSFLDFEIYYQTSIN_2	92	2	0	18	0	0	112	0.385714	52.1546
2	SDDEARTFLDFDLYYQTAIG_2	40	0	18	24	0	6	88	0.414286	52.1697
2	TEEQTKTFLEFDLFYQSSLN_2	0	0	2	12	4	0	18	0.114286	52.2618
2	SDEQSKTFLDMELFYETALN_2	156	60	0	14	8	0	238	0.414286	52.2631
2	ADANAKTFVEFELYYNATLN_2	60	4	0	28	0	0	92	0.485714	52.2638
2	TDDQARSFLDFELYYETSLN_1	50	6	2	12	0	0	70	0.228571	52.32
2	IEANAHIMLEWDIFYNTTLD_0	42	6	22	30	6	6	112	0.371429	52.46
2	TEANAKSFLDFDIFYQSSLN_0	30	0	0	26	0	0	56	0.385714	52.5362
2	TEANAKTFLDFELFYQSSLN_2	66	6	0	32	0	0	104	0.385714	52.6228
2	TEEQAKTWLDFELYYESSLN_1	70	8	16	22	8	2	126	0.4	52.8361
2	SEAQAHTFLDFDLFMQASLN_2	110	44	0	20	0	0	174	0.371429	52.9003
2	TADQAKIMIEMDIYWQTSVN_2	64	4	0	16	0	0	84	0.342857	53.0353
2	TEDQAKSWLDWDIFYQSALN_1	46	14	0	24	0	0	84	0.385714	53.244
2	TEEQAKIFLDFELFMESSLN_2	110	60	0	10	0	0	180	0.371429	53.3003
2	TEDNAKTYIDFDLYYNSALN_0	70	8	2	24	2	0	106	0.442857	53.3135
2	TDEQAHTFLDFDLFYQSALN_0	58	8	0	20	0	0	86	0.3	53.3445
2	TEEQTKTFLDFDLYYQTALN_2	34	2	2	14	6	0	58	0.357143	53.4329
2	IEANAKTYLDFDVFFQSTLN_2	104	4	0	20	4	0	132	0.485714	53.4684
2	TEEQTKTWLDFELFYQSSLN_2	58	14	14	28	2	4	120	0.542857	53.5065
2	AEEQARIMLEWDIFYQSSLG_0	80	22	16	26	6	6	156	0.442857	53.5379
2	AEENERSWLDFDLYWEAALN_0	46	16	0	4	0	0	66	0.242857	53.5944
2	TDAQAKAFVEFDIYFQSSIN_0	72	12	4	34	0	4	126	0.4	53.6298
2	TEAQAKTFIEWDLFYQTALN_2	28	0	12	26	0	2	68	0.242857	53.663
2	TDENEKSMIDFELFYQSSIQ_0	68	0	0	30	0	0	98	0.4	53.6897
2	AEEQAKAFLDFELFMQTSLN_1	62	6	0	38	4	0	110	0.385714	53.7046
2	SEENSHIFLDMDIWYQTSIN_2	50	0	0	10	0	0	60	0.428571	53.7078
2	TEDQAKTFLEFDVFYQSSLN_0	16	0	2	6	12	0	36	0.371429	53.7406
2	TEEQAKTFLDFDIFYQSTLN_1	56	0	4	26	0	2	88	0.214286	53.9963
2	TEENSHTMLDFDLFYNTSIN_1	94	42	14	10	0	4	164	0.371429	54.0462
2	AEAESKTMLDWDIWYNATLN_2	50	6	4	30	0	2	92	0.428571	54.0477
2	IAENEHAWVDYEIMMQSTID_0	22	0	4	18	0	0	44	0.385714	54.1782
2	TEEQERTFLDFDLFYQSSLN_1	12	0	40	22	40	8	122	0.185714	54.2011
2	TEDEAKTMVDWEIMYQAAIG_0	58	0	4	24	0	0	86	0.371429	54.3593
2	TDANSKSFLDYDLFMNASLQ_1	34	0	0	10	0	0	44	0.3	54.3628
2	SAAQAHTWLEMDLFYNSTIN_1	10	0	6	16	0	0	32	0.314286	54.3734
2	TAEEAKTWIDYEIFFQSSVD_2	64	16	12	14	4	6	116	0.3	54.3934
2	TEAQAKTFLDFDLFYQASLN_0	66	4	0	24	0	0	94	0.385714	54.3986
2	AADESRTFLEYDIMYQATLN_1	34	0	0	22	8	0	64	0.3	54.4067
2	AADQTHTFIEFEVFYQTTLD_0	60	20	38	26	4	6	154	0.385714	54.5984
2	ADAQAKTFLEWDIYYNTTLN_1	94	38	0	6	0	0	138	0.371429	54.6144
2	AEEQAKSFLDFDLFWESSLD_1	78	12	16	8	0	0	114	0.314286	54.642
2	SEEQAKTFLDWDLFYETSLN_1	70	8	0	12	0	0	90	0.371429	54.7047
2	IEEQSRIWVDFEVMFETSLN_1	98	28	0	18	2	0	146	0.385714	54.7576
2	SAEQAKAMLDWDVFMQTSVN_1	58	10	16	18	2	8	112	0.371429	54.8085
2	TEAQEKTFLDYELFYQSSLQ_1	46	26	0	6	0	0	78	0.2	54.8675
2	TAEQAKTYLEFDLMYESALN_0	70	0	24	26	2	8	130	0.371429	54.9347
2	SEEQSRAFIDFELFYQSSLN_2	56	10	10	20	2	4	102	0.4	54.939
2	TEANEHIFLEMDLFYQTALG_1	54	0	4	12	0	2	72	0.428571	54.9933
2	ADEQAKTFLDFDLFYQSAVD_2	62	8	0	22	0	0	92	0.442857	55.051
2	TEEQAKTFLDYDVFYQSSLN_2	102	32	0	22	0	0	156	0.357143	55.0891
2	TDEQAKTWLEYEIMYETTIN_2	28	0	12	28	2	0	70	0.242857	55.1042
2	TEEQAHTFLEFDVFFQTSLG_0	64	16	0	12	0	0	92	0.428571	55.1856
2	TEEQARTFLDFDLFYQSSLN_1	54	10	0	20	2	0	86	0.357143	55.3463
2	AEDQAKSFLDFDLFYQSSLG_0	82	22	6	12	0	2	124	0.357143	55.3469
2	TEEQAHTFLDFDLFYQSTLN_1	90	32	0	12	0	0	134	0.442857	55.3883
2	TEEQSKTFVDWDIFYQSSVG_1	50	0	2	22	0	0	74	0.357143	55.485
2	TAEEARTFVEFDLFWQSSIN_1	78	6	0	16	0	0	100	0.5	55.5085
2	AEEEAKTYLDMELFYNSTLN_2	70	0	4	26	0	0	100	0.471429	55.5241
2	TEAQAKTWVDFDLFWQSSLN_2	54	22	0	18	0	0	94	0.414286	55.5404
2	TEEQAHTFLDFDLFYQSTLN_0	56	4	18	24	0	4	106	0.4	55.5955
2	SEDQAHTYVEFELFYQASLN_2	70	18	6	14	0	0	108	0.4	55.7284
2	IAEEAHTFIDMDLFYQSSLQ_1	82	6	0	34	0	0	122	0.471429	55.8121
2	TAEQEKAFLDFDLFYQSSVG_1	32	4	4	14	2	2	58	0.385714	55.819
2	TEDQSKAYLDYDLYFQSSVN_1	82	2	6	20	2	0	112	0.342857	55.9021
2	TEAQAKTFLDFDLFYQSSLN_0	62	10	20	36	4	8	140	0.428571	55.9929
2	AAEQEHIWVEFELFFNSSIN_2	58	6	10	12	0	2	88	0.357143	56.0704
2	TEEQERTWLDWEIYMQSSVN_0	86	0	0	16	6	0	108	0.457143	56.0733
2	TEEQEKTFVDYEIMFNTSLN_0	102	28	2	20	0	0	152	0.385714	56.0842
2	TEEQTKSFLEYELWYQSTIG_0	22	0	0	32	0	0	54	0.328571	56.2521
2	IEEQAKAYIDFDVMYQSAIQ_0	52	6	0	4	0	0	62	0.257143	56.261
2	IEAQSHTMLDYDLFWNSSVG_2	24	24	28	26	2	6	110	0.328571	56.3168
2	SAEQAKAMLDWDVFMQTSVN_2	66	0	8	10	0	2	86	0.414286	56.3571
2	TAEQAHAFLEWELFYQSTID_2	22	38	12	18	10	2	102	0.242857	56.5942
2	TAEQEKTFVEFDLFYQTSLN_2	96	28	0	12	0	0	136	0.328571	56.6397
2	TEENAKTFLDFDLFMESSLN_1	38	0	0	18	4	0	60	0.228571	56.6558
2	ADEEAKIMIDYDVYYQTTLG_1	96	36	8	20	0	0	160	0.428571	56.9075
2	IDDNAKAYLDYDVMYNASLG_0	50	8	4	22	2	4	90	0.385714	56.9172
2	TEEEAHSFVEWDLMMEASIQ_0	76	6	2	12	0	0	96	0.257143	56.9391
2	TEEQEHSMIEYDLMYNSTVD_1	8	0	0	14	0	0	22	0.185714	57.023
2	IDEQEKIFIDWEIYFNATLN_0	90	42	0	26	2	0	160	0.385714	57.0237
2	AEEQAKTYLEWDLMYQTSIN_0	92	26	0	26	0	0	144	0.428571	57.1491
2	IEDQAHTYLDFELYYEASVQ_2	106	16	8	16	6	0	152	0.442857	57.3267
2	TEDQTHTFLEFDLFYQSSLN_0	52	18	0	32	0	0	102	0.528571	57.3387
2	TAANAHAFVDWEVFWEAALD_0	12	0	0	6	0	0	18	0.171429	57.3962
2	TEDEAKAFVEWEIFFQSSIQ_0	42	16	6	16	0	0	80	0.385714	57.3994
2	TDEQAKTFLDFDLFFQSSLN_2	98	8	0	14	0	0	120	0.414286	57.4229
2	AADNAKTYVDYDIFYNSSLN_0	28	6	16	22	0	4	76	0.414286	57.4277
2	TEEQARTFLDFDLFYNSSLN_0	40	0	0	12	0	0	52	0.185714	57.4582
2	TDDNTKTYLDFDLWYNASLN_2	14	6	28	28	4	4	84	0.214286	57.5926
2	AEEQAKIMIDMDIFYNSALN_2	38	0	4	28	0	2	72	0.471429	57.6878
2	TEEQAKTFLDFDLYYQSSLN_1	50	12	0	10	0	0	72	0.257143	57.688
2	IEEEARTFLDYDVWMQSSLN_1	40	12	6	24	2	0	84	0.228571	57.8049
2	TEENAKTFLDFDLFMESSLN_0	58	0	0	22	0	0	80	0.442857	57.9743
2	TAAESKIFLDFDVFFQSALG_1	56	0	0	12	0	0	68	0.385714	58.0575
2	TAEQSKAFLEFDVMYNSSVD_2	74	14	4	20	0	4	116	0.3	58.0861
2	IDDQAKTFVDFDLFYNSSLD_0	70	30	6	12	10	2	130	0.271429	58.124
2	TEEEAKSFLDFDLFYESAID_0	40	10	8	18	4	2	82	0.357143	58.1244
2	SDENAKIWIEMDIYYEASVN_0	30	4	6	14	0	2	56	0.285714	58.1246
2	TAANTKSYLDFELFMQASLG_2	30	6	0	22	0	0	58	0.285714	58.1578
2	TEAQAKSFIEFDLMYQSAVD_0	44	8	0	8	2	0	62	0.3	58.3246
2	TEDNAKIYVDFDLFYQSSIG_2	26	4	6	26	0	0	62	0.3	58.3818
2	SEDEARTMVDFDLFFQSSLD_0	42	18	0	8	0	0	68	0.357143	58.44
2	TEENSRTFLDFDLFYQSSLN_1	64	28	0	30	0	0	122	0.285714	58.4915
2	TEEQAKTMLDFELFMQSSLN_1	18	0	2	10	0	0	30	0.171429	58.5676
2	TDAQAKTFIEFEVMFQTALN_2	22	0	0	16	0	0	38	0.328571	58.6422
2	IEAQAKTFLDFDLFYQSSLN_2	38	4	0	8	0	0	50	0.342857	58.668
2	IEEQAKSWLDFELFMNTSIN_0	86	0	18	28	6	6	144	0.314286	58.7667
2	TEEQAKTFVDFDLYYQSSLN_0	40	0	0	12	0	0	52	0.4	58.8205
2	TEEQAKTFLDYELYFQSSLG_1	42	0	6	16	0	2	66	0.328571	58.862
2	TEEQSKAFLDFELFYNASLD_1	78	16	0	18	0	0	112	0.371429	59.0556
2	TEEQSKTFVDFDVFWQSSLN_1	80	8	12	20	4	4	128	0.4	59.0736
2	TEEEAHTFLEMDLMYNSSVN_2	42	0	14	10	6	0	72	0.228571	59.0877
2	TEDNEKIYIEMDIFYQSAVQ_1	38	6	4	16	0	0	64	0.285714	59.1596
2	AEEQAKSFLDFDLFWESSLD_0	176	34	0	12	6	0	228	0.328571	59.2339
2	IDEESKIFIEWELFYETSLG_2	32	2	0	6	0	0	40	0.285714	59.2494
2	IDDNAKAYLDYDVMYNASLG_1	46	0	0	22	2	0	70	0.4	59.4327
2	TEAQAHTFLDFDVFYQTSIG_1	70	10	4	12	0	2	98	0.428571	59.4569
2	TDEQAKTFLDFDLFYQASLN_2	28	0	4	14	0	2	48	0.257143	59.5521
2	SEEQTRIFLEFELFMEATIN_2	32	0	0	20	0	0	52	0.457143	59.6005
2	TEEEAHSFVEWDLMMEASIQ_1	58	12	16	16	10	4	116	0.357143	59.6118
2	TDEQAKAFLDFELYFQTSLN_2	30	0	0	14	0	0	44	0.471429	59.6476
2	TEEQAKTFLDWDVFYQASVN_2	30	0	20	26	4	10	90	0.414286	59.7462
2	TAEQAKTMLDMEVMYEATLG_1	24	0	4	24	0	0	52	0.428571	59.7663
2	TEEQAKTFIDFDLFYQSSLN_1	60	6	10	22	0	2	100	0.485714	59.8709
2	IAEQTKAFLEWDVFFQTSLN_2	110	44	4	24	0	4	186	0.485714	59.8842
2	TEENAKSFLDMDIFMNTAVD_1	54	6	16	34	2	2	114	0.328571	59.8861
2	TAENAKTWLEFDLFYQSSID_2	30	2	2	20	0	0	54	0.271429	59.9512
2	TEANARTWVEFEVFWNTTVN_2	30	0	0	20	6	0	56	0.371429	59.9728
2	TEEQAKTFLDFDLFYESTLN_1	62	16	0	20	0	0	98	0.4	60.0383
2	TEAEERIWLEFEVMMETSVN_1	28	0	0	18	0	0	46	0.285714	60.0406
2	AEAEEKTFLDFDIFYQSTLG_2	66	18	6	18	0	0	108	0.357143	60.0483
2	AEEQEKIFLEFELWFQSSVG_2	46	10	0	16	0	0	72	0.357143	60.1069
2	AEEQEKIFLEFELWFQSSVG_0	2	0	4	12	0	2	20	0.0857143	60.1805
2	TEEETKTMVDFDLFFQSTLN_0	60	4	4	28	0	4	100	0.314286	60.2972
2	TEEQAKTWLEFDLFYQSSLN_2	40	6	16	26	12	0	100	0.228571	60.3103
2	TEDQSKAYLDYDLYFQSSVN_2	48	0	22	18	4	8	100	0.342857	60.345
2	SEEQAKSFLEFELYYQSSLN_1	60	14	18	24	0	2	118	0.457143	60.4084
2	TEEQTKTFLDFDLYYQSSLN_2	54	0	32	32	6	6	130	0.314286	60.4133
2	TEEQAKSMLDWEVFYQTTLN_2	78	28	0	6	0	0	112	0.3	60.4158
2	AADQTHTFVDFDLFYQATVN_2	80	8	0	28	4	0	120	0.471429	60.4305
2	TEEQAKTFLDFDLFYQSSVN_0	56	14	4	16	0	4	94	0.242857	60.5313
2	AAEQEKTMLDFELFWNSALQ_1	78	18	0	8	0	0	104	0.442857	60.61
2	ADEQAKTFLEFELFYQSSVN_2	54	6	0	12	0	0	72	0.357143	60.7076
2	TEEQAKTFLDFDVYYQSSLN_0	78	12	0	20	0	0	110	0.457143	60.8029
2	TEEQAKTMLDFELMFQSSLN_2	22	0	0	4	0	0	26	0.271429	60.8575
2	TDAQAKTFLDFDLFFQASLN_0	34	4	0	12	0	0	50	0.385714	60.8654
2	SAEEERTMVEFEVFYNSTLD_2	8	0	0	22	0	0	30	0.271429	60.9543
2	SEENAHAWVDFDIYYQTSIQ_2	20	8	0	22	6	0	56	0.328571	61.0306
2	TEEQAKTFLDFDLFYESTLN_2	32	12	0	22	0	0	66	0.442857	61.0607
2	TEEQAKTFLDMDLFYQSSLN_2	44	0	4	24	0	2	74	0.257143	61.1568
2	AEENAHAYVEYDIFMQSALD_0	36	0	0	30	0	0	66	0.514286	61.3393
2	AAEEAKTFLEMDVWFNSALG_0	74	0	8	18	0	4	104	0.371429	61.4351
2	IEAQSHTMLDYDLFWNSSVG_1	42	40	16	22	0	4	124	0.385714	61.5444
2	TEENAKTFIDMEVFFNSSLN_0	88	4	0	14	4	0	110	0.357143	61.5855
2	AADNAKIYIEFDLFYNTTLN_0	52	0	0	22	0	0	74	0.3	61.7523
2	TDEQTRIMLDFDLMYQAAIN_2	62	8	2	18	0	0	90	0.542857	61.8067
2	TEEQSKTFIDWEIFYQTSLN_0	90	30	8	28	0	4	160	0.442857	61.8142
2	TEEEAHTFIDMDLYYQSSLN_2	42	0	2	30	0	0	74	0.428571	61.8406
2	IAENSKTFLDWDLFFETALD_0	82	4	0	8	0	0	94	0.285714	61.8492
2	TEEQAKTFLDYDLFYQSSLN_0	14	0	0	10	12	0	36	0.271429	61.92
2	TDEQSHSWIEFEIMFNSSLN_1	38	0	20	26	0	8	92	0.328571	61.9463
2	AEEQAKTFIDFDLFYQSSLN_0	58	0	20	16	6	8	108	0.342857	62.0399
2	TADQAHIFLDFDVFYQSTIQ_1	92	8	4	10	0	2	116	0.271429	62.0526
2	TDANAKTYIEFDVWMNASLG_1	10	0	2	20	0	0	32	0.257143	62.0932
2	TEEQARSFLEFDIFYNSSLQ_1	96	34	12	18	8	0	168	0.328571	62.1202
2	AEEQSKTFLEFDLFFQSSLN_0	106	50	0	14	2	0	172	0.342857	62.2225
2	IDAQTRAFLDFELFFQTSIG_1	92	30	4	2	0	2	130	0.357143	62.2727
2	IDAQTRAFLDFELFFQTSIG_0	62	10	4	24	0	4	104	0.371429	62.3502
2	TEEQAKTFLEFDLYYQSSLG_1	82	24	0	34	0	0	140	0.428571	62.3616
2	ADEEAKTWIEWEVMYEASIN_2	38	12	16	10	0	2	78	0.357143	62.4011
2	TEENAHIYLEWDLYYQTAVG_2	10	0	14	16	0	4	44	0.257143	62.4553
2	SEDEAKAMLEYDIYYQSSIQ_0	24	0	0	22	2	0	48	0.314286	62.4928
2	TAEQAKAFVDFDLFYETSLN_0	70	6	14	40	0	4	134	0.414286	62.5148
2	TDEETKTWLEWEVFYETSVG_1	32	12	4	14	0	2	64	0.328571	62.5758
2	AEDQAHTFVDFEIFFNSSVN_0	62	12	0	30	0	0	104	0.414286	62.649
2	TAENEHTMVEWDLFYQAALQ_1	84	54	16	16	0	8	178	0.285714	62.6617
2	TEEQAKIFIEMDLYYQATIN_0	90	10	0	20	0	0	120	0.442857	62.6852
2	TEEQAKTFVDFDLFYQASLN_0	120	16	4	22	4	2	168	0.485714	62.7104
2	IEEQAKTFLDFELFYQSSLN_0	54	10	4	18	0	0	86	0.414286	62.7241
2	TADNAKSWLEYELYMEASIN_2	36	6	0	4	0	0	46	0.185714	62.7917
2	TEAQAHTFLEFDIFYNSSVD_0	24	0	0	22	0	0	46	0.242857	62.802
2	TDENTKTWIEFELFYETSID_1	50	40	6	14	0	0	110	0.328571	62.9808
2	TEEQAKTFLDFDVFWNTAVN_2	32	0	6	22	2	2	64	0.357143	63.0551
2	TEEQAKTYLDFDLFYQSSLN_0	50	0	8	18	0	0	76	0.342857	63.1378
2	TEEEAKTWLDFELFYNSTIN_2	64	0	16	18	0	4	102	0.357143	63.1421
2	TEEEAKTWLDFDVFYQSSLN_2	48	0	16	10	0	2	76	0.357143	63.1994
2	TEEQAKTMIDFELFYQSSLN_0	114	24	0	14	0	0	152	0.357143	63.2196
2	TDDNTKTYLDFDLWYNASLN_1	20	0	0	24	0	0	44	0.4	63.2217
2	TEDEAKTMVDWEIMYQAAIG_2	50	4	0	16	0	0	70	0.214286	63.2772
2	TEEQAKTFVDFDLYYNSSIN_2	54	26	0	10	0	0	90	0.385714	63.2927
2	SEEEAKTFLEFELFFQSSLN_1	42	6	0	16	0	0	64	0.442857	63.335
2	TAEQAKTMLDFELFYQTTLQ_2	62	26	0	12	0	0	100	0.342857	63.351
2	TEEQAKSFLDFEIFYQSSLN_1	82	12	0	4	0	0	98	0.442857	63.3864
2	TEEQAKTFLDFDLFYQSAID_0	96	24	2	20	0	0	142	0.457143	63.4568
2	TEEQAKTFLDFDLFYNSSLN_1	72	4	16	26	2	8	128	0.414286	63.4998
2	TAAQEKTFLEMDLFWQTSLG_1	22	0	4	14	4	2	46	0.228571	63.5834
2	TAEEEKTFLDFDVFFESALQ_0	46	0	2	16	0	0	64	0.342857	63.6195
2	TAEQAKTFLDFDLFYQSSLN_1	60	8	0	12	0	0	80	0.3	63.6936
2	TEEQAKTFVDFDLYYQSSLN_1	72	14	4	30	0	0	120	0.471429	63.7366
2	TEDNARSFLDYELFYQASLN_1	38	0	4	18	2	0	62	0.285714	63.7546
2	AEEQAHTFVDMDVYYESTIQ_1	56	6	2	8	0	0	72	0.2	63.7664
2	TDAQARSFVDMDLFFQSSLN_1	52	2	0	36	0	0	90	0.528571	63.8402
2	TEAQAKTFIEFDIWWQSSLN_0	82	10	2	12	0	0	106	0.414286	63.8406
2	TEEQAKTFLDFDLFYQSALN_2	92	32	18	18	8	4	172	0.185714	63.8701
2	IAEQAKTWVEFDIFMNSAVN_1	66	28	0	10	0	0	104	0.357143	63.9094
2	SEEQSKTFIEFEVFYESTVD_1	20	8	2	10	0	0	40	0.185714	63.9269
2	TEAQERTYLDFDVFWQSALQ_2	74	40	16	36	10	6	182	0.357143	63.961
2	TEEQTKTFLDFDIMFQSSLN_0	44	8	0	22	0	0	74	0.342857	64.1292
2	TDDESKIFVEFDLFFQSTLN_2	50	10	16	6	0	2	84	0.342857	64.2294
2	TEENAKTFIEMELWWNTTID_2	72	6	14	34	10	4	140	0.414286	64.2736
2	TEDQSKAYLDYDLYFQSSVN_0	62	24	14	28	6	2	136	0.4	64.2828
2	TEEQTRTFLEFELMYESALN_0	8	0	0	18	0	0	26	0.171429	64.3183
2	TEDQARTFLDFDLFYQSSLN_0	48	4	0	14	4	0	70	0.428571	64.4147
2	IAEQTRAFLDFDLMWEASVN_2	58	12	16	26	0	4	116	0.428571	64.4306
2	TDENARTFLDWDVYWQSSLD_2	66	2	8	22	0	0	98	0.385714	64.4812
2	TDENSKAYLDFELFYEAAIQ_0	80	10	10	10	0	0	110	0.342857	64.5004
2	TAENAKIMLDMELMWETTIQ_0	58	0	4	0	0	0	62	0.2	64.5283
2	TEEETKTFVDMDLFYEATLN_2	52	18	0	12	0	0	82	0.228571	64.5844
2	IAANAKIFIEWDLFMNTSLN_0	44	2	8	22	0	0	76	0.385714	64.6945
2	AADESRTFLEYDIMYQATLN_2	98	16	0	34	0	0	148	0.471429	64.7237
2	TEEEAHTFLDFELFWQSSIN_1	80	32	14	8	0	2	136	0.328571	64.7306
2	TEEQSKTFVDFDVFWQSSLN_2	54	32	2	14	0	0	102	0.228571	64.7572
2	AEEQAKSMIEFEIWMQTALN_1	52	0	14	14	0	4	84	0.4	64.8201
2	IEENAKTFLDFELFFESSVG_2	76	24	4	14	0	0	118	0.357143	64.9464
2	TEENTKTMLDWEIYWQAALN_0	58	16	4	24	0	0	102	0.385714	64.9854
2	TEEQAKAFLDFELFYQSSLQ_0	82	26	0	12	2	0	122	0.342857	65.0411
2	TEDQSRTWVDMELWYESTVG_1	94	16	0	12	0	0	122	0.4	65.1376
2	IAANEHSFVEYELFYQSALG_2	80	28	14	10	0	2	134	0.442857	65.1554
2	IEEQSRIWVDFEVMFETSLN_2	44	2	0	4	0	0	50	0.157143	65.1579
2	IAAQAKIMLEFDIYFESTLD_2	56	14	2	20	0	0	92	0.357143	65.2026
2	SEEQSKTYLEFDLMYQSSLN_0	68	14	0	24	0	0	106	0.285714	65.2559
2	TEENAKTFIEMELWWNTTID_1	58	32	0	12	0	0	102	0.242857	65.2572
2	TEEQEKTFVDYEIMFNTSLN_1	36	6	10	22	0	2	76	0.342857	65.2764
2	ADEQEKTYLEWDLFYESAVN_2	32	12	2	24	2	0	72	0.357143	65.2919
2	TEAQAHIFLDFDLWYESTLN_2	106	16	0	6	0	0	128	0.385714	65.3055
2	TEEQAKTFLDWELFYQSTLN_2	56	4	0	8	0	0	68	0.428571	65.3077
2	TEANAHAFIEFEVFWNAALN_0	48	14	0	16	0	0	78	0.271429	65.3083
2	TAANEHTFLDFEIMYQSSLN_2	72	30	4	6	0	0	112	0.371429	65.3357
2	TAAQSKTMLEFEIWFESSIN_2	40	6	2	10	0	0	58	0.328571	65.3476
2	TEEEARAFLDFEIFFQTSLN_0	70	16	4	20	0	0	110	0.471429	65.359
2	TEENEKSFVDMEIFFQSSLN_1	58	0	4	6	0	4	72	0.385714	65.4446
2	TEAETHTFVEFEIFMQTSLN_1	50	6	0	14	0	0	70	0.314286	65.4565
2	AEEQARIMLEWDIFYQSSLG_2	56	12	20	26	0	10	124	0.357143	65.5165
2	AEENTHTFLDFDIFYESSID_0	84	18	8	22	0	0	132	0.342857	65.5898
2	AEANARIYIDYDLWYQASIN_1	48	4	6	18	0	0	76	0.414286	65.6247
2	IEEQAKTMLEFELFYESSLN_0	106	18	0	22	4	0	150	0.414286	65.7742
2	SEANARTMIEFELWYETSIN_1	42	2	6	20	4	0	74	0.271429	65.7782
2	TEEQEHTMLEYDVFYQTALN_2	96	18	4	18	0	2	138	0.457143	65.7879
2	SEEQSHTFIDFDVFYESSIQ_2	58	36	4	16	0	2	116	0.285714	65.8562
2	SEDQTKAFIEFDLFYESSIN_1	42	16	2	22	0	0	82	0.314286	66.0134
2	SEDQTKAFIEFDLFYESSIN_2	0	0	14	26	0	0	40	0.257143	66.0172
2	IDEQAKTYLEWDVFYQSTLN_1	48	12	0	36	0	0	96	0.371429	66.0471
2	TAEQAKTYLDFDLFYQSSLN_1	28	0	4	20	0	4	56	0.342857	66.0729
2	SEAEAKTMLDFDIFYQSSLN_2	70	8	2	24	0	0	104	0.428571	66.1056
2	SAEEAKTFLDFDLFYQSSLQ_1	54	12	0	10	0	0	76	0.414286	66.117
2	TEEQAKAFLDFDLWWQSSLN_2	78	22	2	16	0	0	118	0.457143	66.1199
2	SDEQSRTFLEYELWFETTVD_0	70	12	8	34	40	0	164	0.442857	66.1428
2	IEEQAKTFLEFELFWNSSLG_0	66	16	2	8	2	0	94	0.271429	66.1572
2	TEEQAKTFLDWDVFYQASVN_1	86	20	0	14	0	0	120	0.428571	66.2538
2	TEEQAKTWLEFDLFYQSSLN_0	12	0	0	2	0	0	14	0.185714	66.276
2	ADEQAKTFLDMDLFYETSLN_1	38	4	4	22	2	2	72	0.457143	66.2882
2	TAEQTKAYLEWEIFMQSSLG_0	50	12	2	34	0	0	98	0.257143	66.3121
2	SEEQSHTFIDFDVFYESSIQ_0	56	32	4	12	0	2	106	0.371429	66.3151
2	TDDNTKTYLDFDLWYNASLN_0	78	22	4	24	0	2	130	0.342857	66.3853
2	TEAQAHTFLEFDIFYNSSVD_2	66	8	6	20	2	0	102	0.428571	66.4394
2	AEDNSKTYIEYELFWNTALD_0	94	12	4	18	4	2	134	0.471429	66.4558
2	TEEQAKTFLDFDLFYQASLN_2	14	0	20	24	2	8	68	0.257143	66.5428
2	TEEQTKTFIDFDLFYQSSLQ_0	80	8	18	14	0	8	128	0.314286	66.6033
2	AEENERSWLDFDLYWEAALN_2	52	6	2	28	0	0	88	0.385714	66.614
2	TEEQARTFLDFDLFYQSSLN_0	122	48	0	16	0	0	186	0.428571	66.6432
2	TADEAKTFIDFDVFYETSVQ_1	58	4	0	6	0	0	68	0.357143	66.6773
2	TEEQARTWVDFDLYFNSSLN_1	60	28	0	20	0	0	108	0.257143	66.7284
2	TEDQSHSFVDFDLFYNSTLN_2	56	8	0	24	6	0	94	0.357143	66.7374
2	SEDQTRTWLDWDIFYNTSIQ_0	66	36	2	14	0	0	118	0.3	66.7649
2	TEAETHTFVEFEIFMQTSLN_0	52	8	0	30	0	0	90	0.457143	66.8144
2	TEDEARTWIEWDLFMNSSVG_1	48	18	2	20	0	0	88	0.414286	66.8833
2	TDDESKTMLDYDVFWESTLN_0	54	0	14	18	0	0	86	0.442857	66.9572
2	TEDQAKTFLDFDIFYNSSLN_0	80	38	4	22	0	4	148	0.3	67.0324
2	TEENAKSFVEYDLFWESSIQ_0	84	0	2	16	0	0	102	0.242857	67.1341
2	AAEQEKIFVEFDLWYNSSLG_2	32	0	2	22	0	0	56	0.314286	67.136
2	AEEQAKAFLDFELFMQTSLN_0	54	10	4	20	0	0	88	0.385714	67.2484
2	SEEQAKTWIEMELFYQSSLN_1	10	0	0	2	0	0	12	0.142857	67.2569
2	TEDQAKSFLDFEVFYQSSLN_1	52	12	0	6	0	0	70	0.3	67.2612
2	TEEQARTFVEFELFYQTSLN_0	28	0	4	16	0	2	50	0.342857	67.3105
2	IEEQTKTFLDFEVFYQTSVG_2	66	18	0	10	8	0	102	0.3	67.3594
2	SEEQAKTFLDFELMYQSSLN_1	38	0	0	10	0	0	48	0.328571	67.421
2	TEEQTKSFLEYELWYQSTIG_2	58	6	0	14	0	0	78	0.442857	67.4274
2	TDDETRIFVDFELYYESSLD_0	120	14	2	22	8	0	166	0.357143	67.468
2	TAEQARSFLDYELMFNSSLQ_0	28	6	8	14	0	2	58	0.271429	67.5226
2	TEANAHTWVEMELFWETSLN_0	30	0	14	24	0	2	70	0.271429	67.5351
2	TEDNAKTYIDFDLYYNSALN_1	60	4	16	20	4	4	108	0.428571	67.5405
2	IEDNAKSWLDFDVFMNTALG_1	40	0	0	10	0	0	50	0.285714	67.5922
2	SEDETKAYLEFELFYQTTVN_0	50	8	0	10	0	0	68	0.228571	67.6112
2	TAEQAKAFVDFDLFYETSLN_2	56	10	6	24	2	0	98	0.371429	67.6355
2	TEEQAKTYVEYDVFYQTSIN_0	34	6	6	24	6	0	76	0.314286	67.6605
2	AADNSRSWLDFDLMFNSSIQ_1	36	0	0	20	0	0	56	0.457143	67.7156
2	AAEQSKTYLDYDLYYNTALN_1	76	12	8	16	6	4	122	0.471429	67.7521
2	TEEQAKTFIDFDLFMQSSLD_0	70	20	0	20	2	0	112	0.4	67.7547
2	TDDQTRAFLEYEIFYQTSLN_1	30	0	2	30	0	0	62	0.428571	67.7673
2	TEENARIFLEFDLYYNAALN_0	56	0	0	4	0	0	60	0.371429	67.7693
2	AEDNSKTYIEYELFWNTALD_2	54	0	0	4	0	0	58	0.242857	67.8941
2	TEEQTKSFLDFELFWNSSLN_2	108	22	4	18	4	2	158	0.285714	67.938
2	TEENSKTFIDMEIMYQSSVN_1	46	6	0	8	0	0	60	0.285714	67.9726
2	TEENARIFLEFDLYYNAALN_2	66	0	2	10	0	0	78	0.414286	68.0938
2	TEENAHTFLDFELFYQSALN_0	42	8	0	8	2	0	60	0.342857	68.1111
2	AEEQSKTFLEFDLFFQSSLN_2	24	0	0	8	0	0	32	0.4	68.1355
2	TEEQTRTFLEFELMYESALN_1	112	30	4	18	2	0	166	0.357143	68.1538
2	TAEQARSFLDYELMFNSSLQ_2	82	8	0	12	0	0	102	0.428571	68.1606
2	IAAEEKIYLDYDLFWNSSIQ_0	110	8	0	24	0	0	142	0.514286	68.1611
2	TEEEAKTWLDFDVFYQSSLN_0	30	0	16	32	0	6	84	0.4	68.184
2	TEENEKTFLDFDLFYQSSVN_0	24	0	0	14	0	0	38	0.285714	68.2173
2	IADQEHSFLDFEIYYQTSIN_1	12	0	14	18	4	4	52	0.3	68.2503
2	TEEQTKTFLDFDLYYQTALN_1	32	0	0	16	6	0	54	0.428571	68.3929
2	TEEQAKTWLDFDLFYQSSLN_2	56	4	0	10	0	0	70	0.271429	68.4553
2	AAAEAHAYLEFELFFQAALN_1	50	22	0	12	0	0	84	0.271429	68.4968
2	AEANTKAFLEMDIWFEATIQ_2	32	0	14	16	0	4	66	0.442857	68.5613
2	SDENAKTFLEYDVMMQTSLN_1	44	0	6	22	0	0	72	0.371429	68.5843
2	TEENARTMLEMDIYYQSSLN_0	60	12	14	14	4	0	104	0.228571	68.5895
2	IDEESKIFIEWELFYETSLG_1	86	28	0	18	0	0	132	0.314286	68.6183
2	TEDEARTWIEWDLFMNSSVG_0	84	32	16	20	2	2	156	0.414286	68.6208
2	TEEQTKTFLDFEIFFQSTIN_2	64	0	12	36	6	6	124	0.442857	68.6288
2	TDEEARTFLDWDLFYNASIN_2	44	6	4	20	0	4	78	0.428571	68.6536
2	AEDQAKTYLEMEIFMEASLG_2	82	24	0	26	0	0	132	0.471429	68.6591
2	TDENTKTWIEFELFYETSID_2	56	8	18	26	4	4	116	0.314286	68.6692
2	SAENAKSFLEFDLFYQSSLN_0	104	24	0	14	4	0	146	0.342857	68.6759
2	TEDEAKIFLDYDIYYQSSLN_1	46	6	6	40	6	0	104	0.314286	68.6846
2	SDEEAKTFIEWDLMYQTSLN_1	50	4	12	18	0	2	86	0.4	68.6857
2	TEEQAKTFVDFDLFYQSTLQ_2	52	2	16	20	0	4	94	0.357143	68.7183
2	SADNARSFLDFELWYNASIN_0	40	4	12	12	0	2	70	0.257143	68.7344
2	IDEQARIFIEWDLFYETSLN_2	144	54	0	22	2	0	222	0.314286	68.797
2	AEENTKSWVDFELWYQTSLN_2	74	28	4	12	0	0	118	0.414286	68.9056
2	TAEQAKTYLDFDLFYQSSLN_2	38	0	0	14	0	0	52	0.357143	68.9174
2	TDEQTHSWLEFDIFYQTALN_0	96	30	0	28	2	0	156	0.414286	68.9235
2	TDDQTRIFVDFDIFYQSSLN_1	78	32	12	34	0	0	156	0.442857	68.948
2	SAEEAKTFLDFDLFYQSSLQ_0	46	2	8	10	0	2	68	0.285714	68.9485
2	TDEQAKAYIDYDVWYQAAIN_2	118	36	2	4	2	0	162	0.414286	68.974
2	AEENAHTYIDFELFWNASVN_2	64	6	4	6	0	4	84	0.214286	68.9859
2	TDEQAKSFLDFDLFYQSSLN_1	86	42	2	18	0	0	148	0.371429	69.0966
2	AEEETRTFIDWDLMYQTTVN_1	32	0	20	30	4	0	86	0.485714	69.1387
2	TEEQAKTFLDFDLFYQSSLG_1	52	0	0	10	0	0	62	0.428571	69.1865
2	TEEQAKTFLDYELYFQSSLG_0	36	6	0	18	0	0	60	0.385714	69.2081
2	TDAEAHSWIEYDIWMQTAIN_1	78	32	16	22	0	4	152	0.314286	69.233
2	TDDETRIFVDFELYYESSLD_1	90	24	0	14	2	0	130	0.328571	69.2353
2	TEANAHTWVEMELFWETSLN_1	18	0	0	12	2	0	32	0.142857	69.2723
2	TEEEAKTFLEFDLFYNSSLN_1	26	6	20	8	2	4	66	0.228571	69.283
2	TEDQAKTFLEYELFYNSSLN_2	40	8	4	10	0	4	66	0.328571	69.2872
2	TDAQARSFVDMDLFFQSSLN_2	38	0	0	22	6	0	66	0.328571	69.2968
2	TEDQAKSWLDYEVFFQASLN_1	16	0	30	16	10	4	76	0.328571	69.3208
2	TEDQAKIFLDFDIFYQSALN_0	30	2	0	26	6	0	64	0.271429	69.3699
2	TAEQAKTWLDFDLFYESSLN_1	40	2	4	16	0	4	66	0.242857	69.3783
2	TDAQEKAFVDYELYFQTALN_2	92	12	0	8	0	0	112	0.342857	69.4904
2	TADNAKTWLEFELFYNTALN_2	98	32	16	34	4	8	192	0.428571	69.4939
2	TDEQTKTFVEMDLFYQSSLN_2	24	0	16	22	0	4	66	0.314286	69.5343
2	TEDQSKTFLDFDLFYQSSLN_2	74	12	4	16	0	0	106	0.328571	69.6555
2	SEDQSKTFIDMDVWWNSTLG_2	30	2	4	16	6	0	58	0.271429	69.6697
2	TEEQAKTFLDFDVFYQSSVN_0	48	6	0	10	0	0	64	0.457143	69.6704
2	SDAESRAFLDYDLMYQSSLG_2	140	62	0	28	0	0	230	0.442857	69.7107
2	IEDQARAWLEFEVFFNSSLN_2	116	22	6	12	2	4	162	0.271429	69.7156
2	AEDEAKTYVEFDVYYNSALN_0	44	4	22	46	2	10	128	0.442857	69.7925
2	IEEQAKIWIDYEIFYQASIN_0	80	20	0	18	0	0	118	0.285714	69.8384
2	TEEQEKTWLDFDLWYNSTLN_2	40	22	14	36	6	2	120	0.314286	69.8429
2	TEEQAKTFLDMDLFYQSSLN_1	54	0	4	12	0	0	70	0.314286	69.8487
2	TEEQAKTFLDFDVFMQTSLN_1	48	8	4	18	0	4	82	0.357143	69.857
2	TDAQEHIYVEFEVFYNSSLQ_0	78	46	8	34	0	2	168	0.414286	69.8692
2	SAENAHIWIEMDVMYQTSLN_1	72	6	0	14	0	0	92	0.371429	69.8779
2	SAANAHIMLEWDVFYQASVN_2	62	20	18	38	6	8	152	0.385714	69.9423
2	TDDEEKAFVDWEVFFESSLN_1	88	34	2	12	0	0	136	0.414286	70.0657
2	TEEQAKSFLDFDLFYQSTLN_1	74	14	0	18	0	0	106	0.4	70.0675
2	IEANAHIMLEWDIFYNTTLD_2	30	0	0	16	0	0	46	0.3	70.1078
2	TEDQTKSWLEFELFYQTSLG_2	82	14	0	14	0	0	110	0.3	70.1924
2	TADNERAMLDMDIWFQSTLQ_1	56	4	2	16	0	0	78	0.328571	70.2167
2	SDEQAKTWLDYELYYNSAVD_2	28	2	0	18	2	0	50	0.4	70.2422
2	TEAEAKSYLDFDIFYESSLN_1	92	32	8	42	0	0	174	0.442857	70.2623
2	TEAEAKSYLDFDIFYESSLN_2	42	0	6	34	0	2	84	0.485714	70.285
2	TEEQSKAFLDFELFYNASLD_2	60	6	0	10	0	0	76	0.4	70.3173
2	IDEEAKAMVDYEVFWQSSLD_0	82	30	8	8	0	0	128	0.3	70.4574
2	TEDQAKTFLEFDVFYQSSLN_1	72	16	0	10	0	0	98	0.342857	70.4678
2	TADQTRTFLDMEVFWNSSIQ_0	38	0	0	28	0	0	66	0.428571	70.5339
2	TEEQAKIFVDWEVMYQSSLQ_2	90	30	14	14	4	2	154	0.314286	70.6107
2	IDAQAKAMLEWDLYFETSLN_1	48	8	0	8	0	0	64	0.428571	70.621
2	SDEESRIFIDYDIYYNASVN_1	52	14	4	20	2	0	92	0.314286	70.6703
2	SAAQAKTMLDFELFMNATVN_2	116	12	16	24	2	6	176	0.471429	70.6799
2	TEAQTRIYIEWDLFYQASLN_1	44	2	0	2	0	0	48	0.257143	70.6876
2	SEDEARTMVDFDLFFQSSLD_1	96	26	18	26	0	10	176	0.5	70.7266
2	SDEEAKTFIEWDLMYQTSLN_2	38	0	0	18	0	0	56	0.285714	70.8147
2	AADEEHTYVEFELFFEASLN_2	40	0	2	18	2	0	62	0.328571	70.8377
2	TEEQTKIFLEFDLFMNTSVD_2	44	0	0	12	0	0	56	0.214286	70.8568
2	TEEEAKTFVDFDIFYQSSLN_1	46	6	2	18	0	0	72	0.342857	70.8595
2	IDAQAKTFVDWEIWYEAAVN_1	54	12	0	6	0	0	72	0.242857	70.8686
2	TDAESHSFIDWDVWFQSSLG_0	12	4	0	22	4	0	42	0.385714	70.8784
2	AEEQARTFIDFDLFWQATIN_2	78	22	0	10	4	0	114	0.328571	70.9402
2	IAEEEKTFVEFELFFNSSLD_2	98	32	8	18	0	0	156	0.357143	71.0744
2	TDDQTRAFLEYEIFYQTSLN_0	32	0	18	34	0	4	88	0.385714	71.1394
2	TEENAKSYLDFDLFYQSSLN_0	50	4	4	44	0	2	104	0.457143	71.1975
2	TAANSRIFLEFEVFYQSALN_2	36	4	0	22	0	0	62	0.457143	71.2262
2	TEEQTKTFLDFDLYYQTALN_0	38	2	0	12	4	0	56	0.385714	71.2688
2	SDDQSRSFVEFEIFWESTID_2	24	2	22	14	0	2	64	0.3	71.2791
2	TEAQSKTYLDFDLYYQSSLD_2	74	8	0	10	0	0	92	0.242857	71.3301
2	SDAEAHTFVEYDIFFQTSVN_2	64	0	4	10	0	0	78	0.328571	71.3644
2	IAEQTKAFLEWDVFFQTSLN_1	96	16	0	20	0	0	132	0.471429	71.3834
2	TEEQAKTFLDFDLFYQTALN_1	78	22	24	32	10	8	174	0.4	71.4255
2	TEEQAKTWLDFDLFYQSALG_0	82	12	6	32	4	0	136	0.471429	71.4737
2	TEDEARTFVDFELYWESSLG_1	38	2	0	22	0	0	62	0.4	71.5053
2	IEDEAKSFLDFDIFYQSALN_0	66	10	24	18	0	4	122	0.414286	71.5645
2	TEEQAKIFLEFEIFMNSTLG_1	30	0	2	14	0	0	46	0.257143	71.5763
2	TAEQAKTFVEMELFYETTLN_2	94	30	8	18	2	4	156	0.357143	71.6025
2	TEEQAKTFIEFDLYYQSALN_0	52	2	0	12	0	0	66	0.328571	71.731
2	TDAEAKAMLDMDLFFNSSLG_2	50	0	14	18	0	4	86	0.271429	71.7844
2	TDEQAKTFLDMDLFYQASLN_1	32	0	18	18	2	0	70	0.1	71.8135
2	TEEQSKAFLDFELFYNASLD_0	64	18	0	10	0	0	92	0.342857	71.8562
2	SDAESRAFLDYDLMYQSSLG_1	14	0	0	28	0	0	42	0.3	71.8671
2	AEENAHTYIDFELFWNASVN_0	64	0	4	10	2	2	82	0.228571	71.873
2	AAENERTWLDMDLYYNTSID_0	42	0	20	20	6	4	92	0.371429	71.8905
2	IAEQTRAFLDFDLMWEASVN_1	54	0	10	14	6	0	84	0.457143	71.9366
2	SEEQSKTFIEFEVFYESTVD_2	46	26	4	16	0	0	92	0.3	71.9607
2	AEENERTMVDWDLFYNTSLN_0	40	2	4	24	2	4	76	0.314286	71.9854
2	TEEQSKTFIDWEIFYQTSLN_2	64	0	0	16	0	0	80	0.371429	72.0333
2	SEEQARSMLEFDLFFNTALN_2	52	12	8	6	2	2	82	0.271429	72.0975
2	TEEQAKTFLDFDIFYQSSLQ_1	34	4	16	24	8	0	86	0.371429	72.1263
2	TEENAKTFLDFDLFYQSSLN_1	68	0	0	22	2	0	92	0.5	72.162
2	TADQSKAFIEYDIWWNSTLN_0	34	0	4	22	0	4	64	0.371429	72.2093
2	SDDQTRTFIEFDVMWQAAIN_0	28	0	6	8	0	2	44	0.214286	72.2107
2	TEENAKSFVEYDLFWESSIQ_2	26	4	50	24	16	12	132	0.214286	72.2128
2	TDDQTHAYLDFELFYQASLQ_2	88	14	6	12	0	0	120	0.4	72.2468
2	TDAEAKAMLDMDLFFNSSLG_1	42	0	0	10	0	0	52	0.385714	72.2521
2	SDEQAKTWLDYELYYNSAVD_1	42	8	18	18	0	4	90	0.357143	72.2804
2	TAENAKTWLDFDLFYQSALN_1	30	6	0	14	0	0	50	0.314286	72.2974
2	TAEQAKTFLDFELMYQSSLN_1	98	22	2	26	0	0	148	0.557143	72.3346
2	IDDQAKTFVDFDLFYNSSLD_2	32	4	0	6	2	0	44	0.271429	72.3841
2	TEEQTKTFLDFDVWMQATIN_2	76	20	2	2	0	0	100	0.214286	72.4088
2	SEEQAKTFLEMDLFYQASLN_0	38	0	14	28	0	2	82	0.342857	72.4152
2	TAEQEKTYLDYDLYFQASIN_2	102	18	2	16	0	0	138	0.3	72.4479
2	IEEETRIFLEFEIFFQSSLN_1	36	22	22	38	8	2	128	0.357143	72.5004
2	TDEQAKTFLDFDLFFQSSLN_1	122	24	6	10	4	2	168	0.371429	72.5608
2	IEEQAKAYLDYDLWYEATLN_0	50	0	4	22	0	2	78	0.471429	72.5952
2	TEDQAKTFLDFDIFMQSSLN_2	46	10	4	18	0	4	82	0.357143	72.5961
2	TEENEKTFLDFDLFYQSSVN_2	30	0	14	22	0	4	70	0.271429	72.6601
2	IEEQAKTFLDFDLFYQSSLN_0	68	26	16	26	16	4	156	0.285714	72.6683
2	TAENAKSFLDWELWWESSID_0	44	8	0	12	0	0	64	0.371429	72.6727
2	TEANERTYLEYDVYFESSVQ_1	54	4	0	14	0	0	72	0.342857	72.697
2	TAANSHTWVEFELWMNSSLD_2	18	18	6	4	0	0	46	0.128571	72.7242
2	IEEQAKSMLDFDLFWQSALN_1	66	0	14	10	0	2	92	0.4	72.7864
2	TDANARTWVDWEIYYESALQ_2	78	42	20	34	0	4	178	0.385714	72.788
2	TEEQTRTWLDFDIFYQATVD_2	88	2	8	32	4	4	138	0.414286	72.803
2	TAEETHTFIDFDLFWQASLN_1	22	6	0	26	0	0	54	0.285714	72.9081
2	TAEEAHSFLEMEVFYQSSLN_1	22	6	0	10	6	0	44	0.3	73.0956
2	TEEQERTFLDFDLFYQSSLN_2	58	26	16	24	0	0	124	0.357143	73.161
2	TEEEAHTFLDFELFWQSSIN_0	34	4	4	6	4	4	56	0.414286	73.1954
2	TAEQTKTMLDFEVFYNSTVQ_1	64	10	0	12	0	0	86	0.342857	73.1982
2	TEEQARAYLEFELFFNSALN_1	30	8	14	16	0	4	72	0.471429	73.2196
2	TDAQARSFVDMDLFFQSSLN_0	12	0	26	24	6	4	72	0.328571	73.2319
2	IEENEKSYIDWDVFYEATLG_0	16	0	0	8	6	0	30	0.314286	73.243
2	TEEQTKSFLDFELFWNSSLN_1	56	0	4	10	0	4	74	0.242857	73.2718
2	SAEQAHTYVEFDIFYETALN_0	78	10	4	16	0	0	108	0.257143	73.3148
2	SEDQAHTYVEFELFYQASLN_0	40	8	0	22	0	0	70	0.414286	73.3506
2	TDEEARTFLEMDIFMNASLD_1	64	12	0	18	0	0	94	0.385714	73.3707
2	TEANAKSFLDFDLYYQSSLN_0	56	24	4	12	0	2	98	0.357143	73.4198
2	TEEQAKTFVDFDLYYQSSLN_2	48	14	0	8	0	0	70	0.271429	73.4606
2	AEDEAHTWIDFDLMFNASLN_1	58	18	22	24	4	2	128	0.428571	73.5012
2	AEENTKSWVDFELWYQTSLN_0	56	0	0	16	2	0	74	0.428571	73.5045
2	TDEQSHSWIEFEIMFNSSLN_2	72	10	0	32	0	0	114	0.328571	73.5495
2	TAEQAKTFLDYDLFFQATLG_0	164	72	4	16	0	4	260	0.328571	73.5957
2	TAEEEKTFLDFDVFFESALQ_1	16	0	24	52	6	14	112	0.342857	73.6002
2	TEEQSKTFVDWDIFYQSSVG_2	56	0	10	22	0	4	92	0.4	73.6139
2	TEEQAKTFLDWDLWWQSTVD_1	58	16	0	10	0	0	84	0.257143	73.6792
2	SEEQAKTFLEMDLFYQASLN_1	86	0	0	8	6	0	100	0.242857	73.7499
2	IEEQEHIFLDMDLFMQSTLN_2	92	12	8	8	0	4	124	0.271429	73.7849
2	SAEEEKIFLDFDIFYQSTIG_1	46	8	2	20	0	0	76	0.314286	73.844
2	TEDQSHTWLDFDIFYQSSLN_1	86	26	6	10	0	0	128	0.285714	73.8552
2	SAAQTHTWVEFDLWYQTSIN_0	40	2	0	18	0	0	60	0.3	73.8984
2	TEAQAKIFLEMDIFWQSSLN_2	84	8	12	22	0	2	128	0.4	73.9155
2	SDEESRTFLEFDLMWESSLD_2	42	8	28	28	0	6	112	0.414286	73.9284
2	TAEQAHTYLDFDLFWQSAVN_2	68	8	2	16	2	0	96	0.371429	73.9459
2	IDEQARTFVDFDLFWQSSIG_1	120	24	0	32	0	0	176	0.442857	73.9726
2	SADNARSFLDFELWYNASIN_1	86	14	0	28	6	0	134	0.471429	74.0096
2	AADEERAMVEFDLMYQSAIN_1	36	0	12	14	2	2	66	0.3	74.0168
2	SEDESKTFLDFEIFFQSSLD_2	66	20	16	38	6	4	150	0.357143	74.0467
2	SEAQEKAFIEMDVWWQASLN_2	20	0	2	18	0	0	40	0.242857	74.0487
2	SAEQAHTYVEFDIFYETALN_1	52	4	12	18	0	4	90	0.314286	74.1259
2	TAANAKTFLEMEVWYQSSIN_1	94	16	0	14	0	0	124	0.457143	74.1412
2	IEEQAKTFLEWELFYQASLG_2	94	0	0	18	0	0	112	0.314286	74.1489
2	TAANSHAFLDFDLFMNSSLN_1	76	24	0	12	0	0	112	0.428571	74.1731
2	SDENEHSFLEFELFYEASLN_0	26	0	8	16	12	0	62	0.457143	74.1748
2	IAENSHIMIEFDLWYQTTVN_0	50	2	0	8	8	0	68	0.328571	74.2069
2	TEEEAHTFIDMDLYYQSSLN_0	58	4	6	28	0	2	98	0.328571	74.2185
2	TEEQAKTMLDFELFMQSSLN_0	38	0	2	10	0	0	50	0.328571	74.3239
2	SDEQSRTFLEYELWFETTVD_2	36	0	16	18	2	6	78	0.385714	74.3355
2	IEAQAKTFLDFDLFYQSSLN_0	50	4	0	14	8	0	76	0.471429	74.3558
2	TEDQTHTFLEFDLFYQSSLN_2	60	22	4	24	0	2	112	0.428571	74.3656
2	TEEQAKTFIDFDLFYQSSLN_0	74	28	14	10	0	2	128	0.357143	74.3668
2	SEEQAKTFLDFDLWMQSTIN_0	64	20	0	24	0	0	108	0.314286	74.3829
2	SAEQAKAMLDWDVFMQTSVN_0	18	0	16	24	0	8	66	0.4	74.4445
2	IAEQAKSFLDMDVFYQSSIN_1	56	6	0	24	0	0	86	0.414286	74.4995
2	TEDNSKTMVDFEIYFQTSLN_0	54	0	0	20	0	0	74	0.457143	74.549
2	IEDQTRTFLEWELFWNTTVN_2	42	14	30	22	10	8	126	0.242857	74.6009
2	SAAQEKSWLEWDVFYQSSLN_2	42	28	0	12	0	0	82	0.242857	74.6661
2	TEEEAKTFLEMDLFYQSSLN_0	50	4	6	26	0	0	86	0.371429	74.6691
2	TDANAHIFLEFDLMMQAAID_2	60	8	0	10	0	0	78	0.285714	74.7114
2	ADEQAKTFLEFELFYQSSVN_1	68	4	4	20	2	2	100	0.285714	74.7161
2	TEENTKTWLDFDLFYESTIN_1	104	24	0	4	0	0	132	0.3	74.718
2	TDEQEHTFLDFDLFYESSLN_2	50	16	2	16	2	0	86	0.271429	74.7412
2	AAEESHTFLEFEIWYNTAVG_0	30	10	6	12	0	0	58	0.2	74.7619
2	SADNAKIFLDMEVFFQSALN_1	40	2	10	6	0	0	58	0.228571	74.7992
2	TEEQAKTFLDFDLFYESSLN_0	74	8	10	20	2	2	116	0.371429	74.7999
2	IEEQEHIFLDMDLFMQSTLN_1	44	4	18	28	6	6	106	0.342857	74.8067
2	TDEQAKTFLDMDLFYQASLN_0	74	14	0	6	0	0	94	0.371429	74.82
2	TEAQSRTFLDYDVYYNSTVG_2	48	12	0	22	0	0	82	0.371429	74.904
2	TEENAKTFLDWELFWQTSLD_1	58	14	4	10	0	2	88	0.342857	74.9566
2	TEEQAKTYLDFDLFYQSSVN_1	104	24	0	10	0	0	138	0.385714	74.9602
2	TEEQAKTFVDFEIFYESSLN_1	72	2	0	12	0	0	86	0.314286	75.0358
2	IEDQAKTFLDWDLFYQSSLQ_2	60	6	2	20	0	0	88	0.442857	75.0771
2	TAEQAKTWLDFDVMYNTAVN_2	76	14	0	6	0	0	96	0.385714	75.0924
2	IAAEEKIYLDYDLFWNSSIQ_1	56	6	0	22	0	0	84	0.471429	75.1373
2	SDENAKIWIEMDIYYEASVN_1	88	6	14	18	6	4	136	0.4	75.1687
2	TEEQAKTFLDFDLWYQSSLN_0	90	16	18	16	0	6	146	0.342857	75.1845
2	TEEQAKTFLDFDVFYQSSLN_0	94	36	4	28	0	0	162	0.385714	75.2224
2	IDEQSKSYLDMDVFYQSSVN_2	28	4	0	16	0	0	48	0.285714	75.2308
2	AADEERAMVEFDLMYQSAIN_0	52	8	8	12	2	0	82	0.285714	75.2519
2	SEAEAKTFVEFEVFYESTLQ_1	94	40	0	18	0	0	152	0.514286	75.2654
2	SAENAHTFIDWELWYQTSLG_0	38	14	0	4	0	0	56	0.3	75.2693
2	IDAQAKTFVDWEIWYEAAVN_0	96	34	4	34	0	4	172	0.414286	75.41
2	TAAQAKTFIDFEVWFNSALN_0	98	30	16	22	0	2	168	0.471429	75.4361
2	TEDNSKTMVDFEIYFQTSLN_1	74	8	4	26	0	0	112	0.485714	75.539
2	SDENAHSFVEFEVMMEASLQ_1	64	4	2	34	2	0	106	0.4	75.5648
2	TEEEAKTFVDFDIFYQSSLN_2	108	42	0	16	0	0	166	0.414286	75.5724
2	TEEQTKTFLDFDLYYQSSLN_1	66	12	0	14	0	0	92	0.385714	75.5981
2	TEENAKTMLDFDLFYQSTLN_0	34	2	0	10	2	0	48	0.414286	75.6136
2	IAEQEHSWLEMDLFFQTTLN_2	40	32	0	4	0	0	76	0.242857	75.6221
2	TEENAKSWLDWDLFYESSVN_1	74	22	2	34	0	0	132	0.328571	75.6237
2	TEEQAKTFLEFDLYYQSSLG_2	84	36	12	22	0	0	154	0.342857	75.6253
2	SEAQAKTFLDMDLMFQSTLN_0	14	0	0	10	0	0	24	0.185714	75.6364
2	TEENAKTFLDFELWYQSTVN_1	56	0	14	26	0	4	100	0.371429	75.6625
2	TDDQTRTWLDFELYMNSAVG_0	82	12	0	14	0	0	108	0.414286	75.7027
2	TEENAKAFLEWDIMYQSSLN_0	62	0	0	24	0	0	86	0.414286	75.7324
2	TEAQEHTYLDFELFYNSSLD_2	62	4	16	18	0	4	104	0.371429	75.7332
2	TAAESKIFLDFDVFFQSALG_0	60	18	16	18	4	6	122	0.357143	75.7471
2	IAAQAKIMLEFDIYFESTLD_1	56	6	16	12	0	4	94	0.442857	75.7665
2	TEEQARIFLDMEVFYQSSIN_1	74	12	0	10	0	0	96	0.357143	75.7752
2	SDEQSKTFLDMELFYETALN_0	82	8	2	32	0	0	124	0.428571	75.7845
2	TAAQEHTFIDMELWFETTVD_1	38	8	0	14	0	0	60	0.385714	75.7983
2	SEDQAHTYVEFELFYQASLN_1	52	4	8	8	0	2	74	0.185714	75.8131
2	TEAQEKIMLDYELYYQSTLN_0	46	0	2	10	6	0	64	0.471429	75.8204
2	AAAQAKTMLEFDVWYNSSLD_0	22	0	2	16	0	0	40	0.385714	75.8348
2	TEAQSHAMIEWELFFQAAIN_0	22	10	2	12	0	0	46	0.2	75.8373
2	SDEQAHSWIEFDLFMQSALG_0	82	40	0	14	4	0	140	0.471429	75.8497
2	ADEEEHAFVEMDLFMNTSVD_1	52	6	0	12	4	0	74	0.357143	75.8513
2	TEENAKTYLDFDLFYQSSLN_1	32	0	2	8	0	0	42	0.3	75.8584
2	SEENAHAYVEFDLFYQSSLN_1	72	12	10	36	0	2	132	0.4	75.9887
2	TEAQAHTYLEMELYYNASVQ_0	64	6	0	12	2	0	84	0.414286	76.0852
2	SAAESHTFVDWELFMNASLN_0	44	0	0	10	0	0	54	0.342857	76.1192
2	ADEQTKAFLDFDLWMNTSLN_2	52	22	12	14	0	0	100	0.385714	76.1258
2	TEEEAKIFLDYDLFYQSSVG_1	52	30	16	20	10	6	134	0.157143	76.1421
2	TEEQAHTFLDFDLFYQSSLN_2	54	2	4	24	0	2	86	0.414286	76.1698
2	IAEQTKAFLEWDVFFQTSLN_0	70	12	0	8	0	0	90	0.3	76.1796
2	IEDQTKAFLEMEIFFQTSLG_1	88	28	0	8	0	0	124	0.3	76.2238
2	TEDESRTFLDYELFYQASVD_1	62	10	0	16	2	0	90	0.4	76.3038
2	AEDQSKTFLDFDLMFNTSLN_1	100	26	4	6	0	2	138	0.271429	76.3278
2	TEEQAKTFLDFDLFYQSSIN_0	64	10	0	26	0	0	100	0.471429	76.3356
2	TEEQAKTFLDFDLFYESSLN_2	140	30	0	18	2	0	190	0.4	76.3589
2	TEEQAKTFIDFDVFYQSSLD_0	22	0	16	18	6	4	66	0.214286	76.4024
2	TEANAKSFLDFDLYYQSSLN_1	104	24	4	34	0	2	168	0.485714	76.4451
2	TEEQTKTFIEFDLYYQSSLN_1	56	0	18	22	2	2	100	0.314286	76.4502
2	SEAEARTMIDFEVMYQASLQ_2	56	2	4	26	0	0	88	0.371429	76.469
2	IAANAKIFIEWDLFMNTSLN_2	36	10	0	6	0	0	52	0.357143	76.6379
2	AADEAKSFLEFDLYMESAIQ_1	90	18	0	22	0	0	130	0.5	76.6904
2	TEEQAKTFLDFDIFYQSSLN_1	30	4	0	14	0	0	48	0.328571	76.7104
2	TEDQAKTFLDFDLFYQSTLN_2	86	20	0	30	0	0	136	0.442857	76.765
2	TEEQAKTFLDFELFYQTALN_0	106	38	0	6	0	0	150	0.457143	76.7736
2	ADEEEHAFVEMDLFMNTSVD_2	50	0	0	10	0	0	60	0.285714	76.806
2	TEEEAKTFLEFDLFYNSSLN_2	30	4	4	12	6	0	56	0.142857	76.8244
2	TEDQEKTYIDFDLYYESSIN_0	14	0	2	4	0	0	20	0.342857	76.8326
2	TDDESKTMLDYDVFWESTLN_2	26	0	6	32	2	2	68	0.4	76.8712
2	TEENAKTFIDMEVFFNSSLN_1	16	0	6	4	2	2	30	0.271429	76.8716
2	SDEETHIFVDFDLYFNTSIN_1	76	44	2	20	0	0	142	0.428571	76.8752
2	IEENEKSYIDWDVFYEATLG_2	70	16	12	20	8	0	126	0.371429	76.9157
2	TEEQAKTFVDFDLFYQASLN_1	118	48	0	16	4	0	186	0.371429	76.9494
2	TDDQAKSFLEFELFYQSSLG_1	40	8	2	32	6	0	88	0.314286	76.9559
2	TADQTHSWLEWDVFFNTTIN_0	68	18	0	8	0	0	94	0.4	76.9631
2	TEEQAKTFIDFDVFYQSSLD_2	42	12	0	12	0	0	66	0.342857	77.0414
2	TEAEAKSYLDFDIFYESSLN_0	60	22	8	26	4	4	124	0.357143	77.1554
2	TEEQAKTFLDFDLFYQSSIN_2	96	26	4	28	0	2	156	0.328571	77.1914
2	SDENAHSFVEFEVMMEASLQ_0	14	0	14	12	0	2	42	0.228571	77.2057
2	TAAQSKTMIDFEVYYQSTVN_0	86	16	4	24	0	0	130	0.342857	77.2406
2	TDEEARTFLDWDLFYNASIN_0	44	12	16	24	0	6	102	0.385714	77.2897
2	IDAQAKAMLEWDLYFETSLN_2	66	40	0	12	0	0	118	0.3	77.3539
2	TEEEAKTWLDFELFYNSTIN_1	98	26	4	28	0	4	160	0.5	77.3903
2	TEDQTHAWLEFDIWYQAAVG_2	108	40	2	44	0	0	194	0.457143	77.3916
2	TEEEAKTWLDFDVFYQSSLN_1	38	16	8	14	0	2	78	0.385714	77.4148
2	IADQAKTFLDYDLYWNTSLN_0	40	4	0	4	0	0	48	0.4	77.4654
2	TEEEAKAFVEFDLFYNSSLN_0	40	0	0	16	0	0	56	0.4	77.4731
2	AADQTHTFVDFDLFYQATVN_0	44	30	2	22	0	0	98	0.442857	77.5095
2	AAEQSKTYLDYDLYYNTALN_2	28	4	0	28	0	0	60	0.242857	77.5201
2	TADQSKAFIEYDIWWNSTLN_2	94	38	14	18	2	4	170	0.371429	77.5592
2	TEEQAKTFLDYDLFYQSSLN_2	56	14	24	44	14	6	158	0.4	77.5737
2	IEDEAKSFIDFEIFWQSAVN_2	46	0	6	10	12	2	76	0.371429	77.5931
2	TEENAKTFLDFDLFYQSSLN_2	44	12	4	24	0	2	86	0.342857	77.629
2	AEENAHTYIDFELFWNASVN_1	8	0	16	18	2	6	50	0.242857	77.7502
2	AEDQSKTFLDFDLMFNTSLN_0	86	14	0	22	0	0	122	0.271429	77.816
2	TEDETHSFIDFEIMYQSSLN_2	36	8	12	28	0	2	86	0.414286	77.8466
2	IEDQSKSWVDFDVWYESALQ_0	70	14	4	18	0	2	108	0.257143	77.865
2	TEANARTWVEFEVFWNTTVN_1	20	4	6	20	20	0	70	0.271429	77.867
2	SDDEARTFLDFDLYYQTAIG_1	26	0	2	26	0	0	54	0.214286	77.8673
2	SAAEAHSYVDFEIFFQTSLD_1	34	8	6	12	0	2	62	0.314286	77.964
2	SAAQEKSWLEWDVFYQSSLN_1	42	0	4	12	0	4	62	0.271429	77.9666
2	TADQTKTWLDWDVFYQSSLN_0	42	10	0	22	0	0	74	0.314286	78.0303
2	TDDNTRIWVDWELWYQAAVD_1	54	16	18	24	0	0	112	0.371429	78.0348
2	TEEQAKTYVDFDLFYQSSLN_1	40	8	2	32	0	0	82	0.442857	78.0411
2	AAAEAHSYLDFEIFMQTSVN_2	48	4	14	10	0	4	80	0.3	78.0603
2	TEEEAKTFVDFDLFYQSSLN_1	16	8	30	16	8	4	82	0.285714	78.0626
2	SEAEERTMLEFDVYFESSLQ_0	80	38	22	28	12	2	182	0.285714	78.072
2	TEAQAKTFIEFDIWWQSSLN_1	106	38	4	24	2	0	174	0.471429	78.1091
2	TDDQARTFLDFELFYESALG_0	60	10	4	18	8	0	100	0.328571	78.1445
2	TDEEAKIFVEMDIWWQSSLN_2	36	0	2	6	6	0	50	0.257143	78.1742
2	IEDNAKSWLDFDVFMNTALG_0	60	8	0	4	0	0	72	0.328571	78.1749
2	TAEEAKTYIDWDLFMESSVN_1	64	20	14	8	0	2	108	0.371429	78.2046
2	TEEQARTFLDFELFYESSLD_0	94	10	12	12	6	2	136	0.428571	78.2078
2	TDEEAKIFVEMDIWWQSSLN_1	14	0	20	12	0	8	54	0.285714	78.2264
2	AADEAKSFLEFDLYMESAIQ_2	72	24	10	20	2	2	130	0.414286	78.2404
2	TEEQAKTFLEFDLFYQSALN_2	126	14	0	10	0	0	150	0.4	78.2465
2	TEEQAKTFVDFDLYYNSSIN_0	18	8	0	10	0	0	36	0.357143	78.2808
2	IDENARSMIDYEIFYNSSIN_1	74	22	14	24	2	4	140	0.414286	78.3808
2	TEDNAKTYLDFDLWYQSSIQ_1	56	18	0	6	0	0	80	0.357143	78.3894
2	TAEQTKTMLDFEVFYNSTVQ_2	48	4	0	14	0	0	66	0.442857	78.3919
2	TEEQTKTFIEFDLYYQSSLN_2	20	0	16	32	0	6	74	0.171429	78.4224
2	TDAQARSYVEFDIFFQTSLQ_2	60	14	4	22	0	0	100	0.385714	78.4326
2	IEEQEKAFLDYDLFYQSSLN_0	88	4	4	18	2	2	118	0.371429	78.4579
2	IEEQSRAWVEFDLFYQASIQ_1	50	4	0	18	0	0	72	0.4	78.5197
2	IEAQSKIYLEMEIFMQTAVQ_1	74	10	4	20	0	0	108	0.414286	78.6549
2	TEEQSKTFLEFDLFWQSSLN_0	52	0	2	18	0	0	72	0.442857	78.7064
2	ADEQEKAYLEYELYWQSSIG_2	106	50	6	22	0	2	186	0.442857	78.8102
2	TEEEAKTFLDFDLFYQTSLN_1	60	2	0	10	0	0	72	0.342857	78.8193
2	IEDNSRAWLEFDVFYQSTVN_0	46	16	14	14	0	0	90	0.342857	78.8475
2	SEEQAKIFLDFELYFQSSLN_0	60	2	0	6	0	0	68	0.271429	78.8556
2	SEDNSHIYLEFDLFYQSTLN_0	66	16	4	12	0	0	98	0.314286	78.8624
2	SEEETHTMIDWDLMYQTSLN_0	56	22	16	16	0	2	112	0.214286	78.8669
2	TEEEAKTFLDFDLFYQSSLN_2	14	0	6	36	2	0	58	0.271429	78.925
2	AADEARIFIDFEIFYQSSIN_2	86	14	6	12	14	2	134	0.342857	78.9252
2	TEEQARSFLEFDIFYNSSLQ_2	88	4	30	34	0	8	164	0.385714	78.93
2	TEANTRTWIEWDLWWQASVN_1	52	14	8	12	0	0	86	0.242857	78.9767
2	IEANAKTYLDFDVFFQSTLN_0	78	18	4	30	0	4	134	0.342857	78.9815
2	AEEQAHTFVDMDVYYESTIQ_2	46	2	4	8	0	0	60	0.314286	79.0042
2	TDEQSRAFLEFDVMFEASIG_0	68	0	0	14	0	0	82	0.314286	79.0376
2	IEEQSRIFIDYEVFMNTTLG_1	32	0	0	8	0	0	40	0.242857	79.0456
2	TAEQTRTFIEYELWWNAAVN_0	50	10	0	18	0	0	78	0.242857	79.1857
2	TEENAKAFVDFDIFYQSSLN_2	86	32	0	6	0	0	124	0.214286	79.2631
2	TEDQAKSWLDWDIFYQSALN_2	44	16	4	20	0	2	86	0.357143	79.3288
2	TDEQARSWIDYEIFWQAALN_0	56	2	0	24	2	0	84	0.414286	79.3379
2	TEEQEHTMLEYDVFYQTALN_0	76	34	4	20	0	2	136	0.428571	79.3795
2	TEEEAKAFVEFDLFYNSSLN_2	78	38	4	22	2	4	148	0.314286	79.4158
2	TEEQSKTFVDWDIFYQSSVG_0	18	2	14	12	4	2	52	0.314286	79.4722
2	AEEEAKTYVEFDLFYQSSLN_0	38	0	0	16	0	0	54	0.457143	79.4962
2	TDAQAKTFIEFEVMFQTALN_0	42	14	14	12	2	2	86	0.257143	79.5502
2	AADEEHTYVEFELFFEASLN_0	72	0	16	18	0	6	112	0.371429	79.5809
2	TEEQAKTFLDFDLFYNSTLN_0	96	24	0	36	0	0	156	0.4	79.6478
2	TEDESRTFLDYELFYQASVD_0	52	26	4	28	2	0	112	0.385714	79.67
2	AEEQARAFVEMDLFYESTLN_0	48	0	4	22	0	2	76	0.428571	79.7147
2	AEEQAHTFIDFELYYQASVN_2	42	6	12	16	6	2	84	0.285714	79.7746
2	IEEQAKSMLDFDLFWQSALN_0	72	0	0	16	0	0	88	0.328571	79.7753
2	TDEQAKTFLDFDLWMQSSLN_1	104	52	0	26	0	0	182	0.428571	79.8084
2	TEENTHTMLEMELWMNAAVN_1	18	0	4	14	4	0	40	0.2	79.8199
2	TEAQTHTYIEYEVMYQATLN_1	84	30	0	12	0	0	126	0.3	79.8367
2	TEEQAKTFLDFDLFYQSSLD_1	52	8	14	16	0	2	92	0.328571	79.8815
2	TAEQAKTFVEMELFYETTLN_0	52	0	0	14	0	0	66	0.285714	79.89
2	TEEQAKIFVDWEVMYQSSLQ_0	88	6	0	6	0	0	100	0.285714	79.8906
2	IEENSKTFLDFDLFFQSSLN_0	42	14	4	8	0	2	70	0.285714	79.9886
2	AEAEARIWLDFDLFMNTSVN_2	42	0	0	22	0	0	64	0.428571	80.066
2	TDDQTRIFVDFDIFYQSSLN_2	90	16	4	18	0	2	130	0.4	80.1479
2	TEEQAKTYLDFEIYYQSSLN_1	84	12	2	8	0	0	106	0.242857	80.174
2	TDDETKTFVDMDLFYQATLG_2	26	10	14	12	0	0	62	0.328571	80.175
2	AAEQARIMIEFELWWNASVN_2	36	0	0	12	0	0	48	0.285714	80.1953
2	TEEQAKTWLDFDLFYQSALG_2	88	14	22	18	0	4	146	0.4	80.21
2	AEAEEKTFLDFDIFYQSTLG_0	80	28	0	14	0	0	122	0.385714	80.2691
2	AAAQARTFLDFELYYQSSVN_1	34	0	0	6	4	0	44	0.342857	80.2699
2	TAEQAKTYLEFDLMYESALN_2	24	8	6	12	0	0	50	0.428571	80.2931
2	TEEQAHTWIDFELMYQSTLN_2	78	12	4	22	0	0	116	0.271429	80.2989
2	TEDQSKTFLEMEIFYNTSIN_0	64	12	4	42	0	2	124	0.385714	80.311
2	TEANAKTMVEFELFWNSTVD_1	50	6	0	20	0	0	76	0.428571	80.3837
2	TEEEAKTFLEMDLFYQSSLN_1	52	4	0	24	4	0	84	0.414286	80.3962
2	IEAQAKTWLDYDLMYETSIN_1	98	46	0	18	0	0	162	0.328571	80.4465
2	TEDEAKTFLDFEIMYQSTLQ_0	40	0	16	46	14	8	124	0.357143	80.4569
2	TDDQTHAYLDFELFYQASLQ_0	20	0	10	26	0	2	58	0.3	80.4866
2	AEDQAKSFLDFDLFYQSSLG_2	62	4	0	32	0	0	98	0.471429	80.4922
2	ADEQTKIFIDFDLFWEASVG_1	26	4	10	24	4	0	68	0.4	80.5539
2	TEAEEHTMIEFDLFYQTTVD_1	58	0	4	20	0	2	84	0.428571	80.5905
2	IEEQAKTFLEFELFWNSSLG_1	82	28	0	10	0	0	120	0.3	80.6259
2	TEEQSKAYIEWELFWQSSIQ_2	104	38	0	20	0	0	162	0.357143	80.7144
2	TAEEAKAFLDYELYYQSSVD_0	40	6	2	36	0	0	84	0.442857	80.7522
2	SDEEEKIFVEFDLFFQSALN_2	84	40	4	18	0	4	150	0.342857	80.7546
2	IEENSKTFLDFDLFFQSSLN_2	46	0	14	28	0	0	88	0.371429	80.7876
2	IAANEHSFVEYELFYQSALG_0	50	4	0	22	6	0	82	0.457143	80.7978
2	TEENSKIYLEWDIFMETSLD_0	50	0	0	26	8	0	84	0.485714	80.8684
2	TEDQEKAWIEMDVFWNSALN_2	36	0	14	28	10	2	90	0.285714	80.8773
2	TDDQTRIFVDFDIFYQSSLN_0	94	18	16	42	4	6	180	0.371429	80.8794
2	SEEQSKTMVEFELMYNTSIG_1	48	2	6	16	0	2	74	0.328571	80.957
2	TEEQARAMLDMDVFFQSTLN_0	54	0	20	22	2	6	104	0.428571	81.0192
2	IEDNSRAWLEFDVFYQSTVN_2	64	2	4	30	0	4	104	0.357143	81.1362
2	TEENARIFLEFDLYYNAALN_1	72	4	2	18	2	0	98	0.3	81.1388
2	TEEQAHTFLDFDLFYQSSLN_0	34	0	0	18	0	0	52	0.314286	81.1455
2	TEEQAKTFLDWELFYQSTLN_0	130	70	2	20	2	0	224	0.442857	81.1696
2	ADAQAKTFLEWDIYYNTTLN_2	122	28	0	8	0	0	158	0.371429	81.1906
2	TDENSHTFIDFDVFYQSTLN_1	70	14	0	24	2	0	110	0.4	81.2291
2	SEDETKAYLEFELFYQTTVN_1	48	12	4	10	2	4	80	0.271429	81.2615
2	TEANARTWVEFEVFWNTTVN_0	16	0	0	12	0	0	28	0.271429	81.2982
2	SAEEARAFVDFELFYEAAID_0	70	16	0	8	0	0	94	0.2	81.3002
2	TEEQARAMLDMDVFFQSTLN_2	78	14	0	16	0	0	108	0.357143	81.3434
2	TEEQAKTYLDFDLFYQSAIN_1	42	0	12	36	6	4	100	0.5	81.3918
2	TEEQAHSFLDFDVFWQTSLN_2	56	0	2	12	2	0	72	0.385714	81.4067
2	SEENAKTWLDWDLFFETSLG_2	34	2	0	18	0	0	54	0.4	81.4183
2	TEAQAKTFLDFDLFYQSSIN_2	82	8	6	24	0	4	124	0.357143	81.4235
2	TEDQTKTFLDFDLWMETSIN_2	72	0	12	34	8	6	132	0.285714	81.4493
2	SADQSHIYLDFELWYESTVN_2	78	16	2	26	0	0	122	0.414286	81.4771
2	TEEQAKTFLDFDLFYNSSLN_0	26	2	0	12	0	0	40	0.271429	81.4936
2	TDAESHSFIDWDVWFQSSLG_2	84	36	0	32	0	0	152	0.457143	81.5234
2	TAEQAKIFLDYELMMNTSLD_0	32	0	2	8	2	0	44	0.228571	81.5568
2	TEEESRAFLDFDIFYNSSLD_1	94	28	0	24	2	0	148	0.457143	81.5614
2	TEDQEKTYIDFDLYYESSIN_1	34	6	0	20	0	0	60	0.342857	81.5661
2	TEEQSKTFIDFELFYNSTLN_0	70	12	0	14	0	0	96	0.457143	81.5979
2	IEEEAKTFLDFDVFYQSSLD_2	60	8	0	36	6	0	110	0.414286	81.6002
2	TEENAKIFLDFDLFYQASLN_2	60	0	4	30	8	2	104	0.442857	81.6068
2	IEEQAHTWIEYEIMYQATVN_2	52	10	2	22	0	0	86	0.457143	81.611
2	IEEEARTFLDYDVWMQSSLN_0	112	40	0	24	0	0	176	0.3	81.6681
2	TEEQAKTFLDFDLFYQSAID_1	40	0	0	14	0	0	54	0.342857	81.6749
2	TAEQAKTFLDFDLFYQSSLN_2	112	44	8	16	0	0	180	0.5	81.7209
2	SAAETRIMLDMDVWYQATIN_1	56	0	8	12	0	0	76	0.371429	81.7416
2	IAEQSKTYLDFEVWYQTALN_1	60	8	4	24	0	0	96	0.242857	81.7977
2	TEEQAKTFLDFDLFYQTALN_0	64	18	0	26	0	0	108	0.3	81.8126
2	SEEEAKTFIDWDIFYQSSLN_2	56	14	0	10	0	0	80	0.414286	81.8858
2	TEEQTHTYLEFEIFWQSSID_1	26	0	18	14	0	2	60	0.342857	81.8922
2	TEEQAKTFLDFDVFMQTSLN_0	42	0	0	10	0	0	52	0.257143	81.9287
2	TADESKTMVEYEVYWQTTLN_0	80	38	16	26	0	4	164	0.414286	81.9347
2	ADEQAHTFVEMEVWMQSTLN_2	82	20	0	18	10	0	130	0.285714	82.0356
2	TEEQARTFIDFDLFYQAALD_2	36	20	4	16	0	0	76	0.342857	82.056
2	TAANERAYIEMELFMQSAVD_0	50	2	4	26	0	4	86	0.414286	82.0939
2	TDDQTRTWLDFELYMNSAVG_2	48	0	0	20	8	0	76	0.342857	82.1165
2	TEEQAHAFVDWDIMWQSALG_0	62	12	4	36	0	2	116	0.485714	82.1209
2	TDEQTHSWLEFDIFYQTALN_1	46	16	4	12	0	0	78	0.357143	82.1317
2	SEAQSKSYIEFDIFFQATIQ_2	48	18	0	14	0	0	80	0.328571	82.2073
2	SADQSKIFLEFELFYESTIN_1	38	0	0	22	0	0	60	0.242857	82.2506
2	AAEQEKTMLDFELFWNSALQ_2	96	20	10	16	0	0	142	0.428571	82.2712
2	TEAETHTYVEMEVWMQSAVN_1	20	0	0	14	0	0	34	0.228571	82.2925
2	IEEQAKTFLDFELFYQSSLN_2	104	38	16	10	2	4	174	0.371429	82.2981
2	SDEEARIWVDFDIMYETSIG_1	54	4	4	10	0	0	72	0.342857	82.3069
2	ADDQSKTFVDYDLYYQASLN_1	76	20	0	34	0	0	130	0.471429	82.308
2	TEDQAKTFLEFDVFYQSSLN_2	36	2	0	14	0	0	52	0.285714	82.3127
2	SEENAKTWLDWDLFFETSLG_0	50	6	12	16	0	2	86	0.357143	82.3165
2	TAEQSKAFLEFDVMYNSSVD_0	106	26	0	10	2	0	144	0.4	82.3216
2	TEDQSHSFVDFDLFYNSTLN_1	132	46	6	20	0	4	208	0.414286	82.3308
2	SDENSKTFVDWDVWYETSLG_1	58	22	14	26	0	0	120	0.357143	82.3536
2	TEENSRTFIDFEVYFNASLN_2	126	16	2	16	2	0	162	0.285714	82.3854
2	IEEQAKIWIDYEIFYQASIN_1	50	12	4	20	0	4	90	0.214286	82.4108
2	TEEQTKTFIDFDLFYQSSLQ_2	52	20	6	22	4	4	108	0.357143	82.4368
2	TEDQAKTFLDFDVFMQTAIN_2	24	10	4	14	8	0	60	0.157143	82.4394
2	TDANAKTYIEFDVWMNASLG_2	70	30	0	14	0	0	114	0.4	82.4559
2	TAANSRIFLEFEVFYQSALN_1	58	8	0	18	0	0	84	0.342857	82.5022
2	TEEQAKTYVDFDLFYQSSLN_2	46	14	14	26	0	4	104	0.428571	82.5358
2	IAAEAKTMIDFEIFYQATIG_0	64	14	10	20	4	2	114	0.385714	82.5508
2	SAEQSRTFIDYDLFYNASVN_2	50	2	0	24	2	0	78	0.3	82.6214
2	TDAEAKAMLDMDLFFNSSLG_0	46	14	2	14	0	0	76	0.3	82.6962
2	TEEQAKIFLDFELFMESSLN_0	42	0	4	10	2	0	58	0.271429	82.6994
2	TEDQARTFLDFDLFYQTSLN_2	82	20	0	6	0	0	108	0.371429	82.7126
2	TEAEERIWLEFEVMMETSVN_0	10	0	16	12	6	6	50	0.157143	82.7281
2	TEEQAKIFVEFELYYNSALN_0	132	32	0	34	0	0	198	0.471429	82.7495
2	IEENAKTFVDYDLFYQTTLN_1	36	0	4	16	2	0	58	0.4	82.7695
2	TAANAHAFVDWEVFWEAALD_2	22	0	2	4	0	0	28	0.128571	82.7886
2	IAAEAKTMIDFEIFYQATIG_1	70	10	16	14	2	4	116	0.442857	82.8939
2	TEDQAKAFVDFDLFYQSSLN_2	54	8	14	10	0	4	90	0.285714	82.9087
2	TAEQEKTYLDYDLYFQASIN_1	24	4	0	20	0	0	48	0.328571	82.9341
2	TEEQAKTWLDFELYYESSLN_0	62	8	4	18	0	2	94	0.328571	82.945
2	IDANTHSYIDFDIFYESSIN_2	50	6	26	30	2	6	120	0.428571	82.9569
2	TEAQSKTFLDFELFYNSSLN_0	40	4	2	20	4	0	70	0.357143	83.0891
2	TDEQAKTFLDWELMMNSAVD_0	50	6	14	14	0	2	86	0.371429	83.1229
2	AADQAKTWVEFDLWFEAAVD_2	30	14	0	10	0	0	54	0.285714	83.1334
2	TAEQAKTFLEFEVFFQSSLG_2	54	24	8	10	0	0	96	0.371429	83.1368
2	SEAQEKAFIEMDVWWQASLN_0	46	4	10	14	0	0	74	0.428571	83.1662
2	TADQAKTWVEFELWYQSSIG_1	82	26	0	24	0	0	132	0.385714	83.1984
2	TEDQAKTFLDFDVFMQTAIN_0	46	6	0	12	0	0	64	0.371429	83.2497
2	IEEQEKTFLDFDLWFNSALQ_0	48	22	0	14	0	0	84	0.414286	83.2809
2	TEAQAKTFVDWDLFYQSSLN_2	26	0	0	28	10	0	64	0.342857	83.3095
2	TEDQEKAWIEMDVFWNSALN_1	108	20	4	10	0	0	142	0.4	83.3306
2	TEEQSHTFVDFDLFYQASLN_1	54	12	16	30	4	6	122	0.314286	83.3893
2	SEAEAKTFVEFEVFYESTLQ_0	98	26	0	18	0	0	142	0.342857	83.4028
2	TEEESKSFVEFDVFYQTSLG_1	44	10	0	8	0	0	62	0.342857	83.4265
2	SEEEAKTFIDWDIFYQSSLN_1	92	32	0	14	0	0	138	0.357143	83.4643
2	AEDEAKTYVEFDVYYNSALN_1	70	6	0	18	2	0	96	0.4	83.5133
2	SEENSKAYVDMDVMWQTSVG_2	42	18	4	10	0	4	78	0.214286	83.5986
2	IAEQEHSWLEMDLFFQTTLN_0	70	66	0	14	4	0	154	0.371429	83.6396
2	TAENAKTWLDFDLFYQSALN_0	38	0	6	20	0	4	68	0.3	83.6748
2	IEAQTKSFVEWDVYWQSSVN_0	60	0	0	14	0	0	74	0.342857	83.68
2	TAAEAHTWLEMEIFFQTSLQ_1	32	0	6	20	4	2	64	0.228571	83.7041
2	TAEQTKAYLEWEIFMQSSLG_1	42	16	0	16	0	0	74	0.414286	83.7431
2	TDEETKIYLEYDLYMQSTIG_2	42	2	4	32	0	4	84	0.471429	83.7446
2	TEEQAKTWLDFDLFMQSSLN_2	48	0	0	4	0	0	52	0.271429	83.9067
2	AEANERTFLDFEIFMNTSVG_1	54	16	8	10	0	0	88	0.257143	83.9412
2	TEAQERTYLDFDVFWQSALQ_1	66	8	0	0	0	0	74	0.3	83.9595
2	IEEQSRIFIDYEVFMNTTLG_2	10	0	14	14	0	4	42	0.0285714	84.0438
2	SEEQAHIFVDFDLYMESSLN_2	68	0	6	18	0	0	92	0.428571	84.0571
2	TEDNARSFLDYELFYQASLN_2	42	0	0	14	0	0	56	0.414286	84.0599
2	IEDEEHIFVEMDLFYQTTLN_0	62	0	0	16	0	0	78	0.357143	84.0688
2	TAEQTRTFIEYELWWNAAVN_2	12	0	2	14	2	0	30	0.185714	84.0833
2	SADQSHIYLDFELWYESTVN_0	52	6	14	30	0	2	104	0.4	84.1028
2	TEEQTKTFLDFDVWMQATIN_1	22	28	18	24	8	0	100	0.4	84.1837
2	TEENAKTMLDFDLFYQSTLN_1	52	4	2	20	0	0	78	0.4	84.1891
2	IEDEAKSFIDFEIFWQSAVN_0	52	10	0	6	0	0	68	0.285714	84.2006
2	TAANAHAFVDWEVFWEAALD_1	16	0	0	4	0	0	20	0.1	84.2313
2	TAEQEKTYLDFDLWYQSALN_1	50	10	0	18	0	0	78	0.4	84.2574
2	SEENAHAYVEFDLFYQSSLN_0	66	18	0	14	0	0	98	0.485714	84.3227
2	SDEEEKIFVEFDLFFQSALN_1	124	30	30	30	16	6	236	0.385714	84.3605
2	SEEETHTMIDWDLMYQTSLN_2	14	0	0	6	4	0	24	0.257143	84.3628
2	TEEQAKTFLDFDLFYNSTLN_2	36	8	0	4	0	0	48	0.385714	84.4155
2	TADQARSYLDYEVWFNSSLN_1	42	6	4	10	0	0	62	0.442857	84.4281
2	TEEQERTFIDFDLFYQSSLN_2	48	0	22	18	0	6	94	0.314286	84.4433
2	AAAQARTMVEFDIFFQSTLN_0	30	0	0	8	0	0	38	0.214286	84.4587
2	TEEQSRTYLDYDLFYESSLD_2	24	0	16	12	2	2	56	0.214286	84.4906
2	TEDQAHTFVEYELFYESALN_0	40	12	0	24	0	0	76	0.257143	84.5608
2	TEEQAKTFLDFDLWYQSSLN_2	112	24	0	18	4	0	158	0.471429	84.5686
2	TEEQEKTMLDWDIFYQSSVN_2	72	24	0	4	0	0	100	0.257143	84.5959
2	IEAQAHTMIEMDLFFQSTIN_0	20	24	0	22	0	0	66	0.285714	84.7151
2	TEEQAKTFLDYELYFQSSLG_2	120	42	0	16	0	0	178	0.442857	84.745
2	TEENAHTFLDFDLMYQAAIN_2	32	4	0	10	0	0	46	0.357143	84.7951
2	SDANARTFIEFEVFMESSLN_1	62	24	0	16	0	0	102	0.4	84.8
2	SAEQSRTFIDYDLFYNASVN_0	54	0	0	28	0	0	82	0.457143	84.8353
2	IEENTHTYLDMEVWWNSSLN_0	44	22	0	12	0	0	78	0.385714	84.8541
2	SEANARTMIEFELWYETSIN_2	72	4	14	28	0	4	122	0.414286	84.9121
2	SDDQSRSFVEFEIFWESTID_0	34	2	4	18	2	2	62	0.371429	84.9124
2	TEDQARTFLDFDLFYQASLN_2	50	0	6	20	4	2	82	0.0857143	84.9212
2	TADQAKTFLDFDLWYQTTIQ_0	104	0	0	32	2	0	138	0.442857	84.9653
2	SADQTHTYVDFDLFMNASLN_2	60	14	0	14	0	0	88	0.357143	85.0351
2	TEEQAKTFLEMDLYYQSSVN_2	48	0	4	8	0	0	60	0.357143	85.0369
2	TDANSKSFLDYDLFMNASLQ_0	30	0	16	16	4	6	72	0.371429	85.0403
2	IEEETRTYLEFELFWQSALN_2	22	0	4	8	0	2	36	0.0857143	85.0652
2	SAAETKTFVEYEIFYQSAVQ_1	34	4	8	10	4	0	60	0.285714	85.1665
2	TEAETHTFVEFEIFMQTSLN_2	50	0	0	16	0	0	66	0.328571	85.195
2	TEEQAKTFVEYDLWYQSSLD_1	164	68	4	16	0	4	256	0.271429	85.2152
2	TEEQTHTFLDWDLFYQSSLQ_1	46	8	6	34	0	2	96	0.485714	85.2223
2	TEDEAKAFVEWEIFFQSSIQ_1	60	18	0	18	0	0	96	0.428571	85.2398
2	IAENEHSFIDFDLFYQSSIN_0	58	6	0	20	0	0	84	0.428571	85.2398
2	SEEEARTFLDYDLMYNSSLN_0	34	8	8	20	0	0	70	0.214286	85.3097
2	TEEQAHTWIDFELMYQSTLN_0	58	26	0	20	6	0	110	0.357143	85.3975
2	TDENARTFLDWDVYWQSSLD_0	60	16	6	18	2	2	104	0.257143	85.4147
2	IEEETRTYLEFELFWQSALN_0	26	12	0	14	2	0	54	0.3	85.4189
2	TDEQAKTFLDFDLFYQASLN_1	70	28	4	30	2	0	134	0.328571	85.429
2	TEEQAKTFLEFDLFYQSALN_1	46	18	16	32	10	4	126	0.285714	85.4343
2	TDEQSKIFVDFEVFYQATLD_0	52	10	0	30	2	0	94	0.414286	85.4556
2	TEDQEKAWIEMDVFWNSALN_0	74	30	18	34	0	2	158	0.528571	85.5456
2	TEEQAKTFLDFEVFYQSSIN_2	50	8	18	36	2	8	122	0.442857	85.596
2	TEEQAKAFLDFELFYQSSLQ_1	86	4	8	20	0	4	122	0.357143	85.6085
2	TEEQAHSFLDFDVFWQTSLN_0	32	4	0	16	0	0	52	0.414286	85.6983
2	TEDQAKTMLDFDLFFNSSVN_0	80	10	0	8	0	0	98	0.371429	85.76
2	AAEQEHIWVEFELFFNSSIN_0	88	16	0	16	6	0	126	0.442857	85.798
2	IEEQAKIFIEMDVYWEAAIN_0	58	2	0	0	0	0	60	0.242857	85.873
2	AADNSRSWLDFDLMFNSSIQ_2	96	18	0	4	0	0	118	0.414286	85.8753
2	TEDQAKTMLDFDLFFNSSVN_2	28	0	14	6	2	0	50	0.414286	85.9151
2	TAEEAKTMLEFDVFMNSALN_1	38	0	6	18	12	0	74	0.285714	85.9455
2	TEEQAKTYLDFDLFYQSSLN_2	86	50	8	14	0	0	158	0.3	86.04
2	TEEQAKSFLDFEIFYQSSLN_2	68	0	0	14	0	0	82	0.442857	86.0801
2	TEEQAKIFVDWEVMYQSSLQ_1	68	0	4	24	0	0	96	0.4	86.1562
2	TEEQAKTFLDFDLFYQTALN_2	64	14	0	4	0	0	82	0.414286	86.2746
2	TEEQTKTFIEFDLYYQSSLN_0	10	4	0	6	0	0	20	0.0857143	86.3196
2	TEDNAKTYIDFDLYYNSALN_2	28	0	0	30	0	0	58	0.414286	86.331
2	TADEAKTFIDFDVFYETSVQ_0	38	2	2	4	0	0	46	0.242857	86.4805
2	TEEQEKTFVDFDLFYQSSLN_1	16	0	4	24	0	0	44	0.328571	86.503
2	SDEQAHSWIEFDLFMQSALG_2	18	0	0	6	0	0	24	0.3	86.5589
2	TEEQAKTFLDFDVYYQSSLN_1	38	6	16	6	2	0	68	0.371429	86.5979
2	TEENSHTMLDFDLFYNTSIN_0	44	0	0	22	0	0	66	0.371429	86.5985
2	TEEQTKTYLDFDLFYESALN_1	100	28	18	26	6	4	182	0.342857	86.606
2	AADEAKSFLEFDLYMESAIQ_0	38	6	0	10	0	0	54	0.385714	86.6535
2	TEEQAKTFIDWDLFYQSTLN_1	66	14	4	10	0	2	96	0.271429	86.7783
2	TAANSHTWVEFELWMNSSLD_1	24	4	0	38	8	0	74	0.157143	86.8301
2	AEEEARTFLDFDLFMQSSLN_2	44	2	8	8	0	0	62	0.371429	86.8313
2	TEEEERTFVEMELYWQSSLD_1	40	0	20	40	8	0	108	0.428571	86.8693
2	IDANTKIWVDMDLFWEASVN_1	68	30	2	4	0	0	104	0.214286	86.9134
2	ADAQAHIWLDFDIWFESSLN_0	64	2	6	4	0	2	78	0.3	86.9135
2	TEEQTKTFLDFDLFWQASIN_2	78	2	0	12	4	0	96	0.428571	86.9672
2	TEEQAKTFLDFDVFYQSSVN_1	44	6	14	14	4	2	84	0.371429	86.9936
2	TEEQAKTFLDFDLYYQSSLN_2	90	34	0	10	0	0	134	0.314286	87.0078
2	TEDQTHTFIDYDIFYNASVG_1	82	12	0	4	0	0	98	0.457143	87.0108
2	IEEQEKTFLDFDLWFNSALQ_2	82	20	20	22	12	2	158	0.342857	87.0461
2	IDENSRAYVEFDIFFESSVQ_0	40	10	4	26	0	2	82	0.442857	87.1538
2	TDEQSHSWIEFEIMFNSSLN_0	44	8	14	12	2	2	82	0.271429	87.1961
2	TEENSHTMLDFDLWFQSSIN_0	34	0	2	42	0	0	78	0.271429	87.1966
2	TEEEAKIWLDFDLFFQSALN_2	104	8	4	6	0	0	122	0.385714	87.2042
2	TADQSKIFLEMEVFMNTSLQ_0	40	0	0	6	0	0	46	0.385714	87.222
2	TAEQAKTWLDFDVMYNTAVN_0	62	0	0	16	0	0	78	0.414286	87.2241
2	TADQTHSFLDFDLFYQTSVG_2	60	6	0	22	0	0	88	0.342857	87.2575
2	TEEEERTFVEMELYWQSSLD_0	46	0	8	22	0	6	82	0.414286	87.2764
2	TEANARAFIDWDVFFQSSVN_0	64	48	0	12	0	0	124	0.3	87.3285
2	IEEQAKSMLDFDLFWQSALN_2	98	36	28	30	0	6	198	0.442857	87.359
2	SEEEAKTFLEFELFFQSSLN_0	110	30	4	28	0	2	174	0.485714	87.3666
2	SEEQSKTMVEFELMYNTSIG_0	30	0	2	14	4	0	50	0.228571	87.4277
2	IEEQAKTYLDFELFYQSSVN_2	14	14	4	18	0	4	54	0.142857	87.4332
2	TEANAKSFLDFDIFYQSSLN_2	60	16	0	8	2	0	86	0.3	87.5218
2	TEENAKTMLDFDLFYQSTLN_2	24	0	10	14	2	0	50	0.285714	87.5772
2	IDAQAKTFVDWEIWYEAAVN_2	28	8	6	18	0	2	62	0.4	87.6311
2	TDEQERIFLDMDLFYQSSLN_2	42	0	12	36	12	2	104	0.257143	87.6407
2	SEEEAKTFLDFDIFYQSSLN_2	96	34	18	6	0	0	154	0.2	87.6719
2	TADQAKIMIEMDIYWQTSVN_0	90	16	0	20	0	0	126	0.457143	87.7323
2	TEAQAKAFLDWDVFYQSALN_1	44	10	0	24	0	0	78	0.414286	87.8259
2	TDANSKSFLDYDLFMNASLQ_2	66	8	2	6	0	0	82	0.328571	87.8491
2	TAANEHTFLDFEIMYQSSLN_0	30	6	16	28	2	2	84	0.385714	87.9536
2	TEAQSRTFLDYDVYYNSTVG_1	32	0	18	22	0	4	76	0.4	87.9623
2	SADQSHIYLDFELWYESTVN_1	48	6	0	18	0	0	72	0.4	87.9717
2	AADEEHTYVEFELFFEASLN_1	44	8	0	12	2	0	66	0.357143	87.997
2	TEDQTHAWLEFDIWYQAAVG_0	90	34	4	20	0	4	152	0.385714	88.0072
2	TEENAKSWLDWDLFYESSVN_2	32	4	2	24	8	0	70	0.342857	88.1963
2	IDENARSMIDYEIFYNSSIN_0	44	10	30	34	0	6	124	0.3	88.2626
2	TEAQAKTFVDWDLFYQSSLN_0	116	16	16	34	6	6	194	0.457143	88.3407
2	ADENTKSWLEMELYMQAAVN_1	26	2	0	24	0	0	52	0.342857	88.3995
2	TEDNAKIFLEFDLFYQSTIN_0	78	22	0	16	0	0	116	0.414286	88.4158
2	AEENERTMVDWDLFYNTSLN_1	68	36	0	24	0	0	128	0.371429	88.4265
2	TDENARTFLDFELMYQTALN_0	72	0	0	16	0	0	88	0.314286	88.4827
2	AAAQARTMVEFDIFFQSTLN_2	4	0	0	30	0	0	34	0.257143	88.4849
2	IEAQEKTWLDFEIWYNAAVQ_0	100	38	26	24	0	4	192	0.342857	88.5004
2	TDEQAHIWVEWDVMYETSLN_2	44	6	0	16	0	0	66	0.314286	88.545
2	IAEEEKTFVEFELFFNSSLD_0	126	22	14	14	0	4	180	0.385714	88.5463
2	TDEQAKTWLEYEIMYETTIN_0	66	2	0	24	2	0	94	0.442857	88.5923
2	TEEQAKTFLEMDLYYQSSVN_0	38	0	0	16	0	0	54	0.285714	88.6013
2	TEEQSKTFLEFDLFYQASVN_0	16	0	0	8	0	0	24	0.357143	88.6133
2	TEEQARTFLEFDLFYQSSLN_0	56	6	4	18	0	0	84	0.371429	88.6568
2	TEEQAKTFLDWDVFYQASVN_0	44	4	16	24	0	2	90	0.242857	88.7091
2	TEDQAKAFVDFDLFYQSSLN_0	50	2	4	20	0	2	78	0.314286	88.7244
2	TAAEAHTWLEMEIFFQTSLQ_2	44	8	0	18	0	0	70	0.4	88.7299
2	TDDQAHTFVDMELFMQATLN_1	58	12	8	12	0	4	94	0.257143	88.7331
2	TDAQEKAFVDYELYFQTALN_1	52	0	0	12	0	0	64	0.457143	88.8239
2	TDDQSKTFLDFELFYQSSVN_0	74	14	2	22	2	0	114	0.414286	88.8384
2	TEEEEKTFLDFDVYYQSSIN_2	20	0	4	18	6	2	50	0.2	88.8751
2	SEAEERTMLEFDVYFESSLQ_2	36	4	4	10	0	4	58	0.342857	88.8992
2	SEEQARTWIDFDLFFEASLQ_0	62	10	0	12	0	0	84	0.314286	88.9404
2	SEEQSKTFIEFEVFYESTVD_0	42	10	10	26	0	4	92	0.285714	88.9429
2	IAEEAHTFIDMDLFYQSSLQ_0	28	0	2	18	2	0	50	0.271429	88.9986
2	TADNAHTFVEMDLMMNSSLN_2	18	6	0	12	0	0	36	0.357143	89.0039
2	TEAQSKTMIDFELWYETTIN_2	42	0	0	8	0	0	50	0.2	89.0065
2	TDEEAKTWLEFEVFYQTTLN_1	84	38	4	16	6	0	148	0.371429	89.0526
2	TDDQEKAYLEYDIWMNSTLG_1	14	0	2	28	10	0	54	0.414286	89.098
2	TEENTKTWLDFDLFYESTIN_2	74	22	26	24	0	2	148	0.385714	89.1032
2	TAANTKSYLDFELFMQASLG_1	90	20	0	30	0	0	140	0.228571	89.1104
2	TEENAHIYLEWDLYYQTAVG_0	18	2	0	18	0	0	38	0.314286	89.1259
2	TEAQAKTFVDWDLFYQSSLN_1	60	0	0	18	0	0	78	0.371429	89.1286
2	TEEQAKTFLDFDLFYNSTLN_1	44	8	4	2	0	0	58	0.342857	89.2378
2	TEEQARTFLDFELFYESSLD_1	74	16	4	22	0	0	116	0.4	89.2803
2	TEEQTKTFLDFEIFFQSTIN_0	82	16	10	38	0	0	146	0.471429	89.2938
2	SAENAKSFLEFDLFYQSSLN_2	88	24	0	10	0	0	122	0.414286	89.3526
2	TEEQAKTFLEFEVFYQSSLQ_2	110	12	0	24	0	0	146	0.414286	89.3907
2	IEEQTKTFLDFEVFYQTSVG_0	34	14	0	16	0	0	64	0.271429	89.3921
2	TAENAKTFLDFDLFYQSSLN_0	100	44	0	14	0	0	158	0.314286	89.395
2	TDANARTWVDWEIYYESALQ_0	50	2	0	18	4	0	74	0.342857	89.4171
2	TDDQSKTFLDFELFYQSSVN_2	46	16	16	14	4	4	100	0.385714	89.4575
2	IDDESHTYVDYDVFYNASLN_1	72	26	18	18	0	2	136	0.342857	89.4585
2	SAAEAKIFLEFELYYNASIN_1	122	24	4	24	4	2	180	0.4	89.4618
2	TAAQSKTMLEFEIWFESSIN_1	38	0	8	14	0	2	62	0.385714	89.5074
2	TEAQAKTFIEWDLFYQTALN_1	78	28	18	18	0	4	146	0.357143	89.5899
2	TEEQAKTFLDMDLFYQSSLN_0	14	0	4	0	0	0	18	0.142857	89.6083
2	SDEQSKTFLDMELFYETALN_1	42	0	32	34	4	10	122	0.4	89.6166
2	TEDEAKAFLDWDLYWQASLG_1	62	18	6	24	0	2	112	0.285714	89.6549
2	IAEQAKTWVEFDIFMNSAVN_2	112	34	0	22	2	0	170	0.471429	89.6665
2	SEEQSKTYLEFDLMYQSSLN_1	52	10	0	10	0	0	72	0.328571	89.6671
2	TDEQTHAYVEFELFYQSALN_1	44	6	0	6	0	0	56	0.228571	89.739
2	TAEQEKTYLDYDLYFQASIN_0	36	8	0	32	0	0	76	0.385714	89.7552
2	TEEQAKTFLEFDLFYQSSLD_0	34	0	4	16	0	2	56	0.371429	89.832
2	SEEQAKSFLEFELYYQSSLN_0	42	6	0	10	0	0	58	0.328571	89.8364
2	ADDNAKIWLDFEVFYQSSIN_0	62	14	4	18	0	0	98	0.485714	89.8373
2	IEDQAHTFLDFDLYFNASIN_2	44	16	0	14	0	0	74	0.428571	89.8424
2	AEEQAHAFLDFELFWQATLN_1	40	0	0	14	0	0	54	0.328571	89.9506
2	AEEQAKSMLDWEVYYESAVN_0	44	6	0	6	2	0	58	0.242857	89.9673
2	TEEQEKTMLDWDIFYQSSVN_0	74	2	18	46	0	4	144	0.542857	90.0159
2	TEEQTKIFLEFDLFMNTSVD_1	84	14	2	30	0	0	130	0.385714	90.0273
2	TDEQAKTMLDWDLWYQTSID_0	36	0	16	34	4	8	98	0.342857	90.0557
2	TEEQAKTWLDFDLFYQAAIN_2	58	2	4	24	0	4	92	0.385714	90.145
2	TEAEAKTFVDFDIYFQSSLG_1	46	6	0	22	0	0	74	0.428571	90.15
2	TEEQAKTFLDMDLWFQSSLN_1	20	6	4	18	0	0	48	0.357143	90.2023
2	TDEQERIFLDMDLFYQSSLN_0	60	4	24	30	2	6	126	0.414286	90.2101
2	TEAQAKTFLDFDLFYQASLN_1	38	0	0	8	0	0	46	0.285714	90.2335
2	TEEQAKTFLDFDLYYQASLN_1	110	30	0	12	0	0	152	0.385714	90.2791
2	IEAETKIYLDYDVFYQSTLQ_0	46	2	0	18	8	0	74	0.385714	90.2974
2	TEEQAKTFVDFDLFYQASLN_2	74	10	10	12	4	0	110	0.371429	90.3295
2	TEEQAKTFLDWELFYQSTLN_1	64	12	0	18	0	0	94	0.414286	90.3348
2	IEEQAHTWIEYEIMYQATVN_0	116	32	0	12	0	0	160	0.471429	90.3477
2	IEDEEKIWLEFEVYMQSSLD_1	76	10	0	12	6	0	104	0.285714	90.395
2	IEDEAKSMIEYELFYQSTVN_0	62	0	0	10	4	0	76	0.357143	90.4149
2	IAENAKTFIDFELFYQASLQ_1	34	0	0	8	0	0	42	0.357143	90.4286
2	TAEQAKIFLDYELMMNTSLD_1	64	0	4	6	0	0	74	0.214286	90.47
2	TEEEAKSWLEYDLYFEASIN_2	52	24	0	6	0	0	82	0.257143	90.4702
2	AEEQAHTFIDFELYYQASVN_0	76	32	0	16	0	0	124	0.371429	90.5125
2	TEEQSKSFLEFDIFMESSLD_0	34	0	0	10	2	0	46	0.285714	90.5522
2	TEAQTHTYIEYEVMYQATLN_2	38	0	0	34	0	0	72	0.442857	90.5546
2	TDANAKTYIEFDVWMNASLG_0	8	0	4	8	0	4	24	0.142857	90.5552
2	SAAQTHTWVEFDLWYQTSIN_1	94	52	0	14	0	0	160	0.442857	90.5865
2	AAEESHTFLEFEIWYNTAVG_2	20	0	24	26	0	4	74	0.128571	90.5984
2	SEAEAKTMLDFDIFYQSSLN_0	56	0	0	20	0	0	76	0.485714	90.6063
2	TDAQEKTWLEFDIFFQASLD_2	70	2	0	10	0	0	82	0.385714	90.675
2	IEEEAKTFIEFEVYYQSTLD_1	30	10	4	20	0	0	64	0.328571	90.6931
2	IAEQSKIFLEWDIFYQTTIN_2	40	0	0	6	0	0	46	0.371429	90.7338
2	SAENAHIWIEMDVMYQTSLN_2	98	12	0	14	0	0	124	0.357143	90.7688
2	TEEQSHTWVEYELMFQTSLN_1	44	8	0	18	0	0	70	0.385714	90.7726
2	IEEQSRIWVDFEVMFETSLN_0	118	34	2	8	0	0	162	0.285714	90.8237
2	TEEEAKTFLDFDLFYQSSLN_1	16	0	24	22	24	0	86	0.228571	90.9281
2	ADEQAKTYLEFEIFFESSLN_0	86	32	20	18	0	4	160	0.185714	90.943
2	ADEQAKTFLEFELFYQSSVN_0	124	44	0	12	2	0	182	0.385714	90.9771
2	TEEQEKTWLDFDLFYQSSLN_2	78	26	0	14	2	0	120	0.342857	90.9905
2	SDENAKTFLEYDVMMQTSLN_2	82	6	4	24	2	2	120	0.414286	91.0738
2	ADDQSKTFVDYDLYYQASLN_2	110	20	6	28	0	4	168	0.442857	91.0832
2	IADEARTYIDWEIFYNASVD_1	96	38	0	18	0	0	152	0.371429	91.0904
2	SAAQAKTMLDFELFMNATVN_0	106	28	0	6	0	0	140	0.371429	91.0911
2	TEDNAKTYLDFDLWYQSSIQ_2	40	2	0	18	0	0	60	0.4	91.1169
2	AEENAHAYVEYDIFMQSALD_2	76	18	4	12	0	4	114	0.228571	91.2057
2	TEEQTRTFLEFELMYESALN_2	28	12	0	24	14	0	78	0.414286	91.226
2	TEEQEKTWLDFDLFYQSSLN_0	40	4	0	12	0	0	56	0.442857	91.2569
2	TADQEKSMLEWELFYQSSIN_0	86	40	2	16	0	0	144	0.328571	91.2969
2	TEEQEKTFLDFDLFYQSSLN_1	144	48	6	24	0	2	224	0.442857	91.3386
2	TADQAKIFLEFDLFYQSALN_0	48	8	0	4	0	0	60	0.385714	91.4014
2	ADANAKTFVEFELYYNATLN_0	64	18	0	8	0	0	90	0.357143	91.4078
2	SEEEEKTFLDFELFWNSAIN_1	64	4	2	26	4	0	100	0.314286	91.5019
2	IEAQAHTMIEMDLFFQSTIN_2	44	0	4	10	2	2	62	0.3	91.5436
2	TEDQAKIFLDFDIFYQSALN_2	46	2	14	20	4	2	88	0.314286	91.5481
2	IAENSKTFLDWDLFFETALD_2	136	16	2	14	6	0	174	0.442857	91.5761
2	TAEQAHIFIDFEVFYETSLQ_1	40	6	6	4	0	0	56	0.3	91.6201
2	TEEQAKIFLDFDLFMQTSLN_1	58	4	4	24	0	2	92	0.357143	91.6284
2	TEEQARTFIDWDLFYEASVQ_1	76	22	4	26	0	2	130	0.342857	91.6776
2	TEEQEKSFLEFDLFYQSSLD_2	36	12	4	20	8	2	82	0.3	91.6819
2	IEAQEKTWLDFEIWYNAAVQ_1	50	0	8	16	4	0	78	0.342857	91.7064
2	SEAQAHTFLDMDLFYQSSLN_0	60	14	2	18	0	0	94	0.428571	91.7201
2	IADEARTYIDWEIFYNASVD_2	46	14	6	22	2	0	90	0.271429	91.796
2	IEEQTHTFLEFELFYQSTLN_1	60	14	0	30	0	0	104	0.4	91.8315
2	TDAQSHSMLDYDIFMEATLG_1	36	0	16	16	0	2	70	0.357143	91.8711
2	TEEESRAFLDFDIFYNSSLD_0	62	8	0	2	0	0	72	0.314286	91.9519
2	TEAQSKTYLDFDLYYQSSLD_0	42	6	16	30	6	10	110	0.442857	91.9562
2	TEAQSHTFLEFDLFWQAAIG_0	76	10	0	14	6	0	106	0.342857	91.9606
2	TDAQAKAFVEFDIYFQSSIN_2	62	8	0	4	0	0	74	0.357143	92.0469
2	IDANTHSYIDFDIFYESSIN_0	12	0	0	10	2	0	24	0.357143	92.0823
2	SEEQTKTFVEFELYYQSSLN_1	34	0	2	28	4	0	68	0.257143	92.0966
2	TDEQAKTYIDFDLFYQSAIN_2	130	56	0	24	0	0	210	0.428571	92.1286
2	TADNSKAFVDFELFFQSSLN_2	124	50	0	16	0	0	190	0.485714	92.1299
2	AAEQEKIFVEFDLWYNSSLG_1	34	2	14	20	0	2	72	0.3	92.1933
2	IDAEARIFVDFELFYQSSLD_2	40	4	14	26	0	2	86	0.442857	92.2203
2	TDEQARTFLEFDIFWNSSLN_2	50	12	14	10	0	4	90	0.257143	92.2456
2	IAENEHAWVDYEIMMQSTID_1	58	8	0	18	4	0	88	0.414286	92.3391
2	TEAQTHTYIEYEVMYQATLN_0	42	2	2	18	0	0	64	0.342857	92.4202
2	TEDQAKTFVDFDLWYQSSVN_0	36	8	0	6	4	0	54	0.314286	92.4255
2	AEAESKSFIEFDLFYNTSLQ_0	36	4	0	2	0	0	42	0.285714	92.447
2	IEAETKIYLDYDVFYQSTLQ_2	56	8	0	6	2	0	72	0.342857	92.4755
2	TEAQAHTFLDFDVFYQTSIG_2	46	6	2	16	0	0	70	0.385714	92.5054
2	TEAQERTMIEYDVWFESSLQ_0	52	2	4	6	2	4	70	0.257143	92.5287
2	TADQSKIFLEMEVFMNTSLQ_2	42	0	0	6	0	0	48	0.342857	92.5984
2	TEEEAKSFLDFELFYQSSLQ_2	90	26	2	16	0	0	134	0.414286	92.6146
2	ADEEAHAYIEFELFWQSSVQ_1	14	16	0	14	0	0	44	0.114286	92.669
2	TADQSKTMLEMDIWYQASLQ_2	18	4	0	8	0	0	30	0.3	92.7174
2	TEDEAHTFLDMELYMQATIQ_1	38	0	0	10	4	0	52	0.228571	92.7933
2	IDDESHTYVDYDVFYNASLN_2	52	10	0	18	6	0	86	0.371429	92.8115
2	AADQTHTFIEFEVFYQTTLD_2	34	0	18	30	0	2	84	0.357143	92.9744
2	IEENSHIMVEMDLWYQSALN_2	48	6	4	18	0	2	78	0.485714	93.0189
2	SEEQSKTYLEFDLMYQSSLN_2	50	14	0	28	0	0	92	0.414286	93.1204
2	TDEQAKTFLDMDLFYQASLN_2	38	0	2	24	0	0	64	0.314286	93.1368
2	TEEQAKAFIDFELFYQTSLN_0	44	0	4	28	0	0	76	0.485714	93.2054
2	TEDQAHTFVEYELFYESALN_2	66	14	6	18	0	2	106	0.342857	93.2418
2	TEAETHTYVEMEVWMQSAVN_0	20	0	0	14	0	0	34	0.185714	93.2596
2	TEEQTKIFLDMELMYESSLN_2	54	0	0	16	0	0	70	0.4	93.2641
2	TEAQAKSFLDFDLFYQTTLN_0	88	16	0	16	0	0	120	0.471429	93.3655
2	SADNAKIFLDMEVFFQSALN_0	34	0	0	10	0	0	44	0.271429	93.3895
2	TDEQAKSFLDFDLFYQSSLN_2	96	28	0	20	4	0	148	0.442857	93.5134
2	TEDQARTFLDFEVFWETSLN_1	42	8	6	12	4	0	72	0.4	93.5662
2	TDDQARSFLDFELYYETSLN_2	28	0	4	4	0	4	40	0.228571	93.6129
2	SDENEHSFLEFELFYEASLN_1	66	18	6	18	0	4	112	0.371429	93.6481
2	AEENTKAYIDWDIMYQTTLN_0	106	28	2	8	0	0	144	0.314286	93.6592
2	TAEQAKTFVEMELFYETTLN_1	90	8	0	12	0	0	110	0.385714	93.6696
2	TAEQAKTFLDWDLFYQSSLN_2	94	28	0	14	0	0	136	0.4	93.6948
2	TEEQARTFIDFDLFYQAALD_1	64	6	16	18	2	2	108	0.371429	93.7062
2	TEDNAKTYIEFEVFYQSSLQ_0	54	0	0	12	0	0	66	0.257143	93.7989
2	TAANSHAFLDFDLFMNSSLN_2	70	4	0	10	6	0	90	0.328571	93.8097
2	TAENAHIMVEWDIYWQTALG_0	36	0	0	14	0	0	50	0.357143	93.8276
2	ADEQTKIFIDFDLFWEASVG_2	68	38	4	20	0	4	134	0.4	93.857
2	AEEQAKIMIDMDIFYNSALN_0	56	0	0	8	0	0	64	0.385714	93.9039
2	TEEQAHTYVEYDIMMNASLN_1	52	0	0	18	0	0	70	0.442857	94.0103
2	AAEQARIMIEFELWWNASVN_0	40	0	4	10	0	0	54	0.357143	94.0119
2	TEEEAKSFLDFDLFYESAID_1	66	4	22	24	8	2	126	0.414286	94.0687
2	TDEQTKTFVEMDLFYQSSLN_1	34	0	4	24	6	2	70	0.328571	94.1511
2	SEEQSRAFIDFELFYQSSLN_0	72	20	16	18	0	4	130	0.414286	94.1717
2	TEEQAKTYLDFDLFYQSSVN_2	58	20	4	14	0	2	98	0.285714	94.1717
2	ADEQARTYVDMEVYYNTSLN_2	40	0	4	12	0	0	56	0.3	94.2401
2	IAEQTRAFLDFDLMWEASVN_0	38	4	0	16	0	0	58	0.385714	94.2679
2	TEDQAKTMLDFDLFFNSSVN_1	40	8	0	4	0	0	52	0.314286	94.2974
2	TEENAKTYLDFDLFYQSSLN_0	80	0	16	22	10	6	134	0.3	94.32
2	TEEQEHAYIEYDLYYESTLN_0	62	18	16	34	4	6	140	0.4	94.3357
2	AADNAKIYIEFDLFYNTTLN_2	112	22	0	24	0	0	158	0.3	94.461
2	TEEQARTFLDFDVYYQSSVN_0	48	4	26	16	10	4	108	0.328571	94.4987
2	TEDQEKTFVDFDLYYNAAVD_0	96	24	0	22	2	0	144	0.357143	94.5078
2	TEEQAKTMLDFELFMQSSLN_2	52	0	6	30	2	4	94	0.285714	94.5269
2	TEEQAKTFLDFDVYYQSSLN_2	162	48	0	26	0	0	236	0.557143	94.5636
2	AAAEAHSYLDFEIFMQTSVN_1	16	8	0	10	0	0	34	0.385714	94.5964
2	SEDQEKAFLEYELFFQSALD_0	32	0	0	26	0	0	58	0.428571	94.641
2	IEEQAKAYIEMDVMMQAAIQ_2	16	0	4	10	0	0	30	0.171429	94.7463
2	SEEQAKIFLEYDLWYQASLN_2	86	20	16	42	2	2	168	0.4	94.7641
2	IEEQAKTYLDFDLFYESTLQ_0	22	0	26	8	0	4	60	0.271429	94.8051
2	TEAQAKTFLDFDLFYQSSLN_2	50	18	4	16	0	4	92	0.371429	94.8323
2	TADNAHTFVEMDLMMNSSLN_1	44	0	2	16	2	0	64	0.314286	94.8461
2	TEEESKTWLEFEVYFNSALN_1	26	4	2	18	0	0	50	0.414286	94.8933
2	AEEQAHTFIDFELYYQASVN_1	40	0	0	10	0	0	50	0.357143	94.9126
2	TEEQAKTWLEMDVMFEASID_0	76	48	24	26	10	6	190	0.3	94.9611
2	TDEEAKTFLEFELFYNSSLQ_0	62	30	0	20	0	0	112	0.328571	95.0285
2	TDEQAKAFLDFELYFQTSLN_1	14	0	4	14	2	2	36	0.328571	95.0464
2	TAEEAHSMIEFEIFMESAIN_2	54	2	6	22	10	0	94	0.371429	95.0751
2	TEEQARTFIDWDLFYEASVQ_2	40	0	0	20	4	0	64	0.371429	95.2128
2	IEEQAKIFLDFDLFYQSTLN_1	134	54	2	28	0	0	218	0.457143	95.2154
2	SEEQAKTFLDFDLWMQSTIN_1	128	36	0	14	0	0	178	0.357143	95.2328
2	IAEQSKTYLDFEVWYQTALN_0	38	4	4	16	0	2	64	0.228571	95.248
2	TEEQAHTWIDYDLFWESSLD_1	66	20	6	34	0	0	126	0.357143	95.3433
2	TEEQAKTFIDWDLFYQSTLN_0	116	54	20	26	0	2	218	0.3	95.3532
2	AEDEERTFIDFEIYYQSSIN_2	46	16	24	22	34	8	150	0.2	95.4477
2	TEDQAKSFLDFEVFYQSSLN_2	46	4	0	16	0	0	66	0.357143	95.4482
2	SEAEAKTMLDFDIFYQSSLN_1	58	0	4	16	0	4	82	0.385714	95.5243
2	AADNAKIYIEFDLFYNTTLN_1	80	30	0	0	6	0	116	0.228571	95.5608
2	TDEQAKIMLEMEIFFQSTLN_0	32	10	8	28	0	0	78	0.285714	95.6209
2	TDEQAKTYIDFEVFFQSSLQ_0	52	16	6	34	6	2	116	0.357143	95.7022
2	IEAQAKIWVEMDVYYQTSVN_2	82	14	8	18	2	2	126	0.257143	95.7232
2	SEDQAKTYLDFDLFYQTSLN_2	72	16	2	12	2	0	104	0.342857	95.7558
2	TDEQTRIMLDFDLMYQAAIN_1	50	0	0	4	0	0	54	0.4	95.7859
2	IEEQAKAYLDYDLWYEATLN_1	50	26	4	26	6	4	116	0.257143	95.8463
2	ADEQAKTYLEFEIFFESSLN_2	90	18	14	22	0	2	146	0.385714	95.8596
2	SEEQAKTFLDWDLFYETSLN_2	44	8	12	14	0	0	78	0.314286	95.8846
2	AEAQTKTFLDFDLFYNSSVG_1	70	0	6	18	0	2	96	0.4	95.9608
2	AAAEAHAYLEFELFFQAALN_2	28	0	0	28	0	0	56	0.385714	96.0637
2	TEEEAKTFLDFDLFYQSSLN_0	58	0	4	22	2	0	86	0.385714	96.0762
2	SDEQARTFIDFDVYWQAAVQ_0	78	16	4	20	0	0	118	0.271429	96.0893
2	TDDQAKTFVDFELFYQTSLD_1	58	10	18	32	0	8	126	0.371429	96.1049
2	TEDQARTFLEWDLFYEATLN_2	106	38	4	26	0	2	176	0.385714	96.105
2	IEEQTKTFLDFEVFYQTSVG_1	48	10	4	6	2	2	72	0.242857	96.1441
2	TEEQSRTYLDYDLFYESSLD_1	76	36	16	22	4	6	160	0.3	96.165
2	TEEQAHTFLDFDLFYQSSLN_1	26	28	0	22	0	0	76	0.371429	96.1747
2	TEEQAKTFVDFEIFYNSTLN_2	44	0	2	12	0	0	58	0.428571	96.2797
2	TDANAHIFLEFDLMMQAAID_1	58	16	4	12	0	0	90	0.357143	96.2957
2	AADQSRTFIEFEIFFQSSIN_0	24	0	0	14	0	0	38	0.371429	96.3288
2	TEEQAKTFLDYDVFYQSSLN_1	14	0	0	12	0	0	26	0.4	96.3385
2	TADQARAFLDWDLYFNSTIN_0	74	16	0	8	0	0	98	0.371429	96.3589
2	TEEQAKTFIDFDLFYQSSLN_2	44	10	0	20	0	0	74	0.242857	96.3684
2	AEANARIYIDYDLWYQASIN_2	26	0	10	20	0	0	56	0.4	96.3887
2	TEAEEHTMIEFDLFYQTTVD_0	78	10	0	32	0	0	120	0.414286	96.4828
2	AAAQARTFLDFELYYQSSVN_0	70	12	0	6	2	0	90	0.385714	96.5116
2	ADDNAKIWLDFEVFYQSSIN_1	130	10	0	4	0	0	144	0.457143	96.5294
2	TEEESKAWVEFEVFYEATLG_2	54	0	0	24	0	0	78	0.385714	96.5328
2	TEANAKTFLDFELFYQSSLN_1	108	6	0	38	0	0	152	0.4	96.5695
2	TEEQAKTFLDFDLFYESSLN_1	80	18	2	14	0	0	114	0.5	96.6479
2	TEEQAKTWLDFDLFYQAAIN_0	70	4	0	2	0	0	76	0.328571	96.7509
2	TAEQAKAFVDFDLFYETSLN_1	56	32	0	4	0	0	92	0.271429	96.7714
2	TEAQAKAFLDWDVFYQSALN_2	26	0	0	16	0	0	42	0.442857	96.7927
2	TEENAKSFLEFELMYQSSIN_0	66	18	0	10	0	0	94	0.357143	96.936
2	TEEQTKSFLEYELWYQSTIG_1	52	0	4	6	0	0	62	0.457143	96.9612
2	SEDQTRTWLDWDIFYNTSIQ_2	106	34	0	22	0	0	162	0.514286	97.0215
2	TEEEAKSFLDFDLFYESAID_2	42	10	4	10	2	0	68	0.342857	97.0306
2	AEEQAHAFLDYDIFFESSLQ_2	38	0	6	16	0	0	60	0.4	97.0618
2	TEEQTKTFLDFDVWMQATIN_0	46	0	0	36	0	0	82	0.342857	97.0846
2	TEDQSHTWLDFDIFYQSSLN_2	72	24	0	22	0	0	118	0.442857	97.1347
2	TEEQEHTMLEYDVFYQTALN_1	64	4	16	22	16	4	126	0.357143	97.1813
2	TEEQTHTYLEFEIFWQSSID_2	78	8	0	32	0	0	118	0.357143	97.1869
2	TAEEAHSMIEFEIFMESAIN_1	20	0	0	10	0	0	30	0.271429	97.2871
2	TEEQSKAYIEWELFWQSSIQ_0	48	0	0	20	0	0	68	0.371429	97.346
2	TEEETKIMIDFDVFFETSIN_2	180	60	4	14	0	2	260	0.385714	97.4233
2	TAENAKIMLDMELMWETTIQ_2	76	0	0	18	0	0	94	0.442857	97.4261
2	TDEQAHTYVDFDLFMQSSLN_1	36	24	0	8	0	0	68	0.285714	97.4281
2	AEAQTKTFLDFDLFYNSSVG_2	22	0	0	8	0	0	30	0.185714	97.4488
2	IDDQAKTFVDFDLFYNSSLD_1	64	36	0	22	2	0	124	0.414286	97.5533
2	TDEQSRAFLEFDVMFEASIG_1	62	2	14	14	6	2	100	0.314286	97.5551
2	TADNAHTFVEMDLMMNSSLN_0	30	0	0	16	0	0	46	0.314286	97.5832
2	SEEQAKTFLDFDLFYQSSLN_2	68	14	0	20	0	0	102	0.457143	97.6088
2	TEEQARTFLDFDLFYQSSLN_2	38	6	0	8	0	0	52	0.257143	97.6203
2	TAEETHTFIDFDLFWQASLN_2	132	46	0	8	0	0	186	0.314286	97.6461
2	TEEQAKTFLDWDLWWQSTVD_0	88	22	0	18	0	0	128	0.4	97.7732
2	TEDQAKTFVDFDLWYQSSVN_1	40	12	0	22	0	0	74	0.4	97.8396
2	IEDQAHTWIDYEVFYNSSLN_0	56	10	20	16	6	4	112	0.371429	97.9327
2	AEEQAKSMLDWEVYYESAVN_1	72	10	0	36	0	0	118	0.471429	97.9476
2	TEDQSHTWLDFDIFYQSSLN_0	70	14	0	8	0	0	92	0.371429	98.0072
2	AEENAHAYVEYDIFMQSALD_1	72	8	0	8	0	0	88	0.385714	98.0251
2	ADAQARIFLEFDVFYESSLN_2	60	2	14	16	2	4	98	0.285714	98.0253
2	TEENAKTFLDWELFWQTSLD_2	88	14	4	24	0	0	130	0.457143	98.0347
2	TEEEAKSFLDFDLFYQSSLN_0	38	8	2	14	2	0	64	0.385714	98.1138
2	TADESKTMVEYEVYWQTTLN_1	34	4	0	10	0	0	48	0.442857	98.1212
2	IEAEAHAFLEMEIFMNSSIN_0	50	0	6	8	0	0	64	0.228571	98.1515
2	SEDQSRAMLEWDLYYQSSLQ_1	58	8	6	30	0	0	102	0.4	98.1995
2	IDEQAKTYLEWDVFYQSTLN_2	60	10	0	14	0	0	84	0.4	98.2236
2	SEENAKTWLDWDLFFETSLG_1	52	6	0	18	0	0	76	0.385714	98.256
2	TDAQAKTFIDFDLFYQSSVD_0	32	4	0	34	0	0	70	0.442857	98.2597
2	SAAEAHSYVDFEIFFQTSLD_0	54	6	4	20	6	2	92	0.4	98.2753
2	TEEQAKTFLDMDLWFQSSLN_0	78	22	0	6	0	0	106	0.385714	98.2942
2	TEEQAHAFIDWELWYNSALN_2	52	4	0	8	4	0	68	0.285714	98.3335
2	TAAESHTFLDFELYYETTID_0	48	20	0	12	0	0	80	0.285714	98.3383
2	TEEQSKIYLDFDVFYETSLN_2	98	14	0	14	0	0	126	0.371429	98.3487
2	IEAQSHTMLDYDLFWNSSVG_0	66	0	4	28	0	4	102	0.485714	98.3842
2	TDDQSKTFLDFELFYQSSVN_1	32	8	2	14	0	0	56	0.357143	98.3984
2	TEENSKTFLEWDIYYQTSLD_0	52	4	6	10	0	2	74	0.242857	98.5044
2	TEDQARTFLDFDLFYQASLN_0	48	0	4	20	0	2	74	0.228571	98.5195
2	AEAQSKTWIDFELFMQTAIN_0	38	0	0	14	0	0	52	0.442857	98.5452
2	IAEQSKSFVEWDLFYNAAVG_0	14	0	0	18	0	0	32	0.271429	98.5563
2	TEDNARSFLDYELFYQASLN_0	22	0	24	44	10	12	112	0.371429	98.6417
2	IDDQTHTWVDFELMMQSAIQ_0	64	18	2	30	2	0	116	0.414286	98.6808
2	TDDQARTFLDFELFYESALG_2	72	4	0	10	0	0	86	0.385714	98.7458
2	TDENEKSMIDFELFYQSSIQ_1	66	8	8	8	0	0	90	0.328571	98.7467
2	TEEQAKTMLDFELMFQSSLN_1	34	4	0	12	2	0	52	0.428571	98.7557
2	IEEQAKTWVDWDLFFNSALG_1	50	2	0	16	0	0	68	0.4	98.7705
2	TEEQEKTFLEFDLFYQAAVN_1	24	2	2	22	0	0	50	0.5	98.7788
2	TEANTRAYLEYDLYWEASLQ_2	82	12	2	20	4	0	120	0.428571	98.7843
2	TADQAKIFLEFDLFYQSALN_1	74	24	0	14	0	0	112	0.414286	98.8469
2	SAEEERTMVEFEVFYNSTLD_0	64	14	0	26	2	0	106	0.457143	98.8561
2	IAEQSKIFLEWDIFYQTTIN_1	84	0	0	10	2	0	96	0.342857	98.9114
2	IAAQAKIMLEFDIYFESTLD_0	32	2	0	8	0	0	42	0.3	98.9612
2	TEDEARTFVDFELYWESSLG_2	24	2	2	16	0	0	44	0.385714	98.962
2	TEEQTKIFLDMELMYESSLN_0	68	4	2	28	2	0	104	0.485714	98.9782
2	TAEQEKAFLDFDLFYQSSVG_0	40	8	0	28	0	0	76	0.414286	98.9931
2	TADQTHSWLEWDVFFNTTIN_2	70	34	0	18	0	0	122	0.285714	99.0141
2	TEEQAKTFLDFDLFYNSSLN_2	96	12	0	32	0	0	140	0.414286	99.1895
2	TEEQARTFIDFEVFYNSSVN_2	58	16	4	18	0	4	100	0.385714	99.1985
2	TEEQSHTFLDFDLFYQTTLG_2	104	20	0	16	4	0	144	0.357143	99.2541
2	SDENARTWVDFELMYEAALN_0	36	2	24	20	0	4	86	0.271429	99.4391
2	TEAEEHTMIEFDLFYQTTVD_2	66	4	0	14	0	0	84	0.471429	99.4854
2	TDENSKAYLDFELFYEAAIQ_1	14	0	4	10	0	0	28	0.285714	99.576
2	TEEQEHSMIEYDLMYNSTVD_2	70	14	32	44	18	10	188	0.371429	99.5768
2	TDEQARTFLEFDIFWNSSLN_0	42	24	0	30	0	0	96	0.385714	99.5889
2	SAAEAHSYVDFEIFFQTSLD_2	62	8	0	0	0	0	70	0.314286	99.6131
2	IDEQEKIFIDWEIYFNATLN_2	56	0	0	12	0	0	68	0.357143	99.6523
2	TEAQAKTFIEWDLFYQTALN_0	68	16	4	20	0	2	110	0.328571	99.6817
2	TDEQTRTFVEFDIWYQTSLN_1	12	0	0	10	0	0	22	0.285714	99.7102
2	TAANEHTFLDFEIMYQSSLN_1	150	64	4	12	0	2	232	0.357143	99.806
2	TDAQARSYVEFDIFFQTSLQ_0	46	2	0	24	0	0	72	0.485714	99.8666
2	SEDQSRAMLEWDLYYQSSLQ_0	22	12	4	26	4	4	72	0.4	100.012
2	TDEQAHIFLDMEVMYQSSID_1	74	14	0	8	0	0	96	0.257143	100.11
2	TAEQTKAYLEWEIFMQSSLG_2	66	8	0	26	0	0	100	0.428571	100.126
2	SEEEAKTFLDFEVFYQTTVQ_2	78	20	4	14	0	4	120	0.314286	100.134
2	AEAQEHTWLEWEIFMQASLQ_2	36	6	6	14	0	0	62	0.357143	100.205
2	TDDQAKTFVDFELFYQTSLD_2	44	18	0	18	0	0	80	0.314286	100.207
2	TEANTRAYLEYDLYWEASLQ_1	90	4	10	40	0	2	146	0.514286	100.236
2	TEAEERIWLEFEVMMETSVN_2	78	16	0	14	2	0	110	0.442857	100.277
2	SDEQAHTFIDWDLFYESSLN_1	62	2	20	14	0	8	106	0.271429	100.28
2	IEDQEHSFLDFEVFYQSSLN_1	74	10	0	16	0	0	100	0.414286	100.299
2	TAEQAHTFLDFELFMNSSIN_2	80	0	0	14	2	0	96	0.328571	100.327
2	SAAQEHTYLEWELYYNSALG_0	42	2	0	8	0	0	52	0.271429	100.365
2	TEEQAKTFIDFDLFMQSSLD_1	62	18	4	24	0	2	110	0.428571	100.419
2	TAENAKSFLDWELWWESSID_1	56	10	4	12	0	0	82	0.314286	100.446
2	TADQSKIFLEMEVFMNTSLQ_1	30	4	0	10	0	0	44	0.328571	100.478
2	SDDQTRTFIEFDVMWQAAIN_1	104	44	12	22	0	2	184	0.414286	100.482
2	TADNERAMLDMDIWFQSTLQ_2	34	0	0	28	4	0	66	0.357143	100.496
2	AEEEAKTYVEFDLFYQSSLN_1	66	2	6	22	0	0	96	0.528571	100.505
2	TEENAKIFLDFDLFYQASLN_1	80	24	4	8	0	2	118	0.271429	100.566
2	IEEEEHTFLEFDLFWNSSIQ_2	60	6	16	36	0	0	118	0.442857	100.571
2	TEEQAKTFLEFELWYESSLN_0	90	12	0	10	0	0	112	0.342857	100.603
2	SEDETKAYLEFELFYQTTVN_2	58	10	0	20	2	0	90	0.4	100.61
2	SAANAHIMLEWDVFYQASVN_0	28	4	0	28	0	0	60	0.442857	100.658
2	TEEQAKTFLDFDLYYQASLN_0	64	12	4	12	0	2	94	0.342857	100.711
2	AEEQARIMLEWDIFYQSSLG_1	36	0	0	4	2	0	42	0.342857	100.756
2	AEEQARAFVEMDLFYESTLN_2	58	10	4	14	2	0	88	0.242857	100.808
2	TEANAHAMLEFELYFESSLG_2	12	0	6	8	0	0	26	0.328571	100.905
2	TEEQAKTFLDFDLFMQSSLD_2	20	4	14	18	0	4	60	0.214286	100.973
2	TDENAKTFIDFDIFFQSSLN_1	72	14	0	16	2	0	104	0.328571	100.985
2	IAEQAKTWVEFDIFMNSAVN_0	62	4	0	16	2	0	84	0.4	101.1
2	SEEQAKTWIEMELFYQSSLN_0	126	48	4	12	0	2	192	0.3	101.126
2	TEEQTRTWLDFDIFYQATVD_0	54	0	16	30	0	2	102	0.328571	101.147
2	TEAQAKSFIEFDLMYQSAVD_2	82	18	4	22	0	0	126	0.471429	101.2
2	IEAQTKSFVEWDVYWQSSVN_1	82	20	0	10	0	0	112	0.328571	101.206
2	TEEQEKAFLDWDLFYQSSLN_1	32	14	4	12	0	2	64	0.271429	101.216
2	ADDETHSFLEFEVWYESSLG_1	14	0	20	22	2	8	66	0.271429	101.243
2	IAENAKSMIEFDLMYESSIQ_2	82	12	0	14	0	0	108	0.428571	101.253
2	IEENAKTFVDYDLFYQTTLN_2	50	16	14	14	4	0	98	0.357143	101.554
2	IEEQAKAYIDFDVMYQSAIQ_2	134	32	2	18	0	0	186	0.4	101.564
2	IEAEAHIMIEFDIFWETALD_1	30	2	14	26	0	0	72	0.371429	101.642
2	TAEQAKIFVDYDVWWQSAIN_1	48	12	8	18	12	0	98	0.314286	101.695
2	TEAQAKTFLDFDLFYQSSIN_0	76	12	4	14	0	0	106	0.385714	101.732
2	TADQAHIFLDFDVFYQSTIQ_0	64	6	0	6	2	0	78	0.285714	101.747
2	TEEQAKTFLDFDLFYQSSVN_1	112	56	24	36	2	14	244	0.414286	101.766
2	IEEQAKTWLDFDLWYQSSLN_2	64	40	12	14	0	2	132	0.3	101.845
2	IEAQAKTWLDYDLMYETSIN_0	64	2	0	12	0	0	78	0.4	101.849
2	TAAQEKTFLEMDLFWQTSLG_0	96	8	2	14	4	0	124	0.328571	101.856
2	TEEQAHTYVEYDIMMNASLN_0	66	26	6	22	0	0	120	0.414286	101.876
2	SEDNAHIYIDFDLWYETAVQ_2	34	6	0	22	4	0	66	0.228571	101.938
2	TEEQTKTFLDFDLFWQASIN_1	46	18	0	14	0	0	78	0.385714	102.022
2	SEEQEKIYLDFDLWYQASIG_0	22	0	6	34	8	0	70	0.3	102.052
2	SEEQAKTFLEMDLFYQASLN_2	26	0	24	34	0	6	90	0.2	102.153
2	TEDQTKTFLDMDLFYNASLN_1	20	0	0	16	6	0	42	0.342857	102.171
2	IEENAHIWLEFDIMYNASIQ_2	82	0	14	28	6	4	134	0.428571	102.221
2	TEEQAKSFLDFEIFYQSSLN_0	30	0	8	16	0	0	54	0.371429	102.227
2	TEENAKTYLDFDLFYQSSLN_2	68	24	4	18	2	0	116	0.2	102.314
2	SAAQEKSWLEWDVFYQSSLN_0	48	8	2	18	4	0	80	0.242857	102.346
2	TEENTHTMLEMELWMNAAVN_0	48	0	32	50	0	8	138	0.371429	102.471
2	AAENARSFVEFEIFYQASVD_1	22	0	0	20	0	0	42	0.428571	102.481
2	ADEEAKIMIDYDVYYQTTLG_0	30	8	0	26	0	0	64	0.371429	102.537
2	TEEQSKTFLEFDLFWQSSLN_1	16	4	22	20	10	4	76	0.3	102.614
2	TEEQAHTFLDFELFYQSSLN_1	32	0	4	12	10	0	58	0.242857	102.719
2	ADEQAKIFVEWDVWFQAALN_2	96	64	0	12	0	0	172	0.414286	102.741
2	SEEQAKIFLEYDLWYQASLN_1	18	0	14	12	0	2	46	0.285714	102.777
2	TEDQAKTFLDFDLFFESAIN_0	110	32	0	14	0	0	156	0.242857	102.804
2	TEDQSKTYIDWDVFMQASLN_1	30	8	0	24	0	0	62	0.4	102.825
2	TEDQEKTFVDFDLYYNAAVD_1	110	28	4	22	0	2	166	0.4	102.911
2	TDEEAKTWLEFEVFYQTTLN_0	76	38	2	16	2	0	134	0.385714	102.914
2	SAEQAHTYVEFDIFYETALN_2	58	10	6	4	0	0	78	0.314286	103.063
2	TEENARTMLEMDIYYQSSLN_2	58	12	0	14	0	0	84	0.257143	103.22
2	TEAQSHTFLEFDLFWQAAIG_2	78	26	4	16	0	2	126	0.385714	103.308
2	TEAQAHTFLDFDLFYQSSLN_0	94	16	0	46	0	0	156	0.528571	103.326
2	TEDQERAWLEYDLYYQSALD_2	54	12	0	8	6	0	80	0.285714	103.344
2	ADEQEKTYLEWDLFYESAVN_1	20	0	0	16	0	0	36	0.357143	103.358
2	TEENAKAFLEWDIMYQSSLN_1	48	4	0	26	0	0	78	0.457143	103.388
2	TADQSKTMLEMDIWYQASLQ_0	32	0	28	26	4	8	98	0.185714	103.413
2	SEDQAKTYLDFDLFYQTSLN_1	56	4	2	14	0	0	76	0.385714	103.416
2	TEEQSRTFVEWDLWFQSSIN_1	48	8	0	6	0	0	62	0.357143	103.439
2	TEEEEKTFLDFDVYYQSSIN_1	70	6	14	36	0	2	128	0.457143	103.52
2	TEEQARTFLDFDVYYQSSVN_1	96	24	2	6	0	0	128	0.342857	103.577
2	IAENEHSFIDFDLFYQSSIN_2	20	0	6	16	0	0	42	0.442857	103.66
2	TAEQAHTFLDFELFMNSSIN_0	84	18	4	30	0	0	136	0.357143	103.7
2	TAAESHTFLDFELYYETTID_2	60	16	10	6	6	0	98	0.371429	103.753
2	TEANSKTMVDMEIMMQSTLQ_2	34	0	18	28	0	2	82	0.328571	103.759
2	TEDQAKTFLDFDIFMQSSLN_0	20	0	4	20	2	4	50	0.442857	103.768
2	SDEESRTFLEFDLMWESSLD_0	68	8	0	30	0	0	106	0.485714	103.791
2	TDEQAHSFLDWDLYYESSLD_1	12	4	0	14	0	0	30	0.114286	103.819
2	TEDEAKIFVEYEIYYQSALQ_2	44	0	10	32	2	4	92	0.4	103.862
2	TEDQTHTFIDYDIFYNASVG_2	24	0	16	8	0	2	50	0.385714	103.874
2	TEAQAKTYVEFEIFFETTVG_1	96	24	6	12	0	0	138	0.385714	103.899
2	TEEQAKTFVDFDLFYQSSLN_1	34	0	26	30	4	4	98	0.385714	104.076
2	SDEQAKTFLEFDLYMQSSVN_0	8	0	2	18	0	0	28	0.171429	104.088
2	TEANERTYLEYDVYFESSVQ_0	72	8	2	18	0	0	100	0.371429	104.133
2	TEDETHSFIDFEIMYQSSLN_1	40	0	0	14	0	0	54	0.414286	104.221
2	TEEQAKTFLDFDLFYQSSLG_2	80	22	0	16	0	0	118	0.328571	104.287
2	TDEEAKIFVEMDIWWQSSLN_0	22	8	6	6	0	0	42	0.3	104.372
2	ADAQAKIMLDFELWFNSSVQ_2	16	0	18	18	4	4	60	0.3	104.422
2	SEEETHTYIDMDIFMESTVQ_0	32	6	10	18	0	0	66	0.4	104.461
2	TADQTHTMLDFELWFQASID_0	64	18	0	22	0	0	104	0.385714	104.483
2	IDEQARTFVDFDLFWQSSIG_2	66	14	4	28	4	0	116	0.428571	104.521
2	TEEQAKTFIEFDLYYQSALN_1	80	40	2	20	0	0	142	0.442857	104.652
2	TEEQAKTFLDMELFYQSSLN_0	34	0	14	10	0	2	60	0.314286	104.657
2	IEANAHTFIDFDVWFEATLD_1	64	12	0	10	2	0	88	0.314286	104.665
2	TEEQTKTFLDFDLYYQSSLN_0	26	0	4	24	4	2	60	0.328571	104.765
2	TEEEAKSWLEYDLYFEASIN_0	64	8	36	30	6	4	148	0.385714	104.828
2	TEAQAKIFLEMDIFWQSSLN_1	90	30	14	26	4	4	168	0.371429	104.845
2	IDEEAKAMVDYEVFWQSSLD_2	18	0	0	18	8	0	44	0.385714	105.076
2	TDEQAKTMIEFDLFYETSLN_1	30	0	8	12	0	4	54	0.442857	105.084
2	TDEQAHTFLDFDLFYQSALN_1	56	4	16	28	4	4	112	0.471429	105.096
2	TEEQAHSFLDFDVFWQTSLN_1	86	2	0	14	8	0	110	0.528571	105.102
2	IEEQAKIWIDYEIFYQASIN_2	32	0	0	4	0	0	36	0.314286	105.104
2	TAEQAKTFLEFELYYQSSVG_0	70	6	0	12	2	0	90	0.442857	105.153
2	AEEQAHTFLEFDLFYESSLN_0	60	12	4	12	0	2	90	0.328571	105.184
2	IADEARTYIDWEIFYNASVD_0	28	10	0	6	0	0	44	0.242857	105.242
2	TEEQAKTFIDWDLFYQSTLN_2	60	22	0	4	4	0	90	0.2	105.256
2	TEEQAHTFVDFEVFMESSLD_2	162	86	8	10	0	0	266	0.371429	105.258
2	TEEQTKTFLDFDLFYQSSLN_2	76	16	0	14	0	0	106	0.3	105.357
2	SEEETHTYIDMDIFMESTVQ_2	76	20	0	2	0	0	98	0.285714	105.418
2	ADEQAKTYVDWDVFWQSSLN_1	50	12	0	6	0	0	68	0.242857	105.442
2	IEEQAKTWLEFDLMFQSSLD_1	104	28	4	24	0	2	162	0.328571	105.489
2	TEENAHIYLEWDLYYQTAVG_1	28	16	2	26	0	0	72	0.371429	105.497
2	AEAQEHTWLEWEIFMQASLQ_1	44	2	2	20	0	0	68	0.414286	105.542
2	TAENAKAWIDFDIFYETTLN_0	54	10	10	30	10	2	116	0.457143	105.563
2	SEENAHAFIDWDLYYESALN_0	72	14	0	32	6	0	124	0.471429	105.681
2	AEAQTKTFLDFDLFYNSSVG_0	48	8	4	10	4	2	76	0.285714	105.861
2	TEAQAKTFLDFDLFYQASLN_2	90	4	0	24	0	0	118	0.314286	105.892
2	SEEQARTWIDFDLFFEASLQ_1	52	18	0	8	0	0	78	0.314286	105.952
2	AAENARSFVEFEIFYQASVD_2	58	10	0	38	2	0	108	0.571429	105.978
2	IEDEAKSMIEYELFYQSTVN_2	66	14	4	36	0	0	120	0.428571	106.049
2	TDENSHTFIDFDVFYQSTLN_0	52	14	0	12	8	0	86	0.4	106.089
2	TADQTHTMLDFELWFQASID_2	48	8	0	16	0	0	72	0.328571	106.127
2	TEEQAKSFLDFDLFYQSTLN_0	88	22	4	14	6	4	138	0.342857	106.131
2	TEEQARIMIDMDLFWQSALN_2	26	0	0	14	2	0	42	0.271429	106.246
2	TEEQAKTFIDFDVFYQSSLD_1	70	0	6	26	0	0	102	0.342857	106.316
2	SAAQAHTWLEMDLFYNSTIN_0	70	8	0	12	0	0	90	0.328571	106.629
2	TEEEAHTFIDMDLYYQSSLN_1	76	32	0	34	0	0	142	0.371429	106.671
2	AAENERTWLDMDLYYNTSID_1	34	0	0	28	2	0	64	0.457143	106.683
2	TEEQTKTFLDFDLFWQASIN_0	26	0	4	12	2	2	46	0.357143	106.694
2	AEEEAKTYLDMELFYNSTLN_0	56	8	0	28	0	0	92	0.428571	106.765
2	TDAEAHSWIEYDIWMQTAIN_2	58	10	0	34	6	0	108	0.457143	106.775
2	TADQAKTWVEFELWYQSSIG_2	36	22	2	14	4	0	78	0.271429	106.784
2	TEENSKIYLEWDIFMETSLD_2	54	0	18	14	2	6	94	0.242857	106.794
2	TEEEAKSFLDFELFYQSSLQ_0	98	10	4	26	0	4	142	0.442857	106.817
2	TAEQAKIFVDYDVWWQSAIN_2	64	6	0	24	4	0	98	0.385714	106.945
2	TEDQAKTFLDFDIFMQSSLN_1	80	16	0	18	0	0	114	0.414286	106.949
2	TEEQAKTFLEFEVFYQSSLQ_1	60	4	22	28	2	2	118	0.457143	106.956
2	SDENAKTFIEFDLYFNSTLN_0	80	16	0	2	0	0	98	0.314286	106.971
2	TEEQAKTFLDFDLFWNSSLN_0	106	20	0	16	0	0	142	0.4	107.02
2	TEEESKSFVEFDVFYQTSLG_0	58	6	0	16	0	0	80	0.428571	107.16
2	TAANSHTWVEFELWMNSSLD_0	50	2	0	10	0	0	62	0.142857	107.189
2	SAEESRTFIEYDLFWQTSIN_0	46	16	0	10	0	0	72	0.4	107.191
2	TEDEEKIFLDYEVMMNAAIN_0	54	0	16	26	10	2	108	0.3	107.203
2	TDAQARTYLEFELFYQSSVN_0	38	0	0	10	0	0	48	0.385714	107.252
2	TAEEAKAFLDYELYYQSSVD_1	66	12	2	22	6	0	108	0.328571	107.272
2	IAANAKIFIEWDLFMNTSLN_1	114	26	0	32	0	0	172	0.485714	107.289
2	IEAEAHIMIEFDIFWETALD_2	30	0	0	6	0	0	36	0.171429	107.291
2	TAEQAKTFLDYDLFFQATLG_1	62	24	14	26	0	2	128	0.414286	107.306
2	TADEAKTFIDFDVFYETSVQ_2	52	0	12	16	2	2	84	0.442857	107.318
2	AEEQARTMLDFELYMQTAVG_2	86	0	0	38	0	0	124	0.514286	107.381
2	IEENSKIFLEMEIYWETTVD_2	76	10	10	18	0	4	118	0.342857	107.402
2	TEEQTHTFLDWDLFYQSSLQ_2	50	12	0	24	4	0	90	0.3	107.471
2	AAAEAHSYLDFEIFMQTSVN_0	30	0	4	30	0	2	66	0.357143	107.536
2	IEENSKTFLDFDLFFQSSLN_1	42	8	4	10	0	0	64	0.271429	107.566
2	TEANAHAFIEFEVFWNAALN_2	64	16	0	12	0	0	92	0.385714	107.602
2	SEENAHAWVDFDIYYQTSIQ_1	74	16	4	26	6	4	130	0.457143	107.707
2	AAEEEHAWVDWEVWFQTAVG_0	76	16	16	16	0	4	128	0.442857	107.727
2	TEAEAKTFVDFDIYFQSSLG_2	114	36	4	14	0	0	168	0.414286	107.809
2	AAANAHTFLEFDIMYQSAVN_1	46	8	8	24	0	0	86	0.442857	107.829
2	ADEQARTMLEWEIFYQTTLQ_0	48	0	8	24	0	2	82	0.371429	107.839
2	IEENAHIWLEFDIMYNASIQ_0	40	8	0	12	4	0	64	0.328571	107.855
2	TEDQARAYLEMELYFQSSLQ_0	50	2	20	18	2	0	92	0.342857	107.872
2	SEENSKAYVDMDVMWQTSVG_0	42	0	4	18	0	0	64	0.385714	107.981
2	TEEQAKTFLDFELFYQTALN_1	98	20	0	20	0	0	138	0.371429	107.993
2	IDDQAHTFLEFDLYFQSSVD_2	62	0	4	12	0	2	80	0.371429	108.001
2	TEEEAHTFLDFELFWQSSIN_2	28	4	18	20	0	4	74	0.457143	108.036
2	AEEQARTMLDFELYMQTAVG_0	22	0	0	10	0	0	32	0.3	108.059
2	TEDQARTFLEWDLFYEATLN_0	102	62	0	30	0	0	194	0.485714	108.225
2	TEEQAKTFLDFDLFYQSSIN_1	44	12	6	20	4	2	88	0.328571	108.229
2	TADQAHSFLDFEVWMESTVD_0	56	2	0	8	0	0	66	0.314286	108.309
2	TEDQAKSMVEWEIMMQSALG_1	66	6	4	18	0	4	98	0.414286	108.515
2	TEEEARTFIDFDVMYQSSLN_1	26	0	6	26	6	0	64	0.471429	108.543
2	TEEQAKIFIEMDLYYQATIN_2	82	24	12	38	0	2	158	0.485714	108.543
2	TEEQTKTFLEFDLFYQSSLN_0	32	0	4	16	0	2	54	0.385714	108.643
2	TAEQAHTYLDFDLFWQSAVN_0	36	0	4	10	0	0	50	0.371429	108.654
2	IADQAKTFLDYDLYWNTSLN_2	78	20	0	18	2	0	118	0.3	108.666
2	TDDQARTFLDFELFYESALG_1	42	0	0	12	24	0	78	0.4	108.668
2	AEEQERSMLEFELFFQASLQ_1	78	18	2	20	0	0	118	0.485714	108.728
2	IEAQAHTMIEMDLFFQSTIN_1	54	2	0	12	8	0	76	0.3	108.751
2	TEEQAKTFLDFDVFYNSSLD_0	78	18	14	12	0	2	124	0.385714	108.762
2	TAENAKSFLEFELFYQTSIG_2	28	0	4	18	0	2	52	0.271429	108.768
2	TEAQTKSYLDMDLMYQTSLD_0	28	4	2	24	0	0	58	0.128571	108.814
2	TEEQAKIFVEFELYYNSALN_2	98	20	4	14	0	2	138	0.357143	108.818
2	IAEQSKIFLEWDIFYQTTIN_0	124	22	0	6	2	0	154	0.371429	108.824
2	TEDEARTWLDMDIFYESALN_0	68	26	14	32	8	4	152	0.4	108.911
2	ADDNAKTFLDYEVFYEASVG_1	90	42	0	16	0	0	148	0.442857	108.917
2	TEDQAKAFLEMDIFYNTSLN_2	84	20	0	12	0	0	116	0.314286	108.943
2	TEDEAKIFIDFELYYQATVD_0	46	10	0	16	0	0	72	0.271429	108.946
2	SADNAKIFLDMEVFFQSALN_2	56	22	0	6	0	0	84	0.385714	108.969
2	AEDNSKTYIEYELFWNTALD_1	50	8	4	28	0	2	92	0.442857	109.04
2	TEEQAKTYLDFELFYQSSLN_0	40	10	6	32	0	0	88	0.328571	109.177
2	ADAQARIFLEFDVFYESSLN_0	22	0	0	10	0	0	32	0.271429	109.232
2	AEENARSFLDMDVFYNTSVN_0	40	0	16	14	4	6	80	0.414286	109.25
2	AEANARIWVEFDLYYQAALN_0	14	0	12	26	0	0	52	0.3	109.262
2	TAEQAKTMLDFELFYQTTLQ_0	26	0	0	24	6	0	56	0.428571	109.435
2	TDDNAHIYLEMDLYMNSSLD_2	70	0	4	32	0	0	106	0.471429	109.457
2	TEEQAHAFLDFEIYFESTVN_1	26	0	10	24	0	0	60	0.442857	109.462
2	TEDQAHIFVDFELFMQASLD_1	94	34	0	12	8	0	148	0.371429	109.467
2	IEANAHTFIDFDVWFEATLD_2	50	14	10	16	2	0	92	0.242857	109.502
2	TEEQAHTFVDFELFMNSSLG_0	68	0	4	26	0	0	98	0.457143	109.523
2	TEANARAFIDWDVFFQSSVN_2	148	62	0	30	0	0	240	0.442857	109.594
2	SAAETKTFVEYEIFYQSAVQ_0	28	8	16	20	0	2	74	0.385714	109.615
2	AEEQAKSMLDWEVYYESAVN_2	60	24	0	24	0	0	108	0.414286	109.683
2	SEEEAKSWLEFELMMQTSVQ_1	16	4	0	12	0	0	32	0.342857	109.685
2	AAAQAKTMLEFDVWYNSSLD_1	34	0	0	8	0	0	42	0.271429	109.792
2	TEEQAKIFLDFDLFYQSSLN_0	60	10	8	22	6	2	108	0.257143	109.932
2	IEEQEKAFLDYDLFYQSSLN_1	66	14	22	36	2	2	142	0.471429	110.037
2	TAANAHTFIEYDLYMEAALN_0	36	16	2	14	4	0	72	0.4	110.047
2	TDDETHIMIEFEVMMQSTLG_2	30	12	4	20	0	0	66	0.328571	110.112
2	IEDQAHTFLDFDLYFNASIN_1	32	2	16	26	0	2	78	0.457143	110.12
2	AADQTHTFIEFEVFYQTTLD_1	40	0	18	32	4	6	100	0.3	110.12
2	AEDQAHTFVDFEIFFNSSVN_2	48	0	0	12	0	0	60	0.342857	110.124
2	TEEQAKTFLDYDLMYQSAIQ_0	94	30	4	22	2	2	154	0.528571	110.126
2	SEDQTKAFIEFDLFYESSIN_0	68	16	20	22	2	8	136	0.414286	110.151
2	SEDQEKAFLEYELFFQSALD_1	52	2	0	14	0	0	68	0.4	110.217
2	TEDNAKIFLEFDLFYQSTIN_2	38	0	0	16	0	0	54	0.414286	110.258
2	TAENAHIMVEWDIYWQTALG_2	16	8	0	18	0	0	42	0.228571	110.291
2	TAAQEHTFIDMELWFETTVD_2	36	2	8	40	4	0	90	0.457143	110.339
2	TEENAHTFLDFELFYQSALN_2	62	0	6	20	0	0	88	0.414286	110.582
2	TDDQAKSFLEFELFYQSSLG_0	60	6	10	32	0	2	110	0.4	110.627
2	TEEQERTWLDWEIYMQSSVN_1	52	0	26	26	6	4	114	0.257143	110.733
2	TEEQAKTFLDWDLWWQSTVD_2	60	14	0	6	0	0	80	0.242857	110.735
2	TEAETKIMLDFDVWFQSSIG_0	94	0	6	16	0	2	118	0.414286	110.826
2	TEDQSKTFLDWEVFFQSSLN_1	94	10	0	20	0	0	124	0.385714	110.827
2	TDENARTFLDWDVYWQSSLD_1	50	20	2	30	0	0	102	0.414286	110.872
2	TEEQAKTFVDFDLFYQSTIN_2	50	0	8	18	0	2	78	0.271429	111.079
2	SDEQAHTWIEWDIYYQAAIN_2	50	6	0	22	2	0	80	0.357143	111.146
2	TEDQAKTFLDFDLFFESAIN_2	88	8	4	22	0	4	126	0.457143	111.177
2	AAEQEHIWVEFELFFNSSIN_1	104	34	0	4	0	0	142	0.3	111.178
2	TEDEARTWLDMDIFYESALN_2	48	4	2	14	4	0	72	0.357143	111.192
2	TAEEARTFVEFDLFWQSSIN_0	88	26	0	30	0	0	144	0.428571	111.249
2	TDEQARSWIDYEIFWQAALN_1	54	24	0	14	0	0	92	0.285714	111.275
2	TEAQSKTMIDFELWYETTIN_0	70	22	0	24	4	0	120	0.371429	111.291
2	AAEQAKTFVEFDLFMQSSVD_2	152	54	0	30	10	0	246	0.428571	111.383
2	TEENAKTFLDWELFWQTSLD_0	32	2	0	12	0	0	46	0.342857	111.404
2	AAEQARIMIEFELWWNASVN_1	50	0	0	10	2	0	62	0.385714	111.455
2	TDDQSRTYLEYDLFWEASLN_1	68	20	32	42	0	10	172	0.414286	111.465
2	IEENSKIFLEMEIYWETTVD_1	114	52	4	20	0	2	192	0.285714	111.534
2	TAENAKAWIDFDIFYETTLN_2	86	8	18	24	0	8	144	0.371429	111.54
2	IDAQTRAFLDFELFFQTSIG_2	56	16	0	16	0	0	88	0.357143	111.582
2	TEEQAKTFLDFEVFYQSSIN_0	94	40	2	12	4	0	152	0.414286	111.605
2	TEEQAKTWLDFELFYQSSLD_2	98	18	2	20	0	0	138	0.4	111.725
2	AAAQARTMVEFDIFFQSTLN_1	106	0	0	14	0	0	120	0.428571	111.728
2	TEEQEHAFLDFELFYQSSLN_2	68	16	0	22	0	0	106	0.485714	111.735
2	TEENARTMLEMDIYYQSSLN_1	94	38	0	36	0	0	168	0.357143	111.786
2	TAEQEKTYLDFDLWYQSALN_2	80	24	4	10	0	0	118	0.485714	111.871
2	SDDQTHSMIDMDLFMQSTLQ_2	22	0	0	16	0	0	38	0.314286	111.911
2	AEANERTFLDFEIFMNTSVG_2	46	0	2	30	0	0	78	0.357143	111.936
2	TDEEAKTFLEFELFYNSSLQ_1	74	20	0	6	6	0	106	0.328571	111.962
2	TEEQAKIFVEFELYYNSALN_1	84	12	0	34	2	0	132	0.442857	112.092
2	TEEQEKSFLEFDLFYQSSLD_0	22	0	6	18	0	2	48	0.342857	112.133
2	TEEQARIFLDMEVFYQSSIN_0	28	0	0	18	0	0	46	0.314286	112.136
2	TDDQEKAYLEYDIWMNSTLG_0	26	4	14	24	0	4	72	0.257143	112.143
2	AEEEARAWVDWDVWYQSAIN_0	38	0	4	30	0	2	74	0.428571	112.194
2	TAENEHTMVEWDLFYQAALQ_0	80	12	6	14	0	2	114	0.285714	112.332
2	TEEQTHAFIDMELFYNATLG_2	88	32	0	12	2	0	134	0.414286	112.333
2	TEENEKSFVDMEIFFQSSLN_2	56	8	4	30	4	0	102	0.471429	112.361
2	TDEQTRTFVEFDIWYQTSLN_2	44	0	10	20	8	2	84	0.157143	112.365
2	TEEQARTFIDFEVFYNSSVN_0	98	34	6	16	0	0	154	0.385714	112.434
2	IDENSRAYVEFDIFFESSVQ_1	128	14	0	8	0	0	150	0.371429	112.469
2	IDAEARIFVDFELFYQSSLD_0	92	22	22	22	6	6	170	0.314286	112.54
2	TEDQTHTFIDYDIFYNASVG_0	54	24	22	30	8	8	146	0.257143	112.562
2	TEAQAKIFLEMDIFWQSSLN_0	70	12	0	12	2	0	96	0.371429	112.574
2	IEDEEHIFVEMDLFYQTTLN_1	58	16	4	14	0	0	92	0.442857	112.577
2	TEDQAKIWLDFEVFYNSSLG_0	32	2	0	14	0	0	48	0.228571	112.619
2	TEDEARTFVDFELYWESSLG_0	40	12	6	26	2	0	86	0.4	112.668
2	IEEQAKTWVDWDLFFNSALG_2	92	56	0	12	0	0	160	0.385714	112.681
2	AAEQAKTFVEFDLFMQSSVD_0	130	42	0	10	8	0	190	0.457143	112.684
2	TAEQAKTFLEFEVFFQSSLG_1	64	6	0	8	0	0	78	0.385714	112.824
2	TEEEEKTMVEFELFYQTALG_1	44	6	18	24	8	2	102	0.342857	112.824
2	TAEEAKAFLDFDLWYNSAID_0	86	12	0	14	0	0	112	0.457143	112.875
2	TEEQAKTFLEFDLFYQSSLN_1	62	12	0	12	0	0	86	0.428571	112.948
2	AAAQARTFLDFELYYQSSVN_2	76	22	0	22	0	0	120	0.328571	112.951
2	TEDNARSFIEYDVFYNTAID_0	72	8	2	4	0	0	86	0.257143	113.054
2	TEEQAKTWLEFEVFWQSALD_2	24	0	0	14	0	0	38	0.4	113.059
2	TEEQAKTFLDFDLFYQTSLN_1	46	16	0	10	8	0	80	0.328571	113.128
2	TDENAKTFIDFDIFFQSSLN_2	60	2	0	12	0	0	74	0.457143	113.238
2	TDEQAKTFLDFDLFYQASLN_0	76	20	12	8	2	0	118	0.342857	113.313
2	IEENTHTYLDMEVWWNSSLN_2	70	0	4	24	0	2	100	0.528571	113.315
2	TAEQEKTYLDFDLWYQSALN_0	58	8	0	6	0	0	72	0.357143	113.367
2	TAENAKTFLDFDLFYQSSLN_1	50	12	4	10	6	2	84	0.357143	113.484
2	SEEEARTFLDYDLMYNSSLN_1	64	24	14	8	0	0	110	0.357143	113.491
2	IEAQAKIWVEMDVYYQTSVN_0	36	20	2	12	0	0	70	0.342857	113.505
2	TAANERAYIEMELFMQSAVD_2	58	0	0	26	6	0	90	0.485714	113.554
2	TDAQAKAFVEFDIYFQSSIN_1	68	8	4	10	0	4	94	0.271429	113.591
2	TEEQAKSMLDWEVFYQTTLN_1	40	26	14	24	4	2	110	0.171429	113.789
2	AADEARIFIDFEIFYQSSIN_0	24	0	0	8	0	0	32	0.157143	113.802
2	TEENAHTFLDFDLMYQAAIN_0	116	14	2	28	0	0	160	0.385714	113.857
2	IDAQAKIWLEWDLFYQAALG_1	72	2	4	10	0	2	90	0.371429	113.872
2	SEEETHTMIDWDLMYQTSLN_1	52	10	0	20	4	0	86	0.342857	114.011
2	TEAQAKIFLDMDIFWQSSLN_2	84	20	12	24	2	4	146	0.4	114.024
2	IEEQAKSWLDFELFMNTSIN_2	74	14	2	8	0	0	98	0.4	114.146
2	SEENAHAFIDWDLYYESALN_2	48	4	4	18	0	4	78	0.3	114.29
2	AEDEAHTWIDFDLMFNASLN_2	84	22	14	20	2	4	146	0.428571	114.301
2	AEDQAKTYLEMEIFMEASLG_1	122	32	0	22	0	0	176	0.4	114.316
2	TEEQSKIYLDFDVFYETSLN_0	36	4	22	4	0	2	68	0.357143	114.332
2	AEEQAHTFVDMDVYYESTIQ_0	38	0	0	18	0	0	56	0.342857	114.413
2	TDEQAKTFLDFDLWMQSSLN_0	34	0	40	36	6	12	128	0.371429	114.454
2	AEEQAHSMLEFDLYYETTIN_1	88	32	14	26	6	4	170	0.342857	114.599
2	AEDEARTFIEFEIFYESSIG_2	42	2	0	10	4	0	58	0.371429	114.634
2	SEDEARTMVDFDLFFQSSLD_2	88	8	0	24	6	0	126	0.528571	114.635
2	TEDQAKTFLDFDIFYNSSLN_1	96	14	6	22	0	0	138	0.328571	114.638
2	TEEQAKTFLDFDLFYQSSVN_2	36	0	16	36	4	8	100	0.442857	114.672
2	TEDQSRTFLDFDLFMQSSLN_2	74	34	28	28	28	4	196	0.328571	114.685
2	SDEQAKTFLEFDLYMQSSVN_1	100	24	4	10	0	2	140	0.4	114.693
2	TADQTHSWLEWDVFFNTTIN_1	22	6	0	14	0	0	42	0.414286	114.695
2	IEAQSKIYLEMEIFMQTAVQ_2	72	10	0	8	0	0	90	0.371429	114.717
2	TEEQEKTWLDFDLWYNSTLN_0	110	22	8	30	0	0	170	0.314286	114.824
2	SDENAKIWIEMDIYYEASVN_2	66	0	8	16	0	0	90	0.4	114.869
2	TEEQAHSYLDFDVMYNTTVN_0	28	0	16	20	4	4	72	0.185714	114.914
2	TEEQAHAFLDFEIYFESTVN_2	90	2	0	30	4	0	126	0.457143	115.123
2	TEEQAKTFLEFDLFYQSSLD_1	52	12	0	6	0	0	70	0.3	115.162
2	TAAQSKTMIDFEVYYQSTVN_2	32	2	14	28	0	0	76	0.4	115.259
2	TEENSKTFLDFDLFYQSSLN_1	56	6	4	36	0	2	104	0.414286	115.323
2	IEAETHSWIDFELMMETSVG_1	28	8	18	14	8	4	80	0.371429	115.427
2	TAAQAKTFIDFEVWFNSALN_2	60	14	4	8	0	4	90	0.228571	115.565
2	IEEESKTYLEMELFYETALN_0	64	0	18	14	2	6	104	0.3	115.604
2	TEEQTHTMVDWDLFWETSLN_1	54	22	4	12	0	2	94	0.214286	115.616
2	SDENSKTFVDWDVWYETSLG_0	58	26	6	26	0	0	116	0.285714	115.678
2	IEANAHIMLEWDIFYNTTLD_1	70	14	18	22	2	6	132	0.428571	115.804
2	SEEQAKTFLDWDLFYETSLN_0	52	0	0	28	0	0	80	0.371429	115.874
2	AAAQARTYLEFDIFYNSALN_1	46	2	8	12	0	0	68	0.414286	115.922
2	TEENAKIFLDFDLFYQASLN_0	54	2	14	8	0	2	80	0.385714	115.951
2	TAEQAHTYLDFDLFWQSAVN_1	40	4	0	30	4	0	78	0.471429	116.112
2	TEEQEKTYVDFDLFYESSIN_2	8	0	22	36	4	10	80	0.271429	116.152
2	TDDQTHAYLDFELFYQASLQ_1	60	0	14	28	16	2	120	0.4	116.173
2	TDENSHIFLEYDVFYETTLD_0	18	14	2	4	0	0	38	0.285714	116.362
2	IEEQAKSWLDFELFMNTSIN_1	96	24	0	22	0	0	142	0.357143	116.411
2	TEEQAHTFLDFDLFYQSTLN_2	36	0	0	14	0	0	50	0.385714	116.442
2	TEENAKSFVEYDLFWESSIQ_1	36	6	0	8	0	0	50	0.314286	116.457
2	TEENTKTYVEYDVFMNSALN_2	66	10	18	40	8	6	148	0.514286	116.459
2	TEEQEHSFLEFELWYETTIN_1	80	20	4	18	4	4	130	0.314286	116.675
2	TEEEAKSFLDFDLFYQSSLN_1	40	0	0	18	0	0	58	0.357143	116.679
2	TAENAKTWLEFDLFYQSSID_1	20	0	0	10	0	0	30	0.257143	116.746
2	TEENTKTMLDWEIYWQAALN_2	30	2	8	16	0	2	58	0.3	116.846
2	TEENAKTFLDFDLFMESSLN_2	116	30	0	18	0	0	164	0.457143	116.918
2	TADEEKSFLDFEIWYQSSLN_1	96	14	2	10	4	0	126	0.328571	117.077
2	ADEEAKTWIEWEVMYEASIN_0	78	6	2	18	0	0	104	0.385714	117.113
2	TEEQEKTYVDFDLFYESSIN_0	20	2	0	4	0	0	26	0.385714	117.185
2	ADEQEKAYLEYELYWQSSIG_0	46	4	2	24	4	0	80	0.442857	117.231
2	TDAQAKTFLDFDLFFQASLN_1	104	16	0	16	2	0	138	0.471429	117.391
2	TAENAKTFLDFDLFYQSSLN_2	44	0	0	34	12	0	90	0.371429	117.469
2	IEAEAHAFLEMEIFMNSSIN_2	70	32	0	4	2	0	108	0.185714	117.543
2	TAEQAHIFIDFEVFYETSLQ_0	64	6	0	6	0	0	76	0.271429	117.642
2	TEEEAKTFLEFDLFYNSSLN_0	196	86	8	14	2	0	306	0.314286	117.767
2	AAENERTWLDMDLYYNTSID_2	52	12	14	30	10	4	122	0.357143	117.815
2	TEENSKTFLEWDIYYQTSLD_1	78	8	0	26	0	0	112	0.4	118.037
2	SAENAKSFLEFDLFYQSSLN_1	76	12	2	30	0	0	120	0.5	118.109
2	IADQAKTFLDYDLYWNTSLN_1	40	2	4	8	0	2	56	0.314286	118.194
2	TEEETHIFLDMEIYYNSALQ_0	48	0	10	28	0	2	88	0.457143	118.248
2	IEDQARAWLEFEVFFNSSLN_1	28	0	2	30	4	0	64	0.442857	118.315
2	TEANERTYLEYDVYFESSVQ_2	46	10	0	30	6	0	92	0.3	118.475
2	SDEQAHTFIDWDLFYESSLN_2	56	4	18	26	0	4	108	0.257143	118.48
2	IAENSHIMIEFDLWYQTTVN_1	52	6	0	14	2	0	74	0.385714	118.492
2	SEEQAKIFLEYDLWYQASLN_0	104	8	32	38	8	8	198	0.485714	118.525
2	TADQARSYLDYEVWFNSSLN_2	50	12	0	18	0	0	80	0.414286	118.572
2	SEEQAKTFLDFDLFYQSSLN_1	38	14	4	16	0	2	74	0.4	118.703
2	TEDQAKIWLDFEVFYNSSLG_1	94	26	4	38	0	2	164	0.5	118.709
2	IEEQTHTFLEFELFYQSTLN_0	40	8	10	20	0	0	78	0.371429	118.724
2	AADQTHTFVDFDLFYQATVN_1	76	8	0	10	0	0	94	0.4	118.811
2	TADQARAFLDWDLYFNSTIN_1	44	2	0	12	0	0	58	0.314286	118.828
2	TDENAKTFIDFDIFFQSSLN_0	60	18	0	32	0	0	110	0.528571	118.941
2	SEEQAKTFIEWEIFYQSTVN_2	114	16	4	28	0	0	162	0.4	119
2	SEDEAKAMLEYDIYYQSSIQ_1	114	48	0	12	0	0	174	0.385714	119.057
2	TEEQAKTFLDFDVFMQTSLN_2	96	20	4	18	0	2	140	0.342857	119.082
2	SEEQSHTFIDFDVFYESSIQ_1	136	72	8	44	0	2	262	0.471429	119.126
2	TEENAKTFIEMELWWNTTID_0	66	10	12	14	0	0	102	0.285714	119.247
2	TEEQAKTMLDWDLFYQSSLN_1	34	6	6	26	0	4	76	0.5	119.26
2	TEEETKTMVDFDLFFQSTLN_2	50	10	14	20	8	0	102	0.385714	119.387
2	AAEQAKTFVEFDLFMQSSVD_1	82	8	0	12	0	0	102	0.3	119.457
2	TEAQAHTFLEFDIFYNSSVD_1	12	0	2	24	2	0	40	0.342857	119.587
2	TEEEAKSFLDFELFYQSSLQ_1	74	10	10	26	0	2	122	0.442857	119.595
2	TEAETKIMLDFDVWFQSSIG_2	76	22	16	34	2	6	156	0.414286	119.603
2	TEEQSKSFLEFDIFMESSLD_1	52	12	4	26	2	4	100	0.285714	119.636
2	SDDQTHSMIDMDLFMQSTLQ_1	72	0	12	40	16	2	142	0.357143	119.678
2	TEDQAKTFVDFDLFWQSSLN_0	124	34	0	20	0	0	178	0.442857	119.703
2	TDEEARTFLEMDIFMNASLD_2	50	0	4	26	0	2	82	0.414286	119.711
2	IEEQAKTYLDFELFYQSSVN_0	76	20	14	28	0	2	140	0.442857	119.742
2	TEENSKTFLDFDLFYQSSLN_0	82	8	0	20	0	0	110	0.3	119.747
2	TEANTRTWIEWDLWWQASVN_0	106	22	12	32	0	2	174	0.428571	119.864
2	TDENARTFLDFELMYQTALN_2	66	12	10	28	0	0	116	0.428571	119.953
2	TEDQERAWLEYDLYYQSALD_0	34	0	12	12	2	0	60	0.385714	119.968
2	TDANSKIFLDYDVWYQSSLN_2	98	38	0	16	0	0	152	0.485714	120
2	TEEQERTFLDFDLFYQSSLN_0	54	4	0	14	0	0	72	0.385714	120.072
2	TEEQAKTFLDFDLFWNSSLN_1	106	14	26	22	8	2	178	0.257143	120.271
2	TEDQAKSMVEWEIMMQSALG_2	100	30	0	16	2	0	148	0.357143	120.284
2	IEANAHTFIDFDVWFEATLD_0	84	8	0	10	4	0	106	0.357143	120.289
2	TEDQAKAFLEMDIFYNTSLN_1	80	0	0	4	0	0	84	0.4	120.298
2	SEEESKSFVEMEIFWETSVD_2	84	18	0	12	2	0	116	0.357143	120.38
2	TAENAKSFLEFELFYQTSIG_1	122	26	10	18	0	2	178	0.414286	120.395
2	SDAQARAYLEWDVFFQTSLN_0	18	4	16	32	2	8	80	0.385714	120.405
2	TEDQSKTFLEMEIFYNTSIN_1	36	0	0	22	8	0	66	0.4	120.413
2	ADAQAHIWLDFDIWFESSLN_2	68	20	0	22	2	0	112	0.342857	120.575
2	TDENTKTWIEFELFYETSID_0	44	6	0	20	8	0	78	0.371429	120.607
2	AEEQAKTYLEWDLMYQTSIN_2	44	0	0	26	2	0	72	0.414286	120.697
2	TEDEAKIFLDYDIYYQSSLN_2	96	12	12	16	4	0	140	0.4	120.743
2	TDEQAKTFLDFDLWMQSSLN_2	52	0	22	36	4	6	120	0.457143	120.868
2	TEAQAHTFLDFDVFYQTSIG_0	30	8	0	6	2	0	46	0.157143	121.037
2	TDEQAKTMLDWDLWYQTSID_1	36	0	30	34	0	4	104	0.314286	121.115
2	TEEQAKTFLDFDLYYQSSLN_0	68	4	32	20	2	6	132	0.357143	121.151
2	TEEQTKTFLDFDIMFQSSLN_1	62	0	4	46	0	4	116	0.528571	121.159
2	TDEEAKTFIEWEIWMNSTIQ_1	36	0	4	34	4	0	78	0.385714	121.198
2	IEEQAKTMLEFELFYESSLN_1	22	0	16	12	6	2	58	0.171429	121.219
2	TAANAKTYLDFEIFYQSSIN_1	56	0	0	20	0	0	76	0.471429	121.243
2	TEEQSKIYLDFDVFYETSLN_1	34	10	16	14	0	2	76	0.385714	121.333
2	AEEQAHSMLEFDLYYETTIN_2	36	10	8	22	0	4	80	0.342857	121.342
2	IEENSHIMVEMDLWYQSALN_0	56	18	4	16	0	4	98	0.428571	121.413
2	TDAQTRSFLEFDLYFQSSIN_1	62	22	4	28	2	2	120	0.314286	121.429
2	IDDQTHTWVDFELMMQSAIQ_1	72	28	0	16	0	0	116	0.257143	121.481
2	SEAQAHTFLDMDLFYQSSLN_1	12	0	8	18	2	0	40	0.357143	121.516
2	ADAESKAMIDYEIWFETSLN_0	52	10	8	18	0	2	90	0.271429	121.563
2	TAANAKIFIDWDLFYNAALG_1	78	20	0	24	0	0	122	0.371429	121.721
2	TEDNAKTYIEFEVFYQSSLQ_1	50	14	20	28	4	2	118	0.285714	121.743
2	TEEQARIMIDMDLFWQSALN_1	18	0	0	18	8	0	44	0.314286	121.755
2	IEEQAKTFLEWELFYQASLG_1	44	6	0	12	0	0	62	0.214286	121.798
2	SEEQAHIFVDFDLYMESSLN_1	54	20	14	16	2	4	110	0.357143	121.806
2	TEAQAKTFLDFDLFYQSSLN_1	76	4	8	8	0	0	96	0.371429	121.84
2	TEEQAHTWIDYDLFWESSLD_2	48	8	4	12	4	0	76	0.328571	121.906
2	TEDQAKSWLDYEVFFQASLN_0	94	4	4	26	0	0	128	0.442857	121.93
2	TEDQEKTFVDFDLYYNAAVD_2	124	52	16	24	0	4	220	0.357143	121.978
2	AEDNAKTYLDFDLFYQASIG_2	38	0	0	12	0	0	50	0.328571	122.051
2	AEDEARTFIEFEIFYESSIG_0	46	0	22	20	2	10	100	0.214286	122.121
2	TEEQSKTFLEFDLFYQASVN_1	62	10	4	16	0	2	94	0.442857	122.133
2	IDDQAKAFLDFELFYQSAVN_1	38	2	12	14	2	0	68	0.442857	122.164
2	TEEQAKIFLDFDLFYQSSLN_1	36	2	0	12	0	0	50	0.4	122.25
2	TEEQAKTFLDYDIYYQTTLN_1	84	16	2	28	2	0	132	0.528571	122.415
2	SAEESRTFIEYDLFWQTSIN_2	116	58	18	22	4	0	218	0.442857	122.472
2	TAENAKAWIDFDIFYETTLN_1	40	4	4	24	10	4	86	0.328571	122.557
2	TEDEAKAFLDWDLYWQASLG_2	30	6	18	16	0	4	74	0.414286	122.568
2	TEEQAKTFVEYDLWYQSSLD_0	80	10	4	24	0	0	118	0.485714	122.608
2	TDDNAHIYLEMDLYMNSSLD_0	22	2	0	16	8	0	48	0.4	122.621
2	AEEQAKIMIDMDIFYNSALN_1	30	0	0	16	2	0	48	0.285714	122.636
2	AEEQAHTYLDFDLFYQTAVQ_0	54	32	0	12	0	0	98	0.414286	122.684
2	TEEQAKTYLDFEIYYQSSLN_2	68	10	16	24	2	2	122	0.371429	122.684
2	TEAQAKTWVDFDLFWQSSLN_0	50	8	4	26	0	2	90	0.471429	122.689
2	TAEQAKTFLEFEVFFQSSLG_0	88	30	0	4	0	0	122	0.314286	122.783
2	AAAQARTYLEFDIFYNSALN_0	38	0	14	22	4	4	82	0.285714	122.869
2	AEEQARAFVEMDLFYESTLN_1	36	2	14	30	0	4	86	0.4	122.969
2	TDEQEHTFLDFDLFYESSLN_0	34	0	14	30	4	2	84	0.3	123.085
2	TEAQTRIYIEWDLFYQASLN_0	54	4	0	2	0	0	60	0.285714	123.111
2	TEEQTKTFIDFDLFYQSSLQ_1	46	8	8	20	2	4	88	0.3	123.148
2	TEDNARSFIEYDVFYNTAID_2	102	38	16	20	0	4	180	0.428571	123.201
2	TEDQAHTFVEYELFYESALN_1	48	12	0	22	0	0	82	0.471429	123.207
2	TEEQTKTYLDFDLFYESALN_2	80	26	0	16	2	0	124	0.428571	123.301
2	TEDQAKTWLDFDLFYQSALN_0	30	4	2	26	4	0	66	0.357143	123.313
2	TADQAKIMIEMDIYWQTSVN_1	50	4	22	46	0	10	132	0.371429	123.346
2	AADNAKTYVDYDIFYNSSLN_1	44	16	0	12	0	0	72	0.271429	123.379
2	TEEEARAFLDFEIFFQTSLN_2	194	78	0	22	6	0	300	0.471429	123.536
2	ADDQSKTFVDYDLYYQASLN_0	62	14	4	12	0	0	92	0.4	123.562
2	TEEQAHTYVEYDIMMNASLN_2	36	0	4	30	0	4	74	0.3	123.584
2	TEENTKTYVEYDVFMNSALN_0	30	0	2	24	0	0	56	0.328571	123.592
2	ADEQEKAYLEYELYWQSSIG_1	68	8	4	32	2	2	116	0.485714	123.679
2	TEEQAHTFLDFDLFWQTSLN_0	20	8	2	14	0	0	44	0.342857	123.714
2	TEENAKSFLEFELMYQSSIN_1	92	10	0	28	0	0	130	0.442857	123.766
2	IDANTHSYIDFDIFYESSIN_1	26	8	0	22	0	0	56	0.442857	123.857
2	TEDQAKAFIEMDLFWQTSLN_1	48	6	12	8	0	2	76	0.314286	123.92
2	SAAQTHTWVEFDLWYQTSIN_2	70	32	0	16	0	0	118	0.342857	123.951
2	TEDNARSFIEYDVFYNTAID_1	52	0	2	10	2	0	66	0.357143	123.968
2	TEAQTKSYLDMDLMYQTSLD_2	118	18	0	38	0	0	174	0.457143	124.108
2	TDAQEKTWLEFDIFFQASLD_0	60	12	0	16	2	0	90	0.428571	124.156
2	TEEQEKTFVDYEIMFNTSLN_2	86	30	0	16	0	0	132	0.314286	124.257
2	TEEQAKIFLDFELFMESSLN_1	62	2	30	24	0	2	120	0.428571	124.297
2	TEEQAKTMLDWDLFYQSSLN_2	34	0	4	28	4	0	70	0.228571	124.348
2	TDEQSRAFLEFDVMFEASIG_2	62	12	0	22	0	0	96	0.385714	124.366
2	AADQAKTWVEFDLWFEAAVD_0	56	24	16	6	0	4	106	0.228571	124.387
2	AEANTKAFLEMDIWFEATIQ_1	60	0	2	24	4	0	90	0.5	124.592
2	TEAQAKTYVEFEIFFETTVG_2	34	0	0	26	0	0	60	0.457143	124.634
2	TDDETHIMIEFEVMMQSTLG_0	46	0	4	32	0	2	84	0.271429	124.678
2	IDEQAKTMLDYDIFFQTSLD_1	64	16	2	30	0	0	112	0.442857	124.686
2	TAEEEKIFLEFDIMYNTTIQ_0	78	10	0	8	4	0	100	0.342857	124.72
2	TEEQTKTWLDFELFYQSSLN_0	44	0	6	10	0	0	60	0.442857	124.725
2	TEEQAKAFLDWDLFWQSSLN_0	64	2	0	12	8	0	86	0.385714	124.783
2	ADEQAKIFVEWDVWFQAALN_1	66	20	14	28	2	2	132	0.485714	124.791
2	TAAQARTWIEMDLYFNATIN_1	30	0	0	8	0	0	38	0.242857	124.872
2	TEAQAHIFLDFDLWYESTLN_0	70	20	4	24	0	2	120	0.414286	124.887
2	IAEEEKTFVEFELFFNSSLD_1	58	4	4	16	0	2	84	0.442857	124.892
2	AEEQAKSMIEFEIWMQTALN_0	16	0	6	12	2	0	36	0.2	124.916
2	IEDNTKAFIDYELMYQTAIQ_2	78	22	0	6	0	0	106	0.357143	124.927
2	AADQAKTWVEFDLWFEAAVD_1	66	8	8	10	0	4	96	0.285714	124.998
2	TEDQAKSWLDYEVFFQASLN_2	60	10	0	16	0	0	86	0.4	125.005
2	TEEQAKTFLDFDLWYQSSLN_1	56	10	0	16	0	0	82	0.414286	125.031
2	SEANARTMIEFELWYETSIN_0	138	40	0	26	0	0	204	0.542857	125.042
2	TEDNAKIFLEFDLFYQSTIN_1	72	2	2	24	0	0	100	0.4	125.054
2	SDEEARIWVDFDIMYETSIG_2	46	0	2	14	8	0	70	0.414286	125.072
2	TEAQSKTYLDFDLYYQSSLD_1	40	6	0	6	0	0	52	0.228571	125.074
2	TEEQAKTFLDFDLFWNSSLN_2	30	12	8	6	4	0	60	0.285714	125.09
2	SEAQAKTFLDMDLMFQSTLN_1	52	0	8	14	0	0	74	0.314286	125.149
2	TEEQEKTFLDFELFYQTSVQ_0	60	16	4	10	0	0	90	0.442857	125.267
2	TDENSHIFLEYDVFYETTLD_1	30	0	8	16	2	0	56	0.342857	125.279
2	TAEEEKIFLEFDIMYNTTIQ_1	48	6	14	16	2	4	90	0.442857	125.348
2	TEDQAKTFVDFDLFWQSSLN_1	48	2	0	14	0	0	64	0.471429	125.382
2	TDEQAHSFLDWDLYYESSLD_0	66	4	12	10	0	2	94	0.385714	125.606
2	TEDQARTYVEMDLWYESSIN_2	36	0	0	12	2	0	50	0.314286	125.747
2	TEENSRTFIDFEVYFNASLN_1	64	10	0	6	0	0	80	0.228571	125.835
2	TEEEAKIWLDFDLFFQSALN_1	100	16	0	12	6	0	134	0.471429	125.892
2	TEDQTKTFLDFDLWMETSIN_1	92	16	0	24	0	0	132	0.471429	126.024
2	TDDNTRIWVDWELWYQAAVD_2	70	6	16	14	4	6	116	0.442857	126.111
2	TEENAKSFLDMDIFMNTAVD_0	56	4	0	4	0	0	64	0.3	126.179
2	TEAQAKTFLDFDLFYQSSIN_1	74	22	0	8	0	0	104	0.414286	126.198
2	TDDQSRTYLEYDLFWEASLN_2	38	2	4	34	6	0	84	0.428571	126.218
2	TEEQAKTFLDFDLFYQSAID_2	108	36	4	14	6	0	168	0.371429	126.272
2	TEANTRTWIEWDLWWQASVN_2	74	14	4	14	8	2	116	0.314286	126.297
2	IEDNSRAWLEFDVFYQSTVN_1	86	26	2	28	0	0	142	0.428571	126.325
2	TEDQAKTMLDFEVFYNSSLN_0	50	6	18	32	8	6	120	0.371429	126.353
2	AEEQARTMLDFELYMQTAVG_1	100	30	34	22	16	10	212	0.385714	126.451
2	SDEQAKTWLDYELYYNSAVD_0	58	0	20	12	2	4	96	0.371429	126.602
2	AEENERTMVDWDLFYNTSLN_2	28	0	12	10	2	0	52	0.314286	126.611
2	ADEEAKIMIDYDVYYQTTLG_2	60	0	4	10	6	0	80	0.371429	126.655
2	TEEQARTFLDFELFYESSLD_2	56	30	4	20	6	0	116	0.242857	126.707
2	TDEQAHIWVEWDVMYETSLN_1	64	4	6	30	4	2	110	0.4	126.739
2	TEDEAHAFLEYDVWFNTSLG_0	70	12	0	16	0	0	98	0.442857	126.847
2	TEEQAHTFLEFDVFFQTSLG_1	106	22	2	16	0	0	146	0.414286	126.847
2	ADAQAKIMLDFELWFNSSVQ_1	60	0	6	8	0	0	74	0.4	127.114
2	AAAQARTYLEFDIFYNSALN_2	86	14	4	20	4	2	130	0.328571	127.193
2	TAANAKTYLDFEIFYQSSIN_2	56	0	0	6	0	0	62	0.257143	127.245
2	TEEQAHSYLDFDVMYNTTVN_2	50	10	0	30	4	0	94	0.485714	127.26
2	TEDEAHTFLDMELYMQATIQ_2	58	12	4	28	0	2	104	0.271429	127.61
2	AEAQAKTFLDFELFMQSSIN_2	60	2	0	18	0	0	80	0.428571	127.745
2	IEAQARTFLDFELMYESSLN_0	38	0	34	12	8	6	98	0.285714	127.789
2	IAENAKTFIDFELFYQASLQ_2	72	4	0	12	0	0	88	0.357143	127.896
2	ADEQAKTYVDWDVFWQSSLN_2	80	10	0	12	0	0	102	0.314286	128.002
2	TAENSKTMIDWDVFMQSTLN_1	50	24	0	4	2	0	80	0.314286	128.115
2	TEEEAKSWLEYDLYFEASIN_1	26	0	0	26	0	0	52	0.328571	128.173
2	TDAQEHIYVEFEVFYNSSLQ_1	58	16	2	22	0	0	98	0.414286	128.291
2	SDEQAHSWIEFDLFMQSALG_1	20	0	10	10	0	0	40	0.228571	128.339
2	AEANARIWVEFDLYYQAALN_1	78	14	0	22	0	0	114	0.528571	128.354
2	TAEQAKTMLDMEVMYEATLG_2	40	0	0	6	0	0	46	0.371429	128.366
2	AAENARSFVEFEIFYQASVD_0	68	6	0	24	0	0	98	0.357143	128.372
2	SEEETHTYIDMDIFMESTVQ_1	22	2	4	8	18	0	54	0.328571	128.387
2	ADEEAHAYIEFELFWQSSVQ_0	44	6	0	2	0	0	52	0.385714	128.451
2	TDEQAKIMLEMEIFFQSTLN_2	60	0	0	26	0	0	86	0.414286	128.478
2	TEEQSKAYIEWELFWQSSIQ_1	48	2	4	28	0	2	84	0.485714	128.511
2	IEEQAKTFLDYDLFFQSTLN_2	36	10	14	30	4	4	98	0.185714	128.536
2	TEENAKAFVDFDIFYQSSLN_1	88	6	0	12	6	0	112	0.385714	128.732
2	TEENSKTFLEWDIYYQTSLD_2	62	16	18	22	2	4	124	0.485714	128.844
2	TEDNTHIFLDFDIMFQSAID_0	24	4	4	24	2	2	60	0.3	128.915
2	SEEQAKTFLDFELMYQSSLN_2	58	2	4	6	0	2	72	0.328571	128.921
2	TEEQEKTFLEFDLFYQAAVN_2	88	10	16	24	2	2	142	0.4	128.925
2	IEEEARTFLDYDVWMQSSLN_2	36	6	4	4	0	4	54	0.185714	128.997
2	TEEQAKTFVDFEIFYESSLN_0	82	8	0	18	4	0	112	0.4	129.011
2	TDEQEHTFLDWDLFYEAALN_0	46	2	0	16	4	0	68	0.371429	129.02
2	IEEQEHIFLDMDLFMQSTLN_0	202	12	14	16	0	2	246	0.457143	129.107
2	TAENAHIMVEWDIYWQTALG_1	110	14	4	18	2	0	148	0.428571	129.195
2	SDDQTRTFIEFDVMWQAAIN_2	44	10	32	22	4	8	120	0.242857	129.31
2	AEEETRTFIDWDLMYQTTVN_0	86	8	0	22	0	0	116	0.442857	129.367
2	TEDQSKTFLDFDLFYQSSLN_0	40	10	10	12	0	0	72	0.214286	129.43
2	SEEEEKTFLDFELFWNSAIN_2	18	4	6	16	4	0	48	0.342857	129.473
2	ADAQAKIMLDFELWFNSSVQ_0	74	22	0	18	0	0	114	0.428571	129.476
2	TEDQARTYVEMDLWYESSIN_0	50	8	8	14	0	2	82	0.314286	129.487
2	SEDQSRAMLEWDLYYQSSLQ_2	22	2	16	34	0	2	76	0.457143	129.545
2	TEEQAKAFLDFDLWWQSSLN_0	90	12	6	20	0	0	128	0.4	129.7
2	TAEEAKTWIDYEIFFQSSVD_0	78	10	0	12	0	0	100	0.342857	129.793
2	TDAQARTYLEFELFYQSSVN_2	108	6	4	36	0	4	158	0.485714	129.925
2	TEEQAKTFLDFDIFYQSSLN_2	26	0	0	12	0	0	38	0.385714	129.933
2	TEEQEKSFLEFDLFYQSSLD_1	62	4	0	4	0	0	70	0.2	130.138
2	TAEEERTFLDFDLFYQSSLN_1	112	34	4	26	2	2	180	0.385714	130.182
2	TEEQAKTFVDFEIFYNSTLN_1	108	20	0	28	2	0	158	0.5	130.217
2	TEEQARTFLDFDVYYQSSVN_2	42	0	0	12	0	0	54	0.457143	130.229
2	IEEQAKTWLDFDLWYQSSLN_1	48	2	8	18	0	0	76	0.214286	130.282
2	TAAQSRAFLDMDLWFNTALN_2	14	0	0	2	0	0	16	0.214286	130.362
2	TEAQAKSWLDFEIFFESSLD_2	36	18	0	6	0	0	60	0.385714	130.468
2	TEANSKTMVDMEIMMQSTLQ_1	64	0	0	40	0	0	104	0.428571	130.505
2	TDEQAKAFLDFELYFQTSLN_0	110	48	0	14	4	0	176	0.357143	130.53
2	IAAQSKSFIEMELWYQSSLN_2	82	20	0	20	0	0	122	0.442857	130.67
2	TAEEEKIFLEFDIMYNTTIQ_2	84	20	4	18	0	4	130	0.314286	130.731
2	SEEQSKTMVEFELMYNTSIG_2	56	4	2	20	0	0	82	0.342857	130.741
2	TEDQTKTFLDMDLFYNASLN_2	20	0	0	12	0	0	32	0.4	130.792
2	SDEQAHTFIDWDLFYESSLN_0	72	24	24	42	2	12	176	0.428571	130.822
2	ADEQAKTFLDMDLFYETSLN_2	76	2	2	22	4	0	106	0.471429	130.845
2	TEDQARTFLDFDLFYQTSLN_0	64	8	0	8	0	0	80	0.257143	130.872
2	ADEQEKAMLEFDLFYQTSVN_0	50	0	20	52	2	4	128	0.471429	131.017
2	TEENAKAFVDFDIFYQSSLN_0	56	20	2	18	8	0	104	0.4	131.437
2	AAEEAKTFLEMDVWFNSALG_1	110	16	4	12	0	0	142	0.342857	131.492
2	TEEQAKTWLDFDLFYQSALG_1	44	2	0	8	0	0	54	0.414286	131.499
2	AEEQAKTYLEWDLMYQTSIN_1	100	30	22	24	2	8	186	0.314286	131.536
2	TDANSKIFLDYDVWYQSSLN_0	46	4	0	22	0	0	72	0.357143	131.638
2	TEDEAKTFLDFEIMYQSTLQ_1	80	4	2	34	10	0	130	0.342857	131.681
2	IEEQAKIFLDFDLFYQSTLN_2	94	34	0	28	2	0	158	0.457143	131.789
2	TEEQAKTWLDFELFYQSSLD_0	44	24	6	30	0	2	106	0.457143	131.825
2	SDAEAHTFVEYDIFFQTSVN_1	42	10	0	18	0	0	70	0.457143	131.859
2	AEDEAHTWIDFDLMFNASLN_0	52	4	6	18	0	2	82	0.428571	131.91
2	TEAQEKIMLDYELYYQSTLN_2	50	0	0	6	0	0	56	0.228571	132.055
2	TEEQAKTFLDFDVFYQSSVN_2	76	8	0	14	0	0	98	0.385714	132.103
2	AEEQARSWIDFDVFWNATLN_2	98	18	12	18	0	2	148	0.3	132.104
2	TEDQARTFLDFDLFYQASLN_1	40	10	2	12	0	0	64	0.3	132.189
2	TEEQAKTMLDFDLFYQSSLN_1	122	8	0	12	0	0	142	0.428571	132.223
2	SEENAKIMLDFDLFWQTSLN_1	18	0	18	26	4	6	72	0.271429	132.226
2	TDEQEHTFLDWDLFYEAALN_1	102	14	20	12	0	4	152	0.4	132.242
2	TEEQAKTFVDFEIFYESSLN_2	112	18	4	32	12	0	178	0.4	132.303
2	AADNSRSWLDFDLMFNSSIQ_0	100	8	26	24	0	6	164	0.4	132.353
2	AADEERAMVEFDLMYQSAIN_2	76	10	0	28	4	0	118	0.457143	132.359
2	TEEQTHTFLDWDLFYQSSLQ_0	54	14	6	12	2	2	90	0.3	132.374
2	TEDQARAYLEMELYFQSSLQ_1	54	0	0	14	0	0	68	0.314286	132.498
2	TADEARTFLEFDLMYESALN_1	30	0	0	24	0	0	54	0.442857	132.551
2	TAENAKTWLDFDLFYQSALN_2	64	8	0	0	6	0	78	0.342857	132.781
2	AEEETRTFIDWDLMYQTTVN_2	38	6	0	20	2	0	66	0.414286	132.937
2	TDEQAKTMIEFDLFYETSLN_2	48	2	0	12	0	0	62	0.371429	132.993
2	TEAQAHTFLDFDLFYQSSLN_2	52	8	8	16	0	0	84	0.442857	133.033
2	AEEQARTFIDFDLFWQATIN_0	42	10	0	16	0	0	68	0.385714	133.109
2	SAAEAKIFLEFELYYNASIN_0	78	0	0	14	2	0	94	0.4	133.111
2	SEDEAKAMLEYDIYYQSSIQ_2	40	2	18	34	6	6	106	0.342857	133.115
2	TAANSRIFLEFEVFYQSALN_0	34	2	0	24	0	0	60	0.385714	133.14
2	IEDQAKTFLDWDLFYQSSLQ_0	80	8	2	26	2	0	118	0.414286	133.287
2	IEEQAKTFLDYDLFFQSTLN_0	48	8	2	20	0	0	78	0.514286	133.411
2	TEAQAKSFLDFDLFYQTTLN_1	24	0	2	8	0	0	34	0.442857	133.621
2	TAEEAHSFLEMEVFYQSSLN_0	44	6	0	12	0	0	62	0.328571	133.837
2	AEAQSKTWIDFELFMQTAIN_1	48	10	0	12	0	0	70	0.414286	134.154
2	SDAESRAFLDYDLMYQSSLG_0	50	4	0	14	0	0	68	0.314286	134.186
2	TEENSKTFIDMEIMYQSSVN_0	82	4	0	26	0	0	112	0.385714	134.51
2	IEEQAKIFIEMDVYWEAAIN_2	84	4	4	20	0	2	114	0.414286	134.553
2	TAENARTFLDFDLYYQSSVN_0	4	0	0	14	0	0	18	0.271429	134.576
2	TEAQAKTFIEFDIWWQSSLN_2	76	2	0	4	8	0	90	0.428571	134.749
2	TDEQARSWIDYEIFWQAALN_2	92	28	4	32	0	4	160	0.414286	134.772
2	TEANTRAYLEYDLYWEASLQ_0	32	0	4	16	0	0	52	0.3	134.778
2	IEAEAHAFLEMEIFMNSSIN_1	52	0	0	16	4	0	72	0.414286	134.798
2	TDDQTRTWLDFELYMNSAVG_1	60	0	8	12	4	0	84	0.414286	134.826
2	TAANTKSYLDFELFMQASLG_0	44	0	0	12	0	0	56	0.357143	134.985
2	TADQAKTFLDFDLWYQTTIQ_1	70	34	0	12	8	0	124	0.428571	134.996
2	TEEQAKAFIDFELFYQTSLN_1	86	2	12	42	4	0	146	0.585714	135.201
2	TAEEAKTYIDWDLFMESSVN_2	90	44	0	8	4	0	146	0.314286	135.316
2	TEEEAKIFLDYDLFYQSSVG_0	58	10	0	2	0	0	70	0.371429	135.318
2	TEEQAKTFLDFDVFYNSSLD_1	76	22	4	14	0	4	120	0.357143	135.423
2	TEEQAKTFLEFDLFYQSSLN_2	44	12	0	2	0	0	58	0.285714	135.467
2	IEENAHIWLEFDIMYNASIQ_1	24	34	0	14	0	0	72	0.314286	135.636
2	ADEQAKTYVDWDVFWQSSLN_0	112	40	6	12	6	0	176	0.371429	135.665
2	SAANAHIMLEWDVFYQASVN_1	42	0	0	34	0	0	76	0.5	135.677
2	SEDQSKTFIDMDVWWNSTLG_1	88	40	2	4	0	0	134	0.185714	135.683
2	TDDQEKAYLEYDIWMNSTLG_2	82	0	12	42	4	0	140	0.371429	136.025
2	AEEQAHSMLEFDLYYETTIN_0	80	20	6	26	0	2	134	0.357143	136.037
2	TEEQSKTFIDFELFYNSTLN_1	20	0	36	34	2	14	106	0.3	136.326
2	SEENSHIFLDMDIWYQTSIN_1	44	4	0	30	0	0	78	0.442857	136.416
2	TEAEAKTFVDFDIYFQSSLG_0	84	20	20	14	4	4	146	0.385714	136.488
2	TEEQAKIFLEFEIFMNSTLG_0	36	0	2	10	0	0	48	0.385714	136.537
2	TEDETHSFIDFEIMYQSSLN_0	68	2	6	10	0	0	86	0.414286	136.704
2	SEEEAKTFLDFEVFYQTTVQ_1	76	36	2	6	0	0	120	0.385714	137.005
2	TEEQAKTFVDFEIFYNSTLN_0	14	4	10	22	2	4	56	0.385714	137.056
2	TAAEAKSWIDFEVWMESAVG_2	30	6	0	28	0	0	64	0.328571	137.163
2	TDAQEHIYVEFEVFYNSSLQ_2	34	18	0	26	0	0	78	0.471429	137.174
2	IEEEEHTFLEFDLFWNSSIQ_1	54	6	0	20	4	0	84	0.414286	137.284
2	AEAESKTMLDWDIWYNATLN_1	84	10	4	20	0	2	120	0.385714	137.364
2	TEAQTRIYIEWDLFYQASLN_2	94	34	0	20	0	0	148	0.428571	137.409
2	TEEQAKTFLDFDIFYQSSLN_0	36	0	4	22	0	0	62	0.385714	137.991
2	ADEQARTYVDMEVYYNTSLN_1	56	16	2	14	2	0	90	0.285714	138.061
2	IDEQAKTYLEWDVFYQSTLN_0	88	12	4	16	0	0	120	0.428571	138.177
2	TEEQARTFLEFDLFYQSSLN_2	40	0	30	32	4	12	118	0.271429	138.244
2	TDDESKIFVEFDLFFQSTLN_1	24	2	4	8	0	2	40	0.371429	138.442
[truncated: 37,004 more rows]

## Sheet: Best peptides per generation
Generation	CS1		CS2		CS3		CS1		CS2		CS3
	Sequence	Docking score	Sequence	Docking score	Sequence	Docking score	Sequence	Occupancy	Sequence	Occupancy	Sequence	Occupancy
1	STIEEQAKTFLDKFNHEAEDLFYQSSLASWN_5	53.7682	STIEEQAKTFLDKFNHEAEDLFYQSSLASWN_2	170	STIEEQAKTFLDKFNHEAEDLFYQSSLASWN_2	78	STIEEQAKTFLDKFNHEAEDLFYQSSLASWN_42	0.55	STIEEQAKTFLDKFNHEAEDLFYQSSLASWN_2	0.47	STIEEQAKTFLDKFNHEAEDLFYQSSLASWN_1	0.42
2	STIDEQFNRADDIFYQSTLATWN_5	29.3666	ATIADEAKTFLDRWGREEEEFYSTISSFD_1	-182	TEEQAKTFLDFDLFWQSSLN_1	-242	STIEEQFGHAEDLFYQSSLASWN_38	0.65	ATIDAETKTYLDKFNHDAEEFFSSLESWD_1	0.61	TEEQAKTWLDFDLFYQSSLN_1	0.61
3	SSIEENYGHSEEVFYQSSVESMQ_22	22.4607	AAVEADTKSYLDKFNHDAEEYFSSLESWD_2	-173	AEEQEKIYLDFELFYQASLN_2	-186	STIEEQFGHAEELFYQSSLASWQ_15	0.67	ATIETEAKTYLDKFDHEAEEMFSTVETWE_1	0.61	TDENTRTWIDFDLWYEASLN_1	0.64
4	STIEAQFGHAEELFYQSSVTSWQ_44	27.6671	ATIEAETKTYLDKYGHDSEEWWSSIESYE_1	-184	ADDNTRSFVEFDLWYDASVD_2	-217	STIEAQFPHADELFMQSSVTTWE_41	0.65	STIDTEIRAWIEKYNHETDDMFSTLDSWE_1	0.55	IEDDTKTWIEFELWMDESLN_2	0.62
5	SIVDEQFNHAEELMYNSSLATYN_10	-167.718	TVVAANARSMVDKWQRESEEFFASLSSMG_2	39	LEDEIHTWLDFAVWMEESLQ_0	-224	SAIEEQYGRAADVFMEAALSAWN_24	0.57	SVVSAQARTMIAKWDKDTDDYFASISAWG_1	0.58	IEEETKTMLEFALYMDESLG_0	0.65
6	AIIEEQWGRAAEVFWASSLASYQ_34	-238.982	SSLEEETKTYVEKMGRDTDAWYASVAAMD_1	51	LEEAARTMLEWAIFFEETLP_1	-158	AIIEEQWNKAEDLFWEASLSSWN_45	0.6	TALAEATKSYIEKFDRDSDAMYATLETME_1	0.58	LEDATKTMIEFALMWEESIG_2	0.61
7	ATLEAEFGHSDDVYFQASLSTWQ_3	25.0465	TTVAAATKIFIEKFNKDTDAWMEAVAAFD_2	44	TEEQAKAWLDFDIFYQSSLN_0	-235	STIEEQFGRTDELMWQSSLEAYQ_42	0.6	STLEEETKTFVERFNRETDAWWASVEAMD_1	0.61	IDDQAKIWIDFDLFYQSSLN_0	0.67
8	SSIEDEYGHSEDLYYQSSVASYQ_47	-186.233	ATIDADTKTYLDKFNHESEEFFSSLESWE_0	-190	VDDQEKIYIDFELFMQSTLN_1	-199	ASIDENFPKAEDIYMQSSVSSMN_24	0.64	SAIDAETKTMVEKMDKDEEEWMSTLASYE_0	0.62	IDEQAHIMIDYDLFMNSSLN_2	0.6
9	ATIDANFPRTAELMMQASLSTFQ_33	-194.218	TAIDSDTKTMVEKFEHDEAAWMSTLESME_0	46	TDEQAKTYADFDLFFQSTVE_1	-202	SSIDENFPKTEDIYMQSTVSTMD_24	0.61	STIDAESRTMADKMDKEDEAWWSSLASFE_2	0.58	TADNTRTFIEYELMMQSSLQ_1	0.6
10	SSIDAEYPHEEAIMMQIALASME_10	19.4789	TTIEAETKSFVERFDRDIESWYESVDSYE_1	46	AADQTRTWLDYDLFYETILE_2	-229	SSIDSQYGHAESIMMQTTLASMA_41	0.62	STLEEATKTYVERFNRDTDAYYASVEAMD_2	0.62	TEENAKSFVDFDLFYQATLQ_1	0.67
11	ASIDSQYPKTDSIMMNSTLASFS_8	21.0157	SSLEADSRAMLEHYDRDEEDWWSSLSTME_0	41	IEEEEKLFIEWDLWYEASVQ_0	-176	ATIETNYGREDALMMQTTLSAWA_25	0.6	ASIDAAIHAFVEKFDHDDAEYMTTIASYD_0	0.61	IDDQAKIFIDFDLYMQSSLN_0	0.64
12	ATVAEEFNRAEALFYQTSVSAFN_32	25.3212	ASLEAETHSYVEKYNKETAEMFTTLEAFE_1	46	TDENAHTMLEFDLMYEASLN_2	-235	SAIDEEFPKTADLWYQSSIASFQ_21	0.64	ATIDEESKIYIEHMGHEADEFYTALEAWD_0	0.6	TDDQSRTWLEFDIWFETSIN_0	0.61
13	AAIEDNFGKAEELYYQSSVTTMD_13	31.776	ATLEAQAKTMLAHMGKDTSDFFSIVATFD_2	-200	TEDQEKAWLEFEIMWEASLD_2	-162	ASVDENWPHAEEIMMNSSLSSMN_18	0.64	STVEENSRTYIEHYNRATEDMFATVETYE_2	0.67	TEEQTKTMIDFDLFYQSSLN_2	0.64
14	SAIEDNMPRTDELWFQSTLTTFN_5	28.8916	ATVEENSRTYIDHFNRATDDYWATVETFD_1	-177	TDANSKTWVDFDLWYEASLN_1	-182	ESIDENFGHTAEVYMESSISSFN_17	0.6	AILEENSKTYVEHFNRAIEEMWASVETWE_1	0.58	SDEDSKSYIEWDLWFDSTLD_0	0.6
15	SIIEDEFGKEEALWYQASLASME_7	32.1237	SALEEESKTYVAHFQHDSDEYFEAIESME_0	-171			STIAANWPHTDDLFWEASLASWE_21	0.64	TIIAEDSRTFAEHFQRESEAYYATLAAME_2	0.6
16	ASIDDNFGRAEEVWMNSTLSTMN_0	27.6228	AAIEEQAKTMVEKFGREAAEMYSSLSSFE_1	44			ESIDAGFPRAAELFYESALSSMN_39	0.71	SAIEEQSHTYIEKFGHETADFYSTVASYD_2	0.6
17	ESIDSPFPRAAAVFYDSSVSTMQ_3	28.0575	SALDDQAHSYLDKMPRATEDFFSSVASMD_0	45			DALEAGYPHETELWFESSLTAFN_0	0.62	AELADEARTFVAKFGHETAEMYSTATTYE_2	0.57
18			TILEEQAKAFAEKFQHDAEDYMSSITSWQ_1	-75					TILEEQAKAFAEKFQHDAEDYMSSITSWQ_2	0.62
19			STIDEESRTYIAKMDKDDEDWMSTITSWE_0	49					AAVESETKTFVDRFDKDAEEFMSSIASYD_2	0.6
20			SAIEEQAHIYIEKFGHETADFYSTVASYE_0	34					AAIEENAHTYIAKFGKETAEFFSTAASYE_1	0.6
21			TEIAANAHSMIEHFGHDSTDFYSAIASME_1	44					SSIDEQAHSYIEKFNKETADFYSTVESME_1	0.57
22			TILEEQAKAFVEKFERDAEDYMSAITSWN_1	-139					TLVEEQAKEFIDKFQKETEEFMTALTSWD_2	0.55
23			SLLAAQERSFIEKWNHDTEEFWATVSTWG_2	25					SIIAAQARSFIEKYNHETEAFYATASAYG_1	0.57
24			TIIEEQAHAFLEHFQHDAEEYMSAVISWN_0	-201					TIVEEQAKTFVEKFQHDAEDYFSAVTSWN_1	0.58
25			STLADETKTYAARFNHDTDAWYSSVEAMD_2	40					TSLEEESKAWIERFNRETEAWYSSAEAFD_2	0.62
26			ASIETASKAFVAKMEKEEDDYMTILAAYE_0	49					SSVDADTRTWVEKFEHEEEEYYAIIASME_2	0.58
27			STIEEDTHTYVERFNRESDAWMSSVEEMD_1	44					STLAEETKTMLAKFNRETEAYYASVEAMD_0	0.6
28			SAIDEQAHAYIEKFGKETAEFYSSVASFD_2	44					SAIAAEAHIYVDKFGHETSDFYSAAASFD_0	0.6
29			SAVEEQAHTMIEKFGKETEDYYTIVASYE_0	-18					ATVEDEAKIWLDRFNRESADFYTSIASME_0	0.57
30			SLVEEQAHTFVEKYNKDAADYWTAIASWN_2	-203					TLLEAQAKAWVEKFQHDAADYMSAITTWN_2	0.58
31			SSLEEETKSWAARFNRDTESWWATVEAWE_2	-174					TIVEDATKTMVDKFNRETDAWWASIDSME_1	0.67
32			STVAANSRTFLERYGHASEEWYAAVATMD_0	56					STIAEDSKTMVDRYDHSTEDYFETIEAYE_1	0.58
33			STLEEETKTYVERFNRDTDAWMASVEAWD_2	-205					ASVADETHTYIAKFGRDTDTYYASVEEYE_0	0.58
34			ASLEAATHTYLDKYDHEIEEFYTSAETME_2	-132					STVEEEAKIWLAKYNKDADSWYEAAETMD_0	0.62
35			SEVDEASRTWLEKMEREADEFMATVSSWA_2	-161					TTLESETKTWAERMDREDAAMMSILTAYE_0	0.61
36			ETIEAETRTYIDKYNKESEEFFSAVDSWD_1	50					ATIDAETKTYLDKFNRDAEEFFSSLESWD_1	0.6
37			TAIEAETHTYLDHFGREAAEWYTSAATMD_0	-107					TAIEAETHTYLDHFGREAAEWYTSAATMD_1	0.62
38			TEIDSETKTMVDKMDHDEEEWMSTLTSYD_1	46					SAIESATKTMVEKMEKDEEEFMSALAAME_0	0.55
39			TIVAAQARTWIERWDHETEAWYATVSSFG_1	-135					AVISANAKTFVDRYDRDAEEYWTTVATMG_0	0.6
40			TAIEEQAHTYIEKFGHETADFYSAVASYD_2	46					SAIEDQAHTFLEKMPHETADMYTTVAAYE_2	0.57
41			ILIEENTKEFADHWNRDAEEYWSAITTFD_0	-172					TLLAEQSKEWVERFQREADDFMAELASWQ_0	0.62
42			STLDAAAKSMAEKMDHEAAEFFSSLTTME_0	56					SEVEAETKAMLEHMEKDAAAMFTTISSFD_1	0.58
43			STIEDATKTYIERYGHEAESWWATLAAYD_0	56					ASLEEATRTYADHMNRETDAMYEAADEME_2	0.64
44			AAVEDATRTYAEHMNRETDAMYAASDEME_1	45					ASLAEASRSYEEHYNHETDAWFDSAEEYE_2	0.6
45			SAIAEQSRIWIERMGRDSTEFYATIASFE_1	-114					SAIAANAHTYIAKYGRATSDFYTALASMD_2	0.58
46			STLEEETHSMVDRFGRESEEFYASVDAFE_0	43					TSIDEDTKSYVDRYGREIESYYTSVDTYE_2	0.64
47			ATLAEATRIYADHFNRETEAMYEAADEME_1	5					AAIDEATHIYAEHMNRAADAWYEEEDEMD_2	0.58
48			SSLEAETKTYVERFGRDTDAWWASAESMD_0	36					STVEDETRSYVEKFGHEAEAYMTSVEEME_0	0.62
49			ASVDEATKTMVEHMDKDDAEFMSTIASYA_1	44					SAIDAETKTMAEKMDKDEEAWMSTLASYE_0	0.58
50			TTLEDETKTFLDRFNRDTDEMFASAEAYD_1	41					TSLEEETHTYLERWNRDTDAWYAAAAAMD_1	0.58
51			SALEEEIKTYVARMNKDTDAWYASAATME_0	-171					ASLEEDSKTYVDRFNRDTDAMFASVEAWD_0	0.64
52			AALAATTKTYAERMQRDTDTYMDSAEEMA_1	43					TSIEEAARTYAEKMNRASDAMYDAAEEYE_0	0.62
53			SAIDAATKTYVAKMEHDDEDWFSSLAAWE_2	-233					SSIEAEIKTMLEHWDHEEADWMTTLTSYD_0	0.58
54			TAIAAEAHTYVEKMDRETDEWYASADEME_0	-116					SSLEDDAKAWIEHWGHDTESWYASVEAMD_0	0.6
55			TAIEEQARSFLEKWPHEATEFFSTASSYE_1	43					SEIEEQSKTYIEHMNHESAEFYSIVSTYD_1	0.58
56			SILAEESHIWIAKFGHESDSWYATADAMD_2	-206					STVEEETHTYAERFNRDTDAWYASVDAWD_1	0.55
57			SIIAAQARSFIEKWNKDTEEFFATLASWP_2	52					SLIASESHSFVDRMGRDIEEFWASAASYG_0	0.64
58			ASLEEATRTYEDHMNRETDAMYEAADEME_2	47					ESVDETTRTYAEHFNHETETMMETSDEME_1	0.55
59			SIITAQSKSFIEKWNRDTEEFWAIISSFG_1	42					SIIAAQTRSFIERFDRDIEEFWATLTSWG_2	0.58
60			STLEEDTKTYVERFNRDTDEWYASVEAMD_1	-214					TALEEASKIYIERFDRETEAFMATLAAMD_0	0.62
61			SAVDTETKTWVDKMEKDEAAYMTTIESYA_2	41					SALDSATKTWVEKMDKDEAEYMSTLASYE_2	0.58
62			SSLEDEIKSYVARFNKDADSMWETAEAME_1	50					SIIAEETHTFVDRFDHDIEAWYASADEMD_1	0.58
63			SALEDETHSMVERWNRETEEWMAAVAAMD_2	-221					AALEAEAKTWVDKMGRDTDTWYAAVATMD_1	0.64
64			ASLAETTKSMADHFQRAAEAMYEAAEEME_1	39					TTLDESTHAYTDHFNRETDAYMASEDEMD_1	0.58
65			STLEEETKTFVARYNKDTDAYFTSLAAFE_1	-222					TTLAEATKSYLEHWDKESETWYSSVESFE_2	0.55
66			SIIAAQARSFIEKWGHDSAEFWATVSSWG_1	-157					SILAAQTRAFLEKWNHETEDWFASVSSWP_1	0.62
67			TAIDEESKIMVERMDREADEYMTILASME_0	-131					SALDSETRAMLDKMDREAEAMWASVESFE_0	0.62
68			SAIDAATKTMAERMDRDEEDFYATIESYA_1	45					TTVEEAIRAFAAKMDREAEDFWSIIAAYA_0	0.61
69			TTIDADTKTYLDHMNRESEAFFSSIDSME_2	-160					ATLDAETKTYLDKFNHDSEEFFSSLESWD_2	0.55
70			TVVASEAHSFLEKWGREIEEFWTAVSTMP_1	37					SIVAAETRSFIEKWQHDTEEYWSTVSSWG_1	0.6
71			SAIDEEAKTYIEKMGHESADFMSSVASYD_0	39					AALEEQTHTYIEKFGHEIADFYSTVAAYD_2	0.58
72			ASLEEDAHAFVAHMQRDADAFYESIASMD_0	40					ASVEDASRAFVEHFGRDSDAMMSSIDSME_0	0.57
73			TLVDENSHAFIDKFNHESDEYMTAVSTWN_1	-201					TLVEDQAHAMVEKYQREAEDYWASITSWD_0	0.64
74			ASLEEASRAYSEHWNRATEAYWDTADEMD_1	44					ASVDAAAHTYSEHMNKEIDSMFDEAEEFE_0	0.6
75			TTIADEAKIYIEKFPKEAAEMFAIVASFE_0	40					TEVEDNAKAMIDKFGRDSADYMTIVASYD_2	0.61
76			ATLDAETKTYLDKFGHDAEEFFTSIETWE_2	44					ETIDEAIKTMIDRFNRDAEEFFTTIDSYD_1	0.6
77			ATIDANAHTFIEKMGKATSDMMSTVASYE_1	47					AAIEEQTRTFLERFGRDSADFYSIVASWD_1	0.58
78			ATLEAETKTYVDRYNRDTDAWYASVDAMD_0	43					STVEEESKTFVERWNKETDAWYASVAAMD_2	0.58
79			TTIEAEAKTYLERFQHDAEEWYESVEEFE_2	30					SSIAEETKTMVEKFNRDTDSWYESVEAME_2	0.57
80			SIIEENAKTFLDKFQREAAEMYTTLISMG_1	44					SIIADQSHAFIDKMEKDTEDYMSAIITWD_1	0.58
81			AALEEATKTYVAKFDRDTDSFYSSVAAWD_1	52					TTLDEDTHTYIEHFGKETDAFYATLASMD_0	0.61
82			ATIDAATRTYVEKFNRDSEEFFSSLDTME_0	47					TILDSETKIYLDKFGREAEEYFSSIATFE_2	0.6
83			TAIDDQAHTYVEKFNKEIADMMSSAASFD_2	42					STIEENAHTYIAKFGKEIAEYYAIVSSMD_0	0.54
84			AIVDDESKLMVEKFNHDEEAFFTALTTYP_1	44					TILEEETKLFIARFDHDDDAFMSALSTWP_0	0.55
85			SIIAAESRAFIERWQKDTEDWFATISAFN_2	46					TIISANSHAMIEKFNHDIEEYWSTVSAWP_1	0.58
86			STLEDETRSYVAKFGRDTEAWYAAVDAMD_1	-182					STLEEETRSYVARFNHDTDAMYTAVEAME_2	0.6
87			ASIEEQEHSYIDKFGKDIADWMSIIASWD_2	-189					TTIEAQAHSMIERWPRDTAEWWTAIATMD_2	0.68
88			TTLEAQAKSMVAKMPHEAEEMFTAIAIMD_2	49					ISIESNAKTFVARWGKDAAAYMTALSAYD_1	0.65
89			VSIESQAKTFLERFPKEEAEFFTAISAFD_0	-35					ISIDTNARTFVAHWPHDSAAWFTALAAYD_0	0.55
90			TLLAAQTKSMVEHWNRETEEFYTTVTTWP_1	42					SLLSAQTKTWLEKWGKETAEFWATVSSFP_1	0.61
91			SSIDAATKTYIERFNHDAEEYFASVAAWD_0	43					ATIDAAAHSYLEKWNREAEEFFSSVESFD_1	0.61
92			AIIETDTHAYLEKFDHEAEAFFAALDSWD_1	-220					STIDEAAKAFLDHFDRDADEWYASVESWE_0	0.57
93			AILEEEAKAWVEHFQHEAEDYMSTITTWQ_0	48					TLLEEEAKAFVERMNKEEEEYMSAITTWN_2	0.61
94			ATIDADTKSFLEKFNRDAEEFWSSLESWE_2	-176					AIIDAEIKTYLDRFNHDAEEFYSSLESWD_2	0.55
95			SVIATQTRSFIEKFNKEAAEFMAALTTWN_0	37					TIVESQARAFLDRWNHEIEEWFETVTTWP_2	0.61
96			ATIDSETKSYLDKFNRDAAAFFSSLESWD_2	38					ASVDSASKSYLEKYQHDAEDMMSAVETYD_0	0.6
97			SALEEQAHIWIEKFNHATADFFSTAATYD_1	-152					SAIEDQAHTYIEKWGHETSDFYSSVASYD_0	0.58
98			ASLEDDSKTYVEKYNRETEAMMEAVDTME_2	-192					ASLEDDSKTYVEKYNRETEAMMEAVDTME_1	0.6
99			SAVEDQARTYVDKFNKEAADFYSALASYD_0	45					SEIEEQAHTYIEKFGHETADFYSTVAAYD_1	0.62
100			AAIDAESKTMVEHMEKDEAEWMSTLASYE_2	36					SAIDAETKTMVEKMDKDEEEWYSTLASME_2	0.55
